# Supplementary material for: Transcriptome Profiling and Genetic Study Reveal Amplified Carboxylesterase Genes Implicated in Temephos Resistance, in the Asian Tiger Mosquito Aedes albopictus
Source: PLoS Negl Trop Dis. 2015 May 22;9(5):e0003771. doi: 10.1371/journal.pntd.0003771 (PMC4441504; doi:10.1371/journal.pntd.0003771)
Supplement: S1 Table — (XLSX) [file pntd.0003771.s001.xlsx]

## Sheet: Φύλλο1
Primer name	Sequence	Annealing temperature
qPCR-quantification of expression levels
CCEae1a_ F	5'-CCGATTCGATTACTGGCGTAAAGGC-3'	59
CCEae1a_ R	5'-CTAGCGGAGCTTTTAGGTGCCG-3'	59
CCEae4A_F	5'-CCGTCGGTATTTGTTCAGGTCATCTTCC-3'	61
CCEae4A_R	5'-GGAGGAATTTGTGAAACCAGTTGCTGG-3'	60
AAEL005123_F	5'-GAGGATGGCATTTCGCTGGGTG-3'	59
AAEL005123_R	5'-CCCACTGATTGAAAGCAGTCCCG-3'	59
Histone 3_F	5'-TCCAACCAACAATGGCCCGTACTA-3'	57
Histone 3_R	5'-CTTAGCATGGATGGCGCACAAGTT-3'	57
rpl34_F	5'-AGAAGCTCAGCGGAATCAAGCCATCGCG-3'	64
rpl34_R	5'-GGGCTCGTCTACCACGTTTACTTGCTCTTGC-3'	66
CCEae3A_F	5'-AGAGTGCGTTACGGATCAAG-3'	52
CCEae3A_R	5'-TAGCCTCATTGCTGGTTAGC-3'	52
CCEae6A_F	5'-CAGCATGTCCTCGTTAAAGC-3'	52
CCEae6A_R	5'-GACAACACACTTCCCTACCG-3'	54
qPCR-gene amplification
CCEae1a_gene_amp_F	5'-TCTGCATCTAGTGGCAACTCTTGTGG-3'	60
CCEae1a_gene_amp_R	5'-GCCTTTACGCCAGTAATCGAATCGG-3'	59
CCEae4a_gene_amp_F	5'-CTGCAACATCCTACAGCTTGTGGC-3'	59
CCEae4a_gene_amp_R	5'-TCAACTATTGGTGCTGAAATGGGTGC-3'	58
AAEL005123_gene_amp_F	5'-ACAGAACTTCAATACGCAGTGATGTCCG-3'	60
AAEL005123_gene_amp_R	5'-GCTCCTTCCTCATTTGTGATGCCC-3'	59
Histone 3_gene_amp_F	Histone 3_F
Histone 3_gene_amp_R	Histone 3_R
rpl34_gene_amp_F	rpl34_F
rpl34_gene_amp_R	rpl34_R
CCEae3A_gene_amp_F	CCEae3A_F
CCEae3A_gene_amp_R	CCEae3A_R
CCEae6A_gene_amp_F	CCEae6A_F
CCEae6A_gene_amp_R	CCEae6A_R
