# Supplementary material for: Transcriptome Profiling and Genetic Study Reveal Amplified Carboxylesterase Genes Implicated in Temephos Resistance, in the Asian Tiger Mosquito Aedes albopictus
Source: PLoS Negl Trop Dis. 2015 May 22;9(5):e0003771. doi: 10.1371/journal.pntd.0003771 (PMC4441504; doi:10.1371/journal.pntd.0003771)
Supplement: S2 Table — (XLS) [file pntd.0003771.s002.xls]

## Sheet: Sheet1
tokeep	family	contig	comp	Q len	Q len aa	S len	Ali	identity	%identity	positive	%positive	E-value	# hits	GI	S def
1	ABC transporter	comp790_c0_seq1	comp790_c0	295	97	1345	97	87	89.6907	93	95.8763	1.6865e-42	5	XP_001662303	ATP-binding cassette transporter [Aedes aegypti] >gi|108871433|gb|EAT35658.1| AAEL012192-PA [Aedes aegypti]
1	ABC transporter	comp5841_c0_seq1	comp5841_c0	247	69	1351	45	34	49.2754	39	56.5217	5.87939e-11	1	XP_001662530	ATP-binding cassette transporter [Aedes aegypti] >gi|108871210|gb|EAT35435.1| AAEL012386-PA [Aedes aegypti]
1	ABC transporter	comp7319_c0_seq1	comp7319_c0	208	69	1357	69	65	94.2029	66	95.6522	1.28607e-29	6	XP_001662529	ATP-binding cassette transporter [Aedes aegypti] >gi|108871209|gb|EAT35434.1| AAEL012395-PA [Aedes aegypti]
1	ABC transporter	comp8212_c0_seq1	comp8212_c0	821	229	581	95	42	18.3406	56	24.4541	3.22521e-13	1	XP_001869373	ATP-binding cassette sub-family G member 4 [Culex quinquefasciatus] >gi|167865708|gb|EDS29091.1| ATP-binding cassette sub-family G member 4 [Culex quinquefasciatus]
1	ABC transporter	comp11042_c0_seq1	comp11042_c0	315	105	581	93	38	36.1905	55	52.381	8.30209e-13	1	XP_001869373	ATP-binding cassette sub-family G member 4 [Culex quinquefasciatus] >gi|167865708|gb|EDS29091.1| ATP-binding cassette sub-family G member 4 [Culex quinquefasciatus]
1	ABC transporter	comp15714_c0_seq1	comp15714_c0	345	104	581	64	37	35.5769	43	41.3462	2.05987e-11	1	XP_001869373	ATP-binding cassette sub-family G member 4 [Culex quinquefasciatus] >gi|167865708|gb|EDS29091.1| ATP-binding cassette sub-family G member 4 [Culex quinquefasciatus]
1	ABC transporter	comp16830_c0_seq1	comp16830_c0	521	143	581	81	39	27.2727	51	35.6643	2.94028e-13	1	XP_001869373	ATP-binding cassette sub-family G member 4 [Culex quinquefasciatus] >gi|167865708|gb|EDS29091.1| ATP-binding cassette sub-family G member 4 [Culex quinquefasciatus]
1	ABC transporter	comp27919_c0_seq1	comp27919_c0	217	71	1235	64	64	90.1408	64	90.1408	4.09821e-28	5	XP_001664023	ATP-binding cassette transporter [Aedes aegypti] >gi|108869674|gb|EAT33899.1| AAEL013834-PA [Aedes aegypti]
1	ABC transporter	comp36370_c0_seq1	comp36370_c0	202	67	723	67	65	97.0149	67	100	1.58198e-27	8	XP_001653360	abc transporter [Aedes aegypti] >gi|108875355|gb|EAT39580.1| AAEL008629-PA [Aedes aegypti]
1	ABC transporter	comp43001_c0_seq1	comp43001_c0	525	89	581	74	40	44.9438	55	61.7978	1.44628e-15	1	XP_001869373	ATP-binding cassette sub-family G member 4 [Culex quinquefasciatus] >gi|167865708|gb|EDS29091.1| ATP-binding cassette sub-family G member 4 [Culex quinquefasciatus]
1	ABC transporter	comp56792_c0_seq1	comp56792_c0	234	78	1235	79	63	80.7692	64	82.0513	3.03612e-23	2	XP_001664023	ATP-binding cassette transporter [Aedes aegypti] >gi|108869674|gb|EAT33899.1| AAEL013834-PA [Aedes aegypti]
1	ABC transporter	comp57297_c0_seq1	comp57297_c0	488	162	2056	153	146	90.1235	149	91.9753	5.97155e-78	6	XP_001663398	sulfonylurea receptor/ abc transporter [Aedes aegypti] >gi|108870332|gb|EAT34557.1| AAEL013215-PA, partial [Aedes aegypti]
1	ABC transporter	comp59857_c0_seq1	comp59857_c0	944	261	581	106	43	16.4751	65	24.9042	3.78625e-14	1	XP_001869373	ATP-binding cassette sub-family G member 4 [Culex quinquefasciatus] >gi|167865708|gb|EDS29091.1| ATP-binding cassette sub-family G member 4 [Culex quinquefasciatus]
1	ABC transporter	comp60127_c0_seq1	comp60127_c0	407	98	581	57	36	36.7347	40	40.8163	1.09989e-12	1	XP_001869373	ATP-binding cassette sub-family G member 4 [Culex quinquefasciatus] >gi|167865708|gb|EDS29091.1| ATP-binding cassette sub-family G member 4 [Culex quinquefasciatus]
1	ABC transporter	comp60127_c0_seq3	comp60127_c0	537	153	581	95	49	32.0261	62	40.5229	6.38195e-19	1	XP_001869373	ATP-binding cassette sub-family G member 4 [Culex quinquefasciatus] >gi|167865708|gb|EDS29091.1| ATP-binding cassette sub-family G member 4 [Culex quinquefasciatus]
1	ABC transporter	comp60127_c0_seq4	comp60127_c0	661	153	581	95	49	32.0261	62	40.5229	1.18342e-18	1	XP_001869373	ATP-binding cassette sub-family G member 4 [Culex quinquefasciatus] >gi|167865708|gb|EDS29091.1| ATP-binding cassette sub-family G member 4 [Culex quinquefasciatus]
1	ABC transporter	comp60166_c0_seq1	comp60166_c0	232	77	1357	77	77	100	77	100	1.31723e-34	5	XP_001662529	ATP-binding cassette transporter [Aedes aegypti] >gi|108871209|gb|EAT35434.1| AAEL012395-PA [Aedes aegypti]
1	ABC transporter	comp60452_c0_seq1	comp60452_c0	619	159	581	94	51	32.0755	62	38.9937	1.28794e-18	1	XP_001869373	ATP-binding cassette sub-family G member 4 [Culex quinquefasciatus] >gi|167865708|gb|EDS29091.1| ATP-binding cassette sub-family G member 4 [Culex quinquefasciatus]
1	ABC transporter	comp60520_c0_seq1	comp60520_c0	208	69	1669	69	65	94.2029	67	97.1014	3.74189e-29	12	XP_001662813	ATP-binding cassette sub-family A member 3, putative [Aedes aegypti] >gi|108870887|gb|EAT35112.1| AAEL012702-PA [Aedes aegypti]
1	ABC transporter	comp60798_c0_seq1	comp60798_c0	359	119	2056	105	73	61.3445	78	65.5462	1.82771e-31	2	XP_001663398	sulfonylurea receptor/ abc transporter [Aedes aegypti] >gi|108870332|gb|EAT34557.1| AAEL013215-PA, partial [Aedes aegypti]
1	ABC transporter	comp61222_c0_seq1	comp61222_c0	365	121	2056	81	67	55.3719	70	57.8512	5.84684e-30	5	XP_001663398	sulfonylurea receptor/ abc transporter [Aedes aegypti] >gi|108870332|gb|EAT34557.1| AAEL013215-PA, partial [Aedes aegypti]
1	ABC transporter	comp62765_c0_seq1	comp62765_c0	284	94	2056	91	83	88.2979	88	93.617	6.68448e-39	5	XP_001663398	sulfonylurea receptor/ abc transporter [Aedes aegypti] >gi|108870332|gb|EAT34557.1| AAEL013215-PA, partial [Aedes aegypti]
1	ABC transporter	comp64559_c0_seq1	comp64559_c0	232	77	1622	77	77	100	77	100	8.25059e-37	12	XP_001662815	ATP-binding cassette sub-family A member 3, putative [Aedes aegypti] >gi|108870889|gb|EAT35114.1| AAEL012701-PA [Aedes aegypti]
1	ABC transporter	comp65799_c0_seq1	comp65799_c0	274	91	1357	91	81	89.011	89	97.8022	7.21658e-41	5	XP_001662529	ATP-binding cassette transporter [Aedes aegypti] >gi|108871209|gb|EAT35434.1| AAEL012395-PA [Aedes aegypti]
1	ABC transporter	comp66538_c0_seq1	comp66538_c0	378	125	2056	125	124	99.2	124	99.2	1.15417e-62	6	XP_001663398	sulfonylurea receptor/ abc transporter [Aedes aegypti] >gi|108870332|gb|EAT34557.1| AAEL013215-PA, partial [Aedes aegypti]
1	ABC transporter	comp66759_c0_seq3	comp66759_c0	385	77	581	65	38	49.3506	44	57.1429	1.91966e-12	1	XP_001869373	ATP-binding cassette sub-family G member 4 [Culex quinquefasciatus] >gi|167865708|gb|EDS29091.1| ATP-binding cassette sub-family G member 4 [Culex quinquefasciatus]
1	ABC transporter	comp67140_c0_seq1	comp67140_c0	209	69	1013	69	66	95.6522	69	100	2.58321e-30	1	XP_001657174	ATP-binding cassette transporter [Aedes aegypti] >gi|108869655|gb|EAT33880.1| AAEL013854-PA, partial [Aedes aegypti]
1	ABC transporter	comp68197_c0_seq1	comp68197_c0	250	82	1235	81	80	97.561	80	97.561	8.12644e-37	6	XP_001664023	ATP-binding cassette transporter [Aedes aegypti] >gi|108869674|gb|EAT33899.1| AAEL013834-PA [Aedes aegypti]
1	ABC transporter	comp68369_c0_seq1	comp68369_c0	220	73	1652	73	69	94.5205	72	98.6301	1.73183e-31	11	XP_001662816	ATP-binding cassette sub-family A member 3, putative [Aedes aegypti] >gi|108870890|gb|EAT35115.1| AAEL012698-PA, partial [Aedes aegypti]
1	ABC transporter	comp68369_c0_seq2	comp68369_c0	245	81	1652	81	76	93.8272	80	98.7654	1.53648e-35	11	XP_001662816	ATP-binding cassette sub-family A member 3, putative [Aedes aegypti] >gi|108870890|gb|EAT35115.1| AAEL012698-PA, partial [Aedes aegypti]
1	ABC transporter	comp68495_c0_seq1	comp68495_c0	279	92	1235	92	79	85.8696	81	88.0435	2.02318e-35	5	XP_001664023	ATP-binding cassette transporter [Aedes aegypti] >gi|108869674|gb|EAT33899.1| AAEL013834-PA [Aedes aegypti]
1	ABC transporter	comp69531_c0_seq1	comp69531_c0	246	81	1013	81	79	97.5309	79	97.5309	1.64159e-37	1	XP_001657174	ATP-binding cassette transporter [Aedes aegypti] >gi|108869655|gb|EAT33880.1| AAEL013854-PA, partial [Aedes aegypti]
1	ABC transporter	comp70455_c0_seq1	comp70455_c0	446	148	2056	101	76	51.3514	80	54.0541	1.281e-32	3	XP_001663398	sulfonylurea receptor/ abc transporter [Aedes aegypti] >gi|108870332|gb|EAT34557.1| AAEL013215-PA, partial [Aedes aegypti]
1	ABC transporter	comp70565_c0_seq1	comp70565_c0	831	275	606	275	240	87.2727	243	88.3636	4.86817e-134	14	XP_001653359	abc transporter [Aedes aegypti] >gi|108875354|gb|EAT39579.1| AAEL008625-PA [Aedes aegypti]
1	ABC transporter	comp71093_c0_seq1	comp71093_c0	201	66	1669	66	56	84.8485	63	95.4545	5.6266e-25	10	XP_001662813	ATP-binding cassette sub-family A member 3, putative [Aedes aegypti] >gi|108870887|gb|EAT35112.1| AAEL012702-PA [Aedes aegypti]
1	ABC transporter	comp71130_c0_seq1	comp71130_c0	214	71	1648	71	66	92.9577	68	95.7746	4.39243e-30	10	XP_001662814	ATP-binding cassette sub-family A member 3, putative [Aedes aegypti] >gi|108870888|gb|EAT35113.1| AAEL012700-PA [Aedes aegypti]
1	ABC transporter	comp72495_c0_seq1	comp72495_c0	474	157	2056	157	142	90.4459	147	93.6306	3.34266e-73	14	XP_001663398	sulfonylurea receptor/ abc transporter [Aedes aegypti] >gi|108870332|gb|EAT34557.1| AAEL013215-PA, partial [Aedes aegypti]
1	ABC transporter	comp72540_c0_seq1	comp72540_c0	211	70	1652	70	63	90	67	95.7143	1.9779e-30	7	XP_001662816	ATP-binding cassette sub-family A member 3, putative [Aedes aegypti] >gi|108870890|gb|EAT35115.1| AAEL012698-PA, partial [Aedes aegypti]
1	ABC transporter	comp72752_c0_seq1	comp72752_c0	463	154	1351	154	118	76.6234	126	81.8182	2.12927e-59	4	XP_001662530	ATP-binding cassette transporter [Aedes aegypti] >gi|108871210|gb|EAT35435.1| AAEL012386-PA [Aedes aegypti]
1	ABC transporter	comp72877_c0_seq1	comp72877_c0	599	199	1357	203	153	76.8844	178	89.4472	1.57923e-79	6	XP_001662529	ATP-binding cassette transporter [Aedes aegypti] >gi|108871209|gb|EAT35434.1| AAEL012395-PA [Aedes aegypti]
1	ABC transporter	comp73016_c0_seq1	comp73016_c0	232	76	1235	76	73	96.0526	75	98.6842	1.45637e-33	4	XP_001664023	ATP-binding cassette transporter [Aedes aegypti] >gi|108869674|gb|EAT33899.1| AAEL013834-PA [Aedes aegypti]
1	ABC transporter	comp73457_c0_seq1	comp73457_c0	997	331	2056	205	145	43.8066	157	47.432	2.55029e-72	6	XP_001663398	sulfonylurea receptor/ abc transporter [Aedes aegypti] >gi|108870332|gb|EAT34557.1| AAEL013215-PA, partial [Aedes aegypti]
1	ABC transporter	comp75307_c1_seq2	comp75307_c1	668	168	581	92	43	25.5952	59	35.119	2.17032e-15	1	XP_001869373	ATP-binding cassette sub-family G member 4 [Culex quinquefasciatus] >gi|167865708|gb|EDS29091.1| ATP-binding cassette sub-family G member 4 [Culex quinquefasciatus]
1	ABC transporter	comp75459_c0_seq1	comp75459_c0	662	220	1357	220	200	90.9091	207	94.0909	1.47485e-109	4	XP_001662529	ATP-binding cassette transporter [Aedes aegypti] >gi|108871209|gb|EAT35434.1| AAEL012395-PA [Aedes aegypti]
1	ABC transporter	comp75728_c0_seq1	comp75728_c0	279	93	872	93	92	98.9247	92	98.9247	6.70393e-47	15	XP_001650571	abc transporter [Aedes aegypti] >gi|108879087|gb|EAT43312.1| AAEL005249-PA [Aedes aegypti]
1	ABC transporter	comp75728_c1_seq1	comp75728_c1	228	76	872	76	76	100	76	100	5.36129e-36	16	XP_001650571	abc transporter [Aedes aegypti] >gi|108879087|gb|EAT43312.1| AAEL005249-PA [Aedes aegypti]
1	ABC transporter	comp75728_c1_seq2	comp75728_c1	285	54	872	95	72	133.333	72	133.333	1.26356e-29	16	XP_001650571	abc transporter [Aedes aegypti] >gi|108879087|gb|EAT43312.1| AAEL005249-PA [Aedes aegypti]
1	ABC transporter	comp77488_c0_seq1	comp77488_c0	409	63	1413	63	61	96.8254	63	100	4.16023e-28	2	XP_001651698	ATP-binding cassette transporter [Aedes aegypti] >gi|108878328|gb|EAT42553.1| AAEL005929-PA [Aedes aegypti]
1	ABC transporter	comp77920_c0_seq1	comp77920_c0	333	110	1622	42	38	34.5455	40	36.3636	6.91658e-15	1	XP_001662815	ATP-binding cassette sub-family A member 3, putative [Aedes aegypti] >gi|108870889|gb|EAT35114.1| AAEL012701-PA [Aedes aegypti]
1	ABC transporter	comp78601_c0_seq1	comp78601_c0	548	124	2056	126	98	79.0323	105	84.6774	1.15722e-42	6	XP_001663398	sulfonylurea receptor/ abc transporter [Aedes aegypti] >gi|108870332|gb|EAT34557.1| AAEL013215-PA, partial [Aedes aegypti]
1	ABC transporter	comp78893_c0_seq1	comp78893_c0	994	199	571	209	164	82.4121	173	86.9347	7.34552e-88	6	XP_001653358	abc transporter [Aedes aegypti] >gi|108875353|gb|EAT39578.1| AAEL008628-PA [Aedes aegypti]
1	ABC transporter	comp78893_c0_seq2	comp78893_c0	895	166	571	184	135	81.3253	145	87.3494	1.07639e-68	6	XP_001653358	abc transporter [Aedes aegypti] >gi|108875353|gb|EAT39578.1| AAEL008628-PA [Aedes aegypti]
1	ABC transporter	comp79019_c0_seq1	comp79019_c0	731	103	783	92	92	89.3204	92	89.3204	1.89722e-45	12	XP_001650952	abc transporter [Aedes aegypti] >gi|108878806|gb|EAT43031.1| AAEL005491-PA [Aedes aegypti]
1	ABC transporter	comp79137_c0_seq1	comp79137_c0	225	75	1669	74	66	88	69	92	1.78324e-28	12	XP_001662813	ATP-binding cassette sub-family A member 3, putative [Aedes aegypti] >gi|108870887|gb|EAT35112.1| AAEL012702-PA [Aedes aegypti]
1	ABC transporter	comp79137_c0_seq2	comp79137_c0	211	70	1669	70	61	87.1429	65	92.8571	6.58434e-26	12	XP_001662813	ATP-binding cassette sub-family A member 3, putative [Aedes aegypti] >gi|108870887|gb|EAT35112.1| AAEL012702-PA [Aedes aegypti]
1	ABC transporter	comp79137_c0_seq3	comp79137_c0	259	86	1669	86	77	89.5349	80	93.0233	6.8269e-36	12	XP_001662813	ATP-binding cassette sub-family A member 3, putative [Aedes aegypti] >gi|108870887|gb|EAT35112.1| AAEL012702-PA [Aedes aegypti]
1	ABC transporter	comp79892_c0_seq1	comp79892_c0	481	160	1235	160	136	85	139	86.875	3.21775e-68	6	XP_001664023	ATP-binding cassette transporter [Aedes aegypti] >gi|108869674|gb|EAT33899.1| AAEL013834-PA [Aedes aegypti]
1	ABC transporter	comp80317_c0_seq1	comp80317_c0	471	156	787	156	156	100	156	100	1.60429e-83	5	XP_001661538	abc transporter [Aedes aegypti] >gi|108872443|gb|EAT36668.1| AAEL011265-PA [Aedes aegypti]
1	ABC transporter	comp80710_c0_seq1	comp80710_c0	1241	204	581	96	63	30.8824	81	39.7059	1.1866e-30	1	XP_001869373	ATP-binding cassette sub-family G member 4 [Culex quinquefasciatus] >gi|167865708|gb|EDS29091.1| ATP-binding cassette sub-family G member 4 [Culex quinquefasciatus]
1	ABC transporter	comp80710_c0_seq3	comp80710_c0	1107	264	581	96	63	23.8636	81	30.6818	9.90662e-31	1	XP_001869373	ATP-binding cassette sub-family G member 4 [Culex quinquefasciatus] >gi|167865708|gb|EDS29091.1| ATP-binding cassette sub-family G member 4 [Culex quinquefasciatus]
1	ABC transporter	comp80710_c0_seq7	comp80710_c0	1046	138	581	96	63	45.6522	81	58.6957	9.0019e-31	1	XP_001869373	ATP-binding cassette sub-family G member 4 [Culex quinquefasciatus] >gi|167865708|gb|EDS29091.1| ATP-binding cassette sub-family G member 4 [Culex quinquefasciatus]
1	ABC transporter	comp81179_c0_seq1	comp81179_c0	289	96	1396	95	77	80.2083	83	86.4583	4.04471e-36	1	XP_001650220	multidrug resistance protein 1 (atp-binding cassette C1) [Aedes aegypti] >gi|108879326|gb|EAT43551.1| AAEL005030-PA [Aedes aegypti]
1	ABC transporter	comp81286_c0_seq1	comp81286_c0	376	125	1351	117	94	75.2	107	85.6	3.06004e-47	6	XP_001662530	ATP-binding cassette transporter [Aedes aegypti] >gi|108871210|gb|EAT35435.1| AAEL012386-PA [Aedes aegypti]
1	ABC transporter	comp81286_c0_seq2	comp81286_c0	970	287	1345	280	217	75.6098	246	85.7143	1.45079e-117	6	XP_001662303	ATP-binding cassette transporter [Aedes aegypti] >gi|108871433|gb|EAT35658.1| AAEL012192-PA [Aedes aegypti]
1	ABC transporter	comp81646_c0_seq1	comp81646_c0	507	168	1396	128	87	51.7857	92	54.7619	9.74492e-36	1	XP_001650220	multidrug resistance protein 1 (atp-binding cassette C1) [Aedes aegypti] >gi|108879326|gb|EAT43551.1| AAEL005030-PA [Aedes aegypti]
1	ABC transporter	comp81646_c0_seq2	comp81646_c0	494	164	1396	128	87	53.0488	92	56.0976	9.58497e-36	1	XP_001650220	multidrug resistance protein 1 (atp-binding cassette C1) [Aedes aegypti] >gi|108879326|gb|EAT43551.1| AAEL005030-PA [Aedes aegypti]
1	ABC transporter	comp81834_c0_seq1	comp81834_c0	598	105	1622	105	92	87.619	99	94.2857	1.3727e-43	13	XP_001662815	ATP-binding cassette sub-family A member 3, putative [Aedes aegypti] >gi|108870889|gb|EAT35114.1| AAEL012701-PA [Aedes aegypti]
1	ABC transporter	comp82162_c0_seq1	comp82162_c0	286	95	1669	95	88	92.6316	90	94.7368	1.53745e-43	12	XP_001662813	ATP-binding cassette sub-family A member 3, putative [Aedes aegypti] >gi|108870887|gb|EAT35112.1| AAEL012702-PA [Aedes aegypti]
1	ABC transporter	comp82162_c0_seq2	comp82162_c0	763	254	1669	254	230	90.5512	245	96.4567	3.2509e-131	12	XP_001662813	ATP-binding cassette sub-family A member 3, putative [Aedes aegypti] >gi|108870887|gb|EAT35112.1| AAEL012702-PA [Aedes aegypti]
1	ABC transporter	comp82162_c0_seq3	comp82162_c0	691	230	1669	230	208	90.4348	220	95.6522	1.04888e-116	12	XP_001662813	ATP-binding cassette sub-family A member 3, putative [Aedes aegypti] >gi|108870887|gb|EAT35112.1| AAEL012702-PA [Aedes aegypti]
1	ABC transporter	comp82162_c0_seq4	comp82162_c0	763	254	1669	254	228	89.7638	242	95.2756	3.04275e-129	12	XP_001662813	ATP-binding cassette sub-family A member 3, putative [Aedes aegypti] >gi|108870887|gb|EAT35112.1| AAEL012702-PA [Aedes aegypti]
1	ABC transporter	comp82162_c0_seq5	comp82162_c0	294	97	1669	96	92	94.8454	94	96.9072	7.31549e-46	12	XP_001662813	ATP-binding cassette sub-family A member 3, putative [Aedes aegypti] >gi|108870887|gb|EAT35112.1| AAEL012702-PA [Aedes aegypti]
1	ABC transporter	comp82162_c0_seq6	comp82162_c0	598	199	1669	199	177	88.9447	190	95.4774	5.13224e-99	12	XP_001662813	ATP-binding cassette sub-family A member 3, putative [Aedes aegypti] >gi|108870887|gb|EAT35112.1| AAEL012702-PA [Aedes aegypti]
1	ABC transporter	comp82162_c0_seq7	comp82162_c0	253	84	1669	84	71	84.5238	80	95.2381	5.25399e-36	8	XP_001662813	ATP-binding cassette sub-family A member 3, putative [Aedes aegypti] >gi|108870887|gb|EAT35112.1| AAEL012702-PA [Aedes aegypti]
1	ABC transporter	comp82162_c0_seq8	comp82162_c0	231	76	1648	76	63	82.8947	70	92.1053	4.385e-30	8	XP_001662814	ATP-binding cassette sub-family A member 3, putative [Aedes aegypti] >gi|108870888|gb|EAT35113.1| AAEL012700-PA [Aedes aegypti]
1	ABC transporter	comp82810_c0_seq1	comp82810_c0	545	181	759	176	147	81.2155	150	82.8729	1.41412e-77	11	XP_001653363	abc transporter [Aedes aegypti] >gi|108875358|gb|EAT39583.1| AAEL008631-PA [Aedes aegypti]
1	ABC transporter	comp82964_c0_seq5	comp82964_c0	675	116	581	95	46	39.6552	60	51.7241	6.9153e-17	1	XP_001869373	ATP-binding cassette sub-family G member 4 [Culex quinquefasciatus] >gi|167865708|gb|EDS29091.1| ATP-binding cassette sub-family G member 4 [Culex quinquefasciatus]
1	ABC transporter	comp82964_c0_seq7	comp82964_c0	679	116	581	95	46	39.6552	60	51.7241	6.99963e-17	1	XP_001869373	ATP-binding cassette sub-family G member 4 [Culex quinquefasciatus] >gi|167865708|gb|EDS29091.1| ATP-binding cassette sub-family G member 4 [Culex quinquefasciatus]
1	ABC transporter	comp83151_c0_seq1	comp83151_c0	645	215	1235	211	206	95.814	209	97.2093	9.11058e-114	6	XP_001664023	ATP-binding cassette transporter [Aedes aegypti] >gi|108869674|gb|EAT33899.1| AAEL013834-PA [Aedes aegypti]
1	ABC transporter	comp83410_c0_seq1	comp83410_c0	1299	275	848	267	254	92.3636	263	95.6364	5.88426e-137	6	XP_001658950	abc transporter [Aedes aegypti] >gi|108875886|gb|EAT40111.1| AAEL008134-PA [Aedes aegypti]
1	ABC transporter	comp83673_c0_seq1	comp83673_c0	501	74	1357	52	46	62.1622	49	66.2162	1.80469e-18	3	XP_001662529	ATP-binding cassette transporter [Aedes aegypti] >gi|108871209|gb|EAT35434.1| AAEL012395-PA [Aedes aegypti]
1	ABC transporter	comp83673_c0_seq2	comp83673_c0	489	78	1357	52	46	58.9744	49	62.8205	1.82741e-18	3	XP_001662529	ATP-binding cassette transporter [Aedes aegypti] >gi|108871209|gb|EAT35434.1| AAEL012395-PA [Aedes aegypti]
1	ABC transporter	comp84342_c0_seq1	comp84342_c0	1684	128	701	79	72	56.25	75	58.5938	1.8219e-30	10	KFB46667	abc transporter [Anopheles sinensis]
1	ABC transporter	comp84342_c0_seq2	comp84342_c0	1639	128	701	79	72	56.25	75	58.5938	1.75476e-30	10	KFB46667	abc transporter [Anopheles sinensis]
1	ABC transporter	comp84342_c0_seq3	comp84342_c0	809	128	689	79	74	57.8125	77	60.1562	9.34216e-34	7	XP_001659406	abc transporter [Aedes aegypti] >gi|108875311|gb|EAT39536.1| AAEL008672-PA [Aedes aegypti]
1	ABC transporter	comp85017_c0_seq1	comp85017_c0	310	103	1652	103	94	91.2621	99	96.1165	5.17972e-47	13	XP_001662816	ATP-binding cassette sub-family A member 3, putative [Aedes aegypti] >gi|108870890|gb|EAT35115.1| AAEL012698-PA, partial [Aedes aegypti]
1	ABC transporter	comp85017_c0_seq2	comp85017_c0	573	152	1652	152	141	92.7632	148	97.3684	7.02876e-76	12	XP_001662816	ATP-binding cassette sub-family A member 3, putative [Aedes aegypti] >gi|108870890|gb|EAT35115.1| AAEL012698-PA, partial [Aedes aegypti]
1	ABC transporter	comp85788_c0_seq1	comp85788_c0	926	75	1419	51	50	66.6667	50	66.6667	2.44276e-18	17	XP_001648931	abc transporter [Aedes aegypti] >gi|108880053|gb|EAT44278.1| AAEL004331-PA [Aedes aegypti]
1	ABC transporter	comp85865_c0_seq24	comp85865_c0	499	78	581	74	45	57.6923	54	69.2308	7.60608e-17	1	XP_001869373	ATP-binding cassette sub-family G member 4 [Culex quinquefasciatus] >gi|167865708|gb|EDS29091.1| ATP-binding cassette sub-family G member 4 [Culex quinquefasciatus]
1	ABC transporter	comp85951_c0_seq1	comp85951_c0	1139	95	1357	67	60	63.1579	64	67.3684	2.15435e-28	4	XP_001662529	ATP-binding cassette transporter [Aedes aegypti] >gi|108871209|gb|EAT35434.1| AAEL012395-PA [Aedes aegypti]
1	ABC transporter	comp85951_c0_seq4	comp85951_c0	373	122	1357	67	60	49.1803	64	52.459	2.88553e-29	4	XP_001662529	ATP-binding cassette transporter [Aedes aegypti] >gi|108871209|gb|EAT35434.1| AAEL012395-PA [Aedes aegypti]
1	ABC transporter	comp86274_c0_seq1	comp86274_c0	718	92	787	59	59	64.1304	59	64.1304	2.09806e-25	3	XP_001661538	abc transporter [Aedes aegypti] >gi|108872443|gb|EAT36668.1| AAEL011265-PA [Aedes aegypti]
1	ABC transporter	comp86690_c0_seq1	comp86690_c0	839	279	1582	279	254	91.0394	267	95.6989	3.01457e-139	6	XP_001650080	abc transporter [Aedes aegypti] >gi|108879387|gb|EAT43612.1| AAEL004968-PA, partial [Aedes aegypti]
1	ABC transporter	comp87283_c0_seq1	comp87283_c0	1462	185	600	171	154	83.2432	166	89.7297	1.68753e-82	8	XP_001849523	abc transporter [Culex quinquefasciatus] >gi|167867049|gb|EDS30432.1| abc transporter [Culex quinquefasciatus]
1	ABC transporter	comp87283_c0_seq2	comp87283_c0	1515	228	600	171	154	67.5439	166	72.807	1.77847e-82	8	XP_001849523	abc transporter [Culex quinquefasciatus] >gi|167867049|gb|EDS30432.1| abc transporter [Culex quinquefasciatus]
1	ABC transporter	comp87618_c0_seq1	comp87618_c0	788	262	1357	271	207	79.0076	232	88.5496	4.27444e-113	5	XP_001662529	ATP-binding cassette transporter [Aedes aegypti] >gi|108871209|gb|EAT35434.1| AAEL012395-PA [Aedes aegypti]
1	ABC transporter	comp87618_c0_seq2	comp87618_c0	292	97	1357	106	71	73.1959	82	84.5361	6.02814e-32	4	XP_001662529	ATP-binding cassette transporter [Aedes aegypti] >gi|108871209|gb|EAT35434.1| AAEL012395-PA [Aedes aegypti]
1	ABC transporter	comp88043_c0_seq3	comp88043_c0	1022	214	581	96	65	30.3738	81	37.8505	2.70693e-32	1	XP_001869373	ATP-binding cassette sub-family G member 4 [Culex quinquefasciatus] >gi|167865708|gb|EDS29091.1| ATP-binding cassette sub-family G member 4 [Culex quinquefasciatus]
1	ABC transporter	comp88043_c0_seq12	comp88043_c0	965	214	581	96	65	30.3738	81	37.8505	2.43905e-32	1	XP_001869373	ATP-binding cassette sub-family G member 4 [Culex quinquefasciatus] >gi|167865708|gb|EDS29091.1| ATP-binding cassette sub-family G member 4 [Culex quinquefasciatus]
1	ABC transporter	comp88183_c0_seq1	comp88183_c0	1085	361	787	361	317	87.8116	318	88.0886	2.67617e-174	5	XP_001661538	abc transporter [Aedes aegypti] >gi|108872443|gb|EAT36668.1| AAEL011265-PA [Aedes aegypti]
1	ABC transporter	comp88183_c0_seq2	comp88183_c0	232	77	853	77	77	100	77	100	1.00857e-34	5	XP_001846783	abc transporter [Culex quinquefasciatus] >gi|167881225|gb|EDS44608.1| abc transporter [Culex quinquefasciatus]
1	ABC transporter	comp88395_c0_seq1	comp88395_c0	860	105	676	69	69	65.7143	69	65.7143	6.81912e-33	10	XP_001653364	abc transporter [Aedes aegypti] >gi|108875359|gb|EAT39584.1| AAEL008635-PA [Aedes aegypti]
1	ABC transporter	comp88716_c0_seq1	comp88716_c0	1270	289	599	280	275	95.1557	279	96.5398	2.45018e-156	6	XP_001663554	abc transporter [Aedes aegypti] >gi|108870153|gb|EAT34378.1| AAEL013372-PA [Aedes aegypti]
1	ABC transporter	comp89250_c0_seq1	comp89250_c0	1064	220	1480	145	126	57.2727	137	62.2727	1.28204e-64	3	XP_001649361	abc transporter [Aedes aegypti] >gi|108868824|gb|EAT33049.1| AAEL014699-PA, partial [Aedes aegypti]
1	ABC transporter	comp89707_c1_seq9	comp89707_c1	948	119	581	93	46	38.6555	59	49.5798	1.18404e-15	1	XP_001869373	ATP-binding cassette sub-family G member 4 [Culex quinquefasciatus] >gi|167865708|gb|EDS29091.1| ATP-binding cassette sub-family G member 4 [Culex quinquefasciatus]
1	ABC transporter	comp89707_c1_seq22	comp89707_c1	767	119	581	93	46	38.6555	59	49.5798	7.88396e-16	1	XP_001869373	ATP-binding cassette sub-family G member 4 [Culex quinquefasciatus] >gi|167865708|gb|EDS29091.1| ATP-binding cassette sub-family G member 4 [Culex quinquefasciatus]
1	ABC transporter	comp90285_c0_seq1	comp90285_c0	898	228	571	226	217	95.1754	222	97.3684	6.26468e-117	6	XP_001650467	multidrug resistance protein 2 (atp-binding cassette protein c) [Aedes aegypti] >gi|108868483|gb|EAT32708.1| AAEL015067-PA [Aedes aegypti]
1	ABC transporter	comp90927_c0_seq3	comp90927_c0	1469	318	1480	318	282	88.6792	295	92.7673	1.11591e-158	9	XP_001649361	abc transporter [Aedes aegypti] >gi|108868824|gb|EAT33049.1| AAEL014699-PA, partial [Aedes aegypti]
1	ABC transporter	comp90974_c0_seq1	comp90974_c0	1202	400	759	354	314	78.5	320	80	1.61283e-178	7	XP_001653363	abc transporter [Aedes aegypti] >gi|108875358|gb|EAT39583.1| AAEL008631-PA [Aedes aegypti]
1	ABC transporter	comp91429_c0_seq1	comp91429_c0	868	289	1669	289	229	79.2388	255	88.2353	1.4026e-126	12	XP_001662813	ATP-binding cassette sub-family A member 3, putative [Aedes aegypti] >gi|108870887|gb|EAT35112.1| AAEL012702-PA [Aedes aegypti]
1	ABC transporter	comp91429_c0_seq2	comp91429_c0	228	75	1648	75	73	97.3333	75	100	1.72467e-34	13	XP_001662814	ATP-binding cassette sub-family A member 3, putative [Aedes aegypti] >gi|108870888|gb|EAT35113.1| AAEL012700-PA [Aedes aegypti]
1	ABC transporter	comp91429_c0_seq3	comp91429_c0	868	289	1669	289	210	72.6644	235	81.3149	6.11233e-114	12	XP_001662813	ATP-binding cassette sub-family A member 3, putative [Aedes aegypti] >gi|108870887|gb|EAT35112.1| AAEL012702-PA [Aedes aegypti]
1	ABC transporter	comp91855_c0_seq1	comp91855_c0	1006	106	759	106	102	96.2264	106	100	1.29243e-55	4	XP_001653363	abc transporter [Aedes aegypti] >gi|108875358|gb|EAT39583.1| AAEL008631-PA [Aedes aegypti]
1	ABC transporter	comp92590_c0_seq1	comp92590_c0	1577	116	1669	112	100	86.2069	105	90.5172	6.08653e-49	14	XP_001662813	ATP-binding cassette sub-family A member 3, putative [Aedes aegypti] >gi|108870887|gb|EAT35112.1| AAEL012702-PA [Aedes aegypti]
1	ABC transporter	comp92590_c0_seq2	comp92590_c0	1385	95	1669	48	47	49.4737	48	50.5263	4.62751e-18	11	XP_001662813	ATP-binding cassette sub-family A member 3, putative [Aedes aegypti] >gi|108870887|gb|EAT35112.1| AAEL012702-PA [Aedes aegypti]
1	ABC transporter	comp92695_c0_seq8	comp92695_c0	1424	121	581	102	46	38.0165	57	47.1074	4.99018e-15	1	XP_001869373	ATP-binding cassette sub-family G member 4 [Culex quinquefasciatus] >gi|167865708|gb|EDS29091.1| ATP-binding cassette sub-family G member 4 [Culex quinquefasciatus]
1	ABC transporter	comp92695_c0_seq10	comp92695_c0	1360	121	581	102	46	38.0165	57	47.1074	4.67699e-15	1	XP_001869373	ATP-binding cassette sub-family G member 4 [Culex quinquefasciatus] >gi|167865708|gb|EDS29091.1| ATP-binding cassette sub-family G member 4 [Culex quinquefasciatus]
1	ABC transporter	comp92695_c0_seq12	comp92695_c0	1412	121	581	102	46	38.0165	57	47.1074	4.92819e-15	1	XP_001869373	ATP-binding cassette sub-family G member 4 [Culex quinquefasciatus] >gi|167865708|gb|EDS29091.1| ATP-binding cassette sub-family G member 4 [Culex quinquefasciatus]
1	ABC transporter	comp92743_c0_seq1	comp92743_c0	1325	441	1648	443	360	81.6327	391	88.6621	0	13	XP_001662814	ATP-binding cassette sub-family A member 3, putative [Aedes aegypti] >gi|108870888|gb|EAT35113.1| AAEL012700-PA [Aedes aegypti]
1	ABC transporter	comp92743_c0_seq2	comp92743_c0	1297	432	1648	434	342	79.1667	381	88.1944	0	13	XP_001662814	ATP-binding cassette sub-family A member 3, putative [Aedes aegypti] >gi|108870888|gb|EAT35113.1| AAEL012700-PA [Aedes aegypti]
1	ABC transporter	comp92743_c0_seq3	comp92743_c0	835	278	1648	280	214	76.9784	236	84.8921	2.28934e-115	13	XP_001662814	ATP-binding cassette sub-family A member 3, putative [Aedes aegypti] >gi|108870888|gb|EAT35113.1| AAEL012700-PA [Aedes aegypti]
1	ABC transporter	comp93207_c0_seq2	comp93207_c0	308	102	898	102	98	96.0784	102	100	7.72214e-51	8	XP_001661537	ATP-binding cassette transporter [Aedes aegypti] >gi|108872442|gb|EAT36667.1| AAEL011269-PA [Aedes aegypti]
1	ABC transporter	comp93207_c0_seq3	comp93207_c0	254	84	898	84	81	96.4286	84	100	5.41059e-41	7	XP_001661537	ATP-binding cassette transporter [Aedes aegypti] >gi|108872442|gb|EAT36667.1| AAEL011269-PA [Aedes aegypti]
1	ABC transporter	comp93879_c0_seq1	comp93879_c0	1353	384	1396	384	319	83.0729	346	90.1042	3.28169e-178	1	XP_001650220	multidrug resistance protein 1 (atp-binding cassette C1) [Aedes aegypti] >gi|108879326|gb|EAT43551.1| AAEL005030-PA [Aedes aegypti]
1	ABC transporter	comp93879_c0_seq2	comp93879_c0	1321	384	1396	384	319	83.0729	346	90.1042	3.16096e-178	1	XP_001650220	multidrug resistance protein 1 (atp-binding cassette C1) [Aedes aegypti] >gi|108879326|gb|EAT43551.1| AAEL005030-PA [Aedes aegypti]
1	ABC transporter	comp93879_c0_seq3	comp93879_c0	275	91	1396	90	80	87.9121	86	94.5055	2.83048e-37	5	XP_001650220	multidrug resistance protein 1 (atp-binding cassette C1) [Aedes aegypti] >gi|108879326|gb|EAT43551.1| AAEL005030-PA [Aedes aegypti]
1	ABC transporter	comp93937_c0_seq1	comp93937_c0	1498	227	599	194	191	84.141	191	84.141	6.38964e-101	5	XP_001663554	abc transporter [Aedes aegypti] >gi|108870153|gb|EAT34378.1| AAEL013372-PA [Aedes aegypti]
1	ABC transporter	comp93937_c0_seq2	comp93937_c0	1512	227	599	194	191	84.141	191	84.141	6.48198e-101	5	XP_001663554	abc transporter [Aedes aegypti] >gi|108870153|gb|EAT34378.1| AAEL013372-PA [Aedes aegypti]
1	ABC transporter	comp93937_c0_seq3	comp93937_c0	1518	227	599	194	191	84.141	191	84.141	6.51891e-101	5	XP_001663554	abc transporter [Aedes aegypti] >gi|108870153|gb|EAT34378.1| AAEL013372-PA [Aedes aegypti]
1	ABC transporter	comp93937_c0_seq4	comp93937_c0	298	99	599	94	93	93.9394	93	93.9394	2.19943e-45	14	XP_001663554	abc transporter [Aedes aegypti] >gi|108870153|gb|EAT34378.1| AAEL013372-PA [Aedes aegypti]
1	ABC transporter	comp93937_c0_seq5	comp93937_c0	1506	227	599	194	191	84.141	191	84.141	6.44504e-101	5	XP_001663554	abc transporter [Aedes aegypti] >gi|108870153|gb|EAT34378.1| AAEL013372-PA [Aedes aegypti]
1	ABC transporter	comp94143_c0_seq1	comp94143_c0	914	237	264	221	212	89.4515	219	92.4051	3.34529e-113	11	XP_001653354	abc transporter [Aedes aegypti] >gi|108875349|gb|EAT39574.1| AAEL008627-PA, partial [Aedes aegypti]
1	ABC transporter	comp94157_c0_seq1	comp94157_c0	2096	652	773	650	546	83.7423	550	84.3558	0	14	XP_001658974	abc transporter [Aedes aegypti] >gi|108875878|gb|EAT40103.1| AAEL008138-PA [Aedes aegypti]
1	ABC transporter	comp94157_c0_seq2	comp94157_c0	2121	691	773	654	552	79.8842	556	80.4631	0	14	XP_001658974	abc transporter [Aedes aegypti] >gi|108875878|gb|EAT40103.1| AAEL008138-PA [Aedes aegypti]
1	ABC transporter	comp94157_c0_seq3	comp94157_c0	2051	683	773	624	532	77.8917	539	78.9165	0	14	XP_001658974	abc transporter [Aedes aegypti] >gi|108875878|gb|EAT40103.1| AAEL008138-PA [Aedes aegypti]
1	ABC transporter	comp94157_c0_seq4	comp94157_c0	2096	657	773	655	551	83.8661	555	84.4749	0	14	XP_001658974	abc transporter [Aedes aegypti] >gi|108875878|gb|EAT40103.1| AAEL008138-PA [Aedes aegypti]
1	ABC transporter	comp94157_c0_seq5	comp94157_c0	286	95	773	95	88	92.6316	91	95.7895	1.81614e-44	16	XP_001658974	abc transporter [Aedes aegypti] >gi|108875878|gb|EAT40103.1| AAEL008138-PA [Aedes aegypti]
1	ABC transporter	comp94296_c0_seq1	comp94296_c0	1679	172	787	67	63	36.6279	64	37.2093	1.88074e-27	4	XP_001661538	abc transporter [Aedes aegypti] >gi|108872443|gb|EAT36668.1| AAEL011265-PA [Aedes aegypti]
1	ABC transporter	comp94296_c0_seq2	comp94296_c0	1667	168	787	67	63	37.5	64	38.0952	1.86221e-27	4	XP_001661538	abc transporter [Aedes aegypti] >gi|108872443|gb|EAT36668.1| AAEL011265-PA [Aedes aegypti]
1	ABC transporter	comp94297_c0_seq1	comp94297_c0	1994	578	848	569	495	85.6401	512	88.5813	0	14	XP_001658950	abc transporter [Aedes aegypti] >gi|108875886|gb|EAT40111.1| AAEL008134-PA [Aedes aegypti]
1	ABC transporter	comp94297_c0_seq2	comp94297_c0	2040	578	848	569	495	85.6401	512	88.5813	0	14	XP_001658950	abc transporter [Aedes aegypti] >gi|108875886|gb|EAT40111.1| AAEL008134-PA [Aedes aegypti]
1	ABC transporter	comp94389_c0_seq1	comp94389_c0	1776	592	783	592	577	97.4662	586	98.9865	0	8	XP_001650952	abc transporter [Aedes aegypti] >gi|108878806|gb|EAT43031.1| AAEL005491-PA [Aedes aegypti]
1	ABC transporter	comp94448_c0_seq10	comp94448_c0	1669	139	773	120	119	85.6115	119	85.6115	2.32854e-62	7	XP_001658974	abc transporter [Aedes aegypti] >gi|108875878|gb|EAT40103.1| AAEL008138-PA [Aedes aegypti]
1	ABC transporter	comp94448_c0_seq11	comp94448_c0	1775	139	773	120	119	85.6115	119	85.6115	2.52461e-62	7	XP_001658974	abc transporter [Aedes aegypti] >gi|108875878|gb|EAT40103.1| AAEL008138-PA [Aedes aegypti]
1	ABC transporter	comp94448_c0_seq12	comp94448_c0	1753	139	773	120	119	85.6115	119	85.6115	2.47839e-62	7	XP_001658974	abc transporter [Aedes aegypti] >gi|108875878|gb|EAT40103.1| AAEL008138-PA [Aedes aegypti]
1	ABC transporter	comp94581_c0_seq1	comp94581_c0	1279	426	1413	426	382	89.6714	389	91.3146	0	2	XP_001651698	ATP-binding cassette transporter [Aedes aegypti] >gi|108878328|gb|EAT42553.1| AAEL005929-PA [Aedes aegypti]
1	ABC transporter	comp94581_c0_seq2	comp94581_c0	391	130	1413	130	97	74.6154	97	74.6154	4.65806e-43	2	XP_001651698	ATP-binding cassette transporter [Aedes aegypti] >gi|108878328|gb|EAT42553.1| AAEL005929-PA [Aedes aegypti]
1	ABC transporter	comp94658_c0_seq1	comp94658_c0	4966	1311	1307	1307	1242	95.0268	1257	96.1744	0	2	XP_001654492	ATP-binding cassette transporter [Aedes aegypti] >gi|108873418|gb|EAT37643.1| AAEL010379-PA [Aedes aegypti]
1	ABC transporter	comp94708_c1_seq1	comp94708_c1	358	102	734	89	54	52.9412	61	59.8039	2.32386e-18	2	XP_001652166	abc transporter [Aedes aegypti] >gi|108877400|gb|EAT41625.1| AAEL006717-PA [Aedes aegypti]
1	ABC transporter	comp94708_c1_seq2	comp94708_c1	343	100	734	89	54	54	60	60	3.88641e-18	2	XP_001652166	abc transporter [Aedes aegypti] >gi|108877400|gb|EAT41625.1| AAEL006717-PA [Aedes aegypti]
1	ABC transporter	comp94708_c1_seq3	comp94708_c1	428	112	734	43	37	33.0357	38	33.9286	5.52144e-12	2	XP_001652166	abc transporter [Aedes aegypti] >gi|108877400|gb|EAT41625.1| AAEL006717-PA [Aedes aegypti]
1	ABC transporter	comp94841_c0_seq1	comp94841_c0	2256	706	1582	706	645	91.3598	662	93.7677	0	6	XP_001650080	abc transporter [Aedes aegypti] >gi|108879387|gb|EAT43612.1| AAEL004968-PA, partial [Aedes aegypti]
1	ABC transporter	comp95478_c0_seq1	comp95478_c0	2456	705	999	712	495	70.2128	567	80.4255	0	4	XP_001846781	ATP-binding cassette transporter [Culex quinquefasciatus] >gi|167881223|gb|EDS44606.1| ATP-binding cassette transporter [Culex quinquefasciatus]
1	ABC transporter	comp95594_c0_seq1	comp95594_c0	1535	428	593	428	363	84.8131	394	92.0561	0	15	XP_001653355	abc transporter [Aedes aegypti] >gi|157119326|ref|XP_001653356.1| abc transporter [Aedes aegypti] >gi|108875350|gb|EAT39575.1| AAEL008624-PB [Aedes aegypti] >gi|108875351|gb|EAT39576.1| AAEL008624-PA [Aedes aegypti]
1	ABC transporter	comp95594_c0_seq2	comp95594_c0	956	236	593	236	200	84.7458	219	92.7966	3.89285e-115	12	XP_001653355	abc transporter [Aedes aegypti] >gi|157119326|ref|XP_001653356.1| abc transporter [Aedes aegypti] >gi|108875350|gb|EAT39575.1| AAEL008624-PB [Aedes aegypti] >gi|108875351|gb|EAT39576.1| AAEL008624-PA [Aedes aegypti]
1	ABC transporter	comp95594_c0_seq3	comp95594_c0	1187	346	593	346	286	82.659	315	91.0405	1.63944e-167	13	XP_001653355	abc transporter [Aedes aegypti] >gi|157119326|ref|XP_001653356.1| abc transporter [Aedes aegypti] >gi|108875350|gb|EAT39575.1| AAEL008624-PB [Aedes aegypti] >gi|108875351|gb|EAT39576.1| AAEL008624-PA [Aedes aegypti]
1	ABC transporter	comp95915_c0_seq1	comp95915_c0	1376	303	1648	297	215	70.9571	247	81.5182	1.64623e-116	13	XP_001662814	ATP-binding cassette sub-family A member 3, putative [Aedes aegypti] >gi|108870888|gb|EAT35113.1| AAEL012700-PA [Aedes aegypti]
1	ABC transporter	comp95915_c0_seq2	comp95915_c0	224	74	1648	79	44	59.4595	49	66.2162	5.38165e-17	8	XP_001662814	ATP-binding cassette sub-family A member 3, putative [Aedes aegypti] >gi|108870888|gb|EAT35113.1| AAEL012700-PA [Aedes aegypti]
1	ABC transporter	comp95915_c0_seq3	comp95915_c0	592	176	1648	149	112	63.6364	125	71.0227	3.36257e-55	12	XP_001662814	ATP-binding cassette sub-family A member 3, putative [Aedes aegypti] >gi|108870888|gb|EAT35113.1| AAEL012700-PA [Aedes aegypti]
1	ABC transporter	comp95915_c0_seq4	comp95915_c0	277	91	1648	92	67	73.6264	74	81.3187	2.03317e-27	9	XP_001662814	ATP-binding cassette sub-family A member 3, putative [Aedes aegypti] >gi|108870888|gb|EAT35113.1| AAEL012700-PA [Aedes aegypti]
1	ABC transporter	comp95934_c0_seq1	comp95934_c0	397	131	589	57	55	41.9847	57	43.5115	1.54898e-22	4	XP_001864618	ATP-binding cassette sub-family F member 3 [Culex quinquefasciatus] >gi|167877080|gb|EDS40463.1| ATP-binding cassette sub-family F member 3 [Culex quinquefasciatus]
1	ABC transporter	comp96228_c0_seq1	comp96228_c0	3877	758	727	711	641	88.1706	650	89.4085	0	8	XP_001648758	abc transporter [Aedes aegypti] >gi|108869065|gb|EAT33290.1| AAEL014428-PA [Aedes aegypti]
1	ABC transporter	comp96228_c0_seq2	comp96228_c0	4319	526	727	502	458	87.0722	467	88.7833	0	6	XP_001648758	abc transporter [Aedes aegypti] >gi|108869065|gb|EAT33290.1| AAEL014428-PA [Aedes aegypti]
1	ABC transporter	comp96228_c0_seq3	comp96228_c0	1135	266	727	258	249	93.609	255	95.8647	1.59401e-140	7	XP_001648758	abc transporter [Aedes aegypti] >gi|108869065|gb|EAT33290.1| AAEL014428-PA [Aedes aegypti]
1	ABC transporter	comp96228_c0_seq4	comp96228_c0	1774	498	727	467	432	86.747	438	87.9518	0	8	XP_001648758	abc transporter [Aedes aegypti] >gi|108869065|gb|EAT33290.1| AAEL014428-PA [Aedes aegypti]
1	ABC transporter	comp96228_c0_seq5	comp96228_c0	2216	266	727	258	249	93.609	255	95.8647	3.9947e-140	7	XP_001648758	abc transporter [Aedes aegypti] >gi|108869065|gb|EAT33290.1| AAEL014428-PA [Aedes aegypti]
1	ABC transporter	comp96513_c0_seq1	comp96513_c0	1501	421	603	404	309	73.3967	346	82.1853	3.55532e-176	15	XP_001863374	ATP-binding cassette sub-family G member 4 [Culex quinquefasciatus] >gi|167875118|gb|EDS38501.1| ATP-binding cassette sub-family G member 4 [Culex quinquefasciatus]
1	ABC transporter	comp96513_c0_seq2	comp96513_c0	644	177	603	156	115	64.9718	137	77.4011	2.97874e-56	14	XP_001863374	ATP-binding cassette sub-family G member 4 [Culex quinquefasciatus] >gi|167875118|gb|EDS38501.1| ATP-binding cassette sub-family G member 4 [Culex quinquefasciatus]
1	ABC transporter	comp96513_c0_seq3	comp96513_c0	672	180	603	230	129	71.6667	162	90	5.71609e-56	14	XP_001863374	ATP-binding cassette sub-family G member 4 [Culex quinquefasciatus] >gi|167875118|gb|EDS38501.1| ATP-binding cassette sub-family G member 4 [Culex quinquefasciatus]
1	ABC transporter	comp96740_c0_seq1	comp96740_c0	1723	574	1413	574	514	89.547	525	91.4634	0	2	XP_001651698	ATP-binding cassette transporter [Aedes aegypti] >gi|108878328|gb|EAT42553.1| AAEL005929-PA [Aedes aegypti]
1	ABC transporter	comp96740_c0_seq2	comp96740_c0	650	216	1413	216	197	91.2037	201	93.0556	5.50224e-106	2	XP_001651698	ATP-binding cassette transporter [Aedes aegypti] >gi|108878328|gb|EAT42553.1| AAEL005929-PA [Aedes aegypti]
1	ABC transporter	comp96759_c1_seq1	comp96759_c1	3804	777	689	653	587	85.1959	601	87.2279	0	9	XP_001659406	abc transporter [Aedes aegypti] >gi|108875311|gb|EAT39536.1| AAEL008672-PA [Aedes aegypti]
1	ABC transporter	comp96797_c0_seq1	comp96797_c0	2375	622	676	578	497	79.9035	507	81.5113	0	6	XP_001653364	abc transporter [Aedes aegypti] >gi|108875359|gb|EAT39584.1| AAEL008635-PA [Aedes aegypti]
1	ABC transporter	comp96797_c0_seq2	comp96797_c0	2400	622	676	578	497	79.9035	507	81.5113	0	6	XP_001653364	abc transporter [Aedes aegypti] >gi|108875359|gb|EAT39584.1| AAEL008635-PA [Aedes aegypti]
1	ABC transporter	comp97037_c0_seq1	comp97037_c0	1724	571	609	546	546	95.6217	546	95.6217	0	7	XP_001660605	abc transporter, putative [Aedes aegypti] >gi|108873788|gb|EAT38013.1| AAEL010059-PA [Aedes aegypti]
1	ABC transporter	comp97037_c1_seq1	comp97037_c1	802	114	609	63	63	55.2632	63	55.2632	4.38213e-28	10	XP_001660605	abc transporter, putative [Aedes aegypti] >gi|108873788|gb|EAT38013.1| AAEL010059-PA [Aedes aegypti]
1	ABC transporter	comp97101_c1_seq1	comp97101_c1	1863	621	723	610	454	73.1079	506	81.4815	0	7	XP_001653360	abc transporter [Aedes aegypti] >gi|108875355|gb|EAT39580.1| AAEL008629-PA [Aedes aegypti]
1	ABC transporter	comp97600_c0_seq1	comp97600_c0	2180	677	820	684	620	91.5805	629	92.9099	0	5	XP_001652165	abc transporter [Aedes aegypti] >gi|108877399|gb|EAT41624.1| AAEL006717-PB [Aedes aegypti]
1	ABC transporter	comp97600_c0_seq2	comp97600_c0	2512	677	820	684	621	91.7282	629	92.9099	0	5	XP_001652165	abc transporter [Aedes aegypti] >gi|108877399|gb|EAT41624.1| AAEL006717-PB [Aedes aegypti]
1	ABC transporter	comp97672_c0_seq1	comp97672_c0	2048	576	607	576	508	88.1944	528	91.6667	0	12	XP_001653357	abc transporter [Aedes aegypti] >gi|108875352|gb|EAT39577.1| AAEL008632-PA [Aedes aegypti]
1	ABC transporter	comp97672_c1_seq1	comp97672_c1	664	108	607	47	37	34.2593	42	38.8889	2.85994e-12	1	XP_001653357	abc transporter [Aedes aegypti] >gi|108875352|gb|EAT39577.1| AAEL008632-PA [Aedes aegypti]
1	ABC transporter	comp97672_c1_seq2	comp97672_c1	234	78	607	47	37	47.4359	42	53.8462	1.08236e-12	1	XP_001653357	abc transporter [Aedes aegypti] >gi|108875352|gb|EAT39577.1| AAEL008632-PA [Aedes aegypti]
1	ABC transporter	comp97672_c1_seq3	comp97672_c1	370	108	607	47	37	34.2593	42	38.8889	1.1047e-12	1	XP_001653357	abc transporter [Aedes aegypti] >gi|108875352|gb|EAT39577.1| AAEL008632-PA [Aedes aegypti]
1	ABC transporter	comp97672_c1_seq4	comp97672_c1	234	78	607	47	36	46.1538	41	52.5641	9.16275e-12	1	XP_001653357	abc transporter [Aedes aegypti] >gi|108875352|gb|EAT39577.1| AAEL008632-PA [Aedes aegypti]
1	ABC transporter	comp97883_c0_seq1	comp97883_c0	4602	769	872	741	721	93.7581	733	95.3186	0	11	XP_001650571	abc transporter [Aedes aegypti] >gi|108879087|gb|EAT43312.1| AAEL005249-PA [Aedes aegypti]
1	ABC transporter	comp97883_c0_seq2	comp97883_c0	4618	769	872	741	721	93.7581	733	95.3186	0	11	XP_001650571	abc transporter [Aedes aegypti] >gi|108879087|gb|EAT43312.1| AAEL005249-PA [Aedes aegypti]
1	ABC transporter	comp97883_c0_seq3	comp97883_c0	4735	769	872	741	721	93.7581	733	95.3186	0	11	XP_001650571	abc transporter [Aedes aegypti] >gi|108879087|gb|EAT43312.1| AAEL005249-PA [Aedes aegypti]
1	ABC transporter	comp97883_c0_seq4	comp97883_c0	4728	769	872	741	721	93.7581	733	95.3186	0	11	XP_001650571	abc transporter [Aedes aegypti] >gi|108879087|gb|EAT43312.1| AAEL005249-PA [Aedes aegypti]
1	ABC transporter	comp97883_c0_seq5	comp97883_c0	4611	769	872	741	721	93.7581	733	95.3186	0	11	XP_001650571	abc transporter [Aedes aegypti] >gi|108879087|gb|EAT43312.1| AAEL005249-PA [Aedes aegypti]
1	ABC transporter	comp97883_c0_seq6	comp97883_c0	4609	769	872	741	721	93.7581	733	95.3186	0	11	XP_001650571	abc transporter [Aedes aegypti] >gi|108879087|gb|EAT43312.1| AAEL005249-PA [Aedes aegypti]
1	ABC transporter	comp97883_c0_seq7	comp97883_c0	4734	769	872	741	721	93.7581	733	95.3186	0	11	XP_001650571	abc transporter [Aedes aegypti] >gi|108879087|gb|EAT43312.1| AAEL005249-PA [Aedes aegypti]
1	ABC transporter	comp97883_c0_seq8	comp97883_c0	4617	769	872	741	721	93.7581	733	95.3186	0	11	XP_001650571	abc transporter [Aedes aegypti] >gi|108879087|gb|EAT43312.1| AAEL005249-PA [Aedes aegypti]
1	ABC transporter	comp97883_c0_seq9	comp97883_c0	4608	769	872	741	721	93.7581	733	95.3186	0	11	XP_001650571	abc transporter [Aedes aegypti] >gi|108879087|gb|EAT43312.1| AAEL005249-PA [Aedes aegypti]
1	ABC transporter	comp98351_c0_seq1	comp98351_c0	5825	1658	1660	1660	1480	89.2642	1545	93.1846	0	12	XP_001653234	ATP-binding cassette sub-family A member 3, putative [Aedes aegypti] >gi|108875613|gb|EAT39838.1| AAEL008384-PA [Aedes aegypti]
1	ABC transporter	comp98351_c0_seq2	comp98351_c0	5884	1339	1660	1343	1231	91.9343	1273	95.0709	0	12	XP_001653234	ATP-binding cassette sub-family A member 3, putative [Aedes aegypti] >gi|108875613|gb|EAT39838.1| AAEL008384-PA [Aedes aegypti]
1	ABC transporter	comp98351_c0_seq3	comp98351_c0	5560	1339	1660	1343	1231	91.9343	1273	95.0709	0	12	XP_001653234	ATP-binding cassette sub-family A member 3, putative [Aedes aegypti] >gi|108875613|gb|EAT39838.1| AAEL008384-PA [Aedes aegypti]
1	ABC transporter	comp98351_c0_seq4	comp98351_c0	5802	1658	1660	1660	1479	89.2039	1545	93.1846	0	12	XP_001653234	ATP-binding cassette sub-family A member 3, putative [Aedes aegypti] >gi|108875613|gb|EAT39838.1| AAEL008384-PA [Aedes aegypti]
1	ABC transporter	comp98351_c0_seq5	comp98351_c0	366	121	1660	122	98	80.9917	106	87.6033	4.30604e-49	13	XP_001653234	ATP-binding cassette sub-family A member 3, putative [Aedes aegypti] >gi|108875613|gb|EAT39838.1| AAEL008384-PA [Aedes aegypti]
1	ABC transporter	comp98351_c0_seq6	comp98351_c0	4379	1263	1660	1252	1152	91.2114	1187	93.9826	0	12	XP_001653234	ATP-binding cassette sub-family A member 3, putative [Aedes aegypti] >gi|108875613|gb|EAT39838.1| AAEL008384-PA [Aedes aegypti]
1	ABC transporter	comp98351_c0_seq7	comp98351_c0	5417	1582	1660	1569	1400	88.4956	1459	92.225	0	12	XP_001653234	ATP-binding cassette sub-family A member 3, putative [Aedes aegypti] >gi|108875613|gb|EAT39838.1| AAEL008384-PA [Aedes aegypti]
1	ABC transporter	comp98438_c0_seq1	comp98438_c0	766	254	1864	254	213	83.8583	232	91.3386	6.4176e-119	6	XP_001847679	abc transporter [Culex quinquefasciatus] >gi|167863358|gb|EDS26741.1| abc transporter [Culex quinquefasciatus]
1	ABC transporter	comp98438_c2_seq1	comp98438_c2	378	126	1582	126	123	97.619	126	100	2.74711e-64	6	XP_001650080	abc transporter [Aedes aegypti] >gi|108879387|gb|EAT43612.1| AAEL004968-PA, partial [Aedes aegypti]
1	ABC transporter	comp98444_c0_seq1	comp98444_c0	4830	1554	1569	1459	1244	80.0515	1320	84.9421	0	12	XP_001653235	ATP-binding cassette sub-family A member 3, putative [Aedes aegypti] >gi|108875614|gb|EAT39839.1| AAEL008386-PA, partial [Aedes aegypti]
1	ABC transporter	comp98611_c0_seq1	comp98611_c0	2556	851	2006	844	637	74.8531	689	80.9636	0	18	ETN59939	abc transporter [Anopheles darlingi]
1	ABC transporter	comp98635_c0_seq1	comp98635_c0	2314	771	1396	763	601	77.9507	666	86.3813	0	1	XP_001650220	multidrug resistance protein 1 (atp-binding cassette C1) [Aedes aegypti] >gi|108879326|gb|EAT43551.1| AAEL005030-PA [Aedes aegypti]
1	ABC transporter	comp98816_c0_seq1	comp98816_c0	5608	1672	1666	1668	1501	90.096	1583	95.018	0	12	XP_001653233	ATP-binding cassette sub-family A member 3, putative [Aedes aegypti] >gi|108875612|gb|EAT39837.1| AAEL008388-PA [Aedes aegypti]
1	ABC transporter	comp98927_c0_seq1	comp98927_c0	3125	956	1300	951	781	81.6946	813	85.0418	0	3	XP_001651697	ATP-binding cassette transporter [Aedes aegypti] >gi|108878327|gb|EAT42552.1| AAEL005937-PA [Aedes aegypti]
1	ABC transporter	comp98927_c0_seq2	comp98927_c0	4961	1394	1300	1389	1182	90.9231	1225	94.2308	0	3	XP_001651697	ATP-binding cassette transporter [Aedes aegypti] >gi|108878327|gb|EAT42552.1| AAEL005937-PA [Aedes aegypti]
1	ABC transporter	comp99107_c0_seq1	comp99107_c0	5060	1314	1312	1313	1121	85.4421	1184	90.2439	0	3	XP_001651693	ATP-binding cassette transporter [Aedes aegypti] >gi|108878323|gb|EAT42548.1| AAEL005918-PA [Aedes aegypti]
1	ABC transporter	comp99107_c0_seq2	comp99107_c0	5044	1314	1312	1313	1121	85.4421	1184	90.2439	0	3	XP_001651693	ATP-binding cassette transporter [Aedes aegypti] >gi|108878323|gb|EAT42548.1| AAEL005918-PA [Aedes aegypti]
1	ABC transporter	comp99124_c0_seq1	comp99124_c0	3332	1110	1480	1112	921	82.973	971	87.4775	0	6	XP_001649361	abc transporter [Aedes aegypti] >gi|108868824|gb|EAT33049.1| AAEL014699-PA, partial [Aedes aegypti]
1	ABC transporter	comp99149_c0_seq1	comp99149_c0	4478	1367	1357	1079	921	67.8703	975	71.8497	0	7	XP_001662529	ATP-binding cassette transporter [Aedes aegypti] >gi|108871209|gb|EAT35434.1| AAEL012395-PA [Aedes aegypti]
1	ABC transporter	comp99181_c0_seq1	comp99181_c0	1907	635	1622	634	519	81.7323	566	89.1339	0	13	XP_001662815	ATP-binding cassette sub-family A member 3, putative [Aedes aegypti] >gi|108870889|gb|EAT35114.1| AAEL012701-PA [Aedes aegypti]
1	ABC transporter	comp99181_c0_seq2	comp99181_c0	2379	792	1622	792	586	73.9899	644	81.3131	0	15	XP_001662815	ATP-binding cassette sub-family A member 3, putative [Aedes aegypti] >gi|108870889|gb|EAT35114.1| AAEL012701-PA [Aedes aegypti]
1	ABC transporter	comp99235_c0_seq1	comp99235_c0	5632	1348	1382	1327	1036	76.8546	1115	82.7151	0	3	XP_001651026	ATP-binding cassette transporter [Aedes aegypti] >gi|108878795|gb|EAT43020.1| AAEL005499-PA [Aedes aegypti]
1	ABC transporter	comp99235_c0_seq2	comp99235_c0	5341	1348	1382	1327	1035	76.7804	1114	82.6409	0	3	XP_001651026	ATP-binding cassette transporter [Aedes aegypti] >gi|108878795|gb|EAT43020.1| AAEL005499-PA [Aedes aegypti]
1	ABC transporter	comp99237_c0_seq1	comp99237_c0	5337	1673	1673	1673	1556	93.0066	1601	95.6964	0	13	XP_001654315	ATP-binding cassette sub-family A member 3, putative [Aedes aegypti] >gi|108882679|gb|EAT46904.1| AAEL001938-PA [Aedes aegypti]
1	ABC transporter	comp99386_c0_seq1	comp99386_c0	3331	1026	1669	1049	876	85.3801	955	93.0799	0	12	XP_001662813	ATP-binding cassette sub-family A member 3, putative [Aedes aegypti] >gi|108870887|gb|EAT35112.1| AAEL012702-PA [Aedes aegypti]
1	ABC transporter	comp99386_c0_seq2	comp99386_c0	1907	604	1669	604	557	92.2185	582	96.3576	0	13	XP_001662813	ATP-binding cassette sub-family A member 3, putative [Aedes aegypti] >gi|108870887|gb|EAT35112.1| AAEL012702-PA [Aedes aegypti]
1	ABC transporter	comp99403_c0_seq1	comp99403_c0	5590	1695	1652	1649	1407	85.1695	1508	91.2833	0	12	XP_001662816	ATP-binding cassette sub-family A member 3, putative [Aedes aegypti] >gi|108870890|gb|EAT35115.1| AAEL012698-PA, partial [Aedes aegypti]
1	ABC transporter	comp99794_c0_seq1	comp99794_c0	355	118	644	85	47	39.8305	53	44.9153	1.84771e-12	5	ETN57992	ATP-binding cassette sub-family E member 1 [Anopheles darlingi]
1	ABC transporter	comp104909_c0_seq1	comp104909_c0	509	129	581	93	43	33.3333	56	43.4109	6.12704e-14	1	XP_001869373	ATP-binding cassette sub-family G member 4 [Culex quinquefasciatus] >gi|167865708|gb|EDS29091.1| ATP-binding cassette sub-family G member 4 [Culex quinquefasciatus]
1	ABC transporter	comp116101_c0_seq1	comp116101_c0	361	91	581	71	42	46.1538	51	56.044	9.73638e-17	1	XP_001869373	ATP-binding cassette sub-family G member 4 [Culex quinquefasciatus] >gi|167865708|gb|EDS29091.1| ATP-binding cassette sub-family G member 4 [Culex quinquefasciatus]
1	ABC transporter	comp119910_c0_seq1	comp119910_c0	356	110	581	86	43	39.0909	59	53.6364	5.72387e-17	1	XP_001869373	ATP-binding cassette sub-family G member 4 [Culex quinquefasciatus] >gi|167865708|gb|EDS29091.1| ATP-binding cassette sub-family G member 4 [Culex quinquefasciatus]
1	ABC transporter	comp125010_c0_seq1	comp125010_c0	355	118	581	74	38	32.2034	51	43.2203	1.67119e-13	1	XP_001869373	ATP-binding cassette sub-family G member 4 [Culex quinquefasciatus] >gi|167865708|gb|EDS29091.1| ATP-binding cassette sub-family G member 4 [Culex quinquefasciatus]
1	ABC transporter	comp127796_c0_seq1	comp127796_c0	493	164	2056	164	138	84.1463	145	88.4146	8.89556e-74	6	XP_001663398	sulfonylurea receptor/ abc transporter [Aedes aegypti] >gi|108870332|gb|EAT34557.1| AAEL013215-PA, partial [Aedes aegypti]
1	ABC transporter	comp138811_c0_seq1	comp138811_c0	314	104	571	104	102	98.0769	102	98.0769	1.60157e-48	9	XP_001653358	abc transporter [Aedes aegypti] >gi|108875353|gb|EAT39578.1| AAEL008628-PA [Aedes aegypti]
1	ABC transporter	comp166649_c0_seq1	comp166649_c0	229	76	606	76	65	85.5263	71	93.4211	1.97327e-30	3	XP_001653359	abc transporter [Aedes aegypti] >gi|108875354|gb|EAT39579.1| AAEL008625-PA [Aedes aegypti]
1	ABC transporter	comp167107_c0_seq1	comp167107_c0	368	105	581	75	34	32.381	45	42.8571	7.16043e-12	1	XP_001869373	ATP-binding cassette sub-family G member 4 [Culex quinquefasciatus] >gi|167865708|gb|EDS29091.1| ATP-binding cassette sub-family G member 4 [Culex quinquefasciatus]
1	ABC transporter	comp168803_c0_seq1	comp168803_c0	209	69	571	69	68	98.5507	69	100	2.18682e-29	15	XP_001653358	abc transporter [Aedes aegypti] >gi|108875353|gb|EAT39578.1| AAEL008628-PA [Aedes aegypti]
1	ACCase	comp40587_c0_seq1	comp40587_c0	352	117	747	110	108	92.3077	108	92.3077	3.56606e-56	9	AAY29698	laccase-like multicopper oxidase 1 [Aedes aegypti]
1	ACCase	comp88471_c0_seq1	comp88471_c0	2186	73	2529	55	41	56.1644	45	61.6438	2.641e-11	1	XP_001651879	acetyl-coa carboxylase [Aedes aegypti] >gi|108877881|gb|EAT42106.1| AAEL006307-PA [Aedes aegypti]
1	ACCase	comp88471_c0_seq5	comp88471_c0	1646	73	2529	55	41	56.1644	45	61.6438	3.13565e-11	1	XP_001651879	acetyl-coa carboxylase [Aedes aegypti] >gi|108877881|gb|EAT42106.1| AAEL006307-PA [Aedes aegypti]
1	ACCase	comp88471_c0_seq6	comp88471_c0	1972	73	2529	55	41	56.1644	44	60.274	3.95617e-11	1	XP_001651879	acetyl-coa carboxylase [Aedes aegypti] >gi|108877881|gb|EAT42106.1| AAEL006307-PA [Aedes aegypti]
1	ACCase	comp88471_c0_seq10	comp88471_c0	1803	73	2529	55	41	56.1644	45	61.6438	3.53118e-11	1	XP_001651879	acetyl-coa carboxylase [Aedes aegypti] >gi|108877881|gb|EAT42106.1| AAEL006307-PA [Aedes aegypti]
1	ACCase	comp88471_c0_seq11	comp88471_c0	2016	73	2529	55	41	56.1644	44	60.274	4.07462e-11	1	XP_001651879	acetyl-coa carboxylase [Aedes aegypti] >gi|108877881|gb|EAT42106.1| AAEL006307-PA [Aedes aegypti]
1	ACCase	comp88471_c0_seq16	comp88471_c0	2029	73	2529	55	41	56.1644	45	61.6438	2.40728e-11	1	XP_001651879	acetyl-coa carboxylase [Aedes aegypti] >gi|108877881|gb|EAT42106.1| AAEL006307-PA [Aedes aegypti]
1	ACCase	comp90924_c0_seq1	comp90924_c0	1658	107	747	65	64	59.8131	64	59.8131	3.59885e-31	13	AAY29698	laccase-like multicopper oxidase 1 [Aedes aegypti]
1	ACCase	comp99007_c0_seq1	comp99007_c0	8264	2401	2529	2396	2328	96.9596	2355	98.0841	0	12	XP_001651879	acetyl-coa carboxylase [Aedes aegypti] >gi|108877881|gb|EAT42106.1| AAEL006307-PA [Aedes aegypti]
1	ACCase	comp147388_c0_seq1	comp147388_c0	246	81	673	81	56	69.1358	67	82.716	2.90441e-26	1	XP_001653727	multicopper oxidase [Aedes aegypti] >gi|63098859|gb|AAY32604.1| laccase-like multicopper oxidase 2 [Aedes aegypti] >gi|108882973|gb|EAT47198.1| AAEL001667-PA [Aedes aegypti]
1	AChE	comp37174_c0_seq1	comp37174_c0	284	94	702	89	89	94.6809	89	94.6809	1.58733e-48	19	XP_001656977	acetylcholinesterase [Aedes aegypti] >gi|50656956|emb|CAF21939.1| acetylcholinesterase [Aedes aegypti] >gi|124365829|gb|ABN09910.1| acetylcholinesterase [Aedes aegypti] >gi|124365831|gb|ABN09911.1| acetylcholinesterase [Aedes aegypti] >gi|148607960|tpg|DAA05968.1| TPA_exp: acetylcholinesterase [Aedes aegypti]
1	AChE	comp37174_c0_seq2	comp37174_c0	711	236	702	236	208	88.1356	208	88.1356	4.31017e-116	19	BAE71348	acetylcholinesterase [Aedes albopictus]
1	AChE	comp64023_c0_seq1	comp64023_c0	975	69	635	50	50	72.4638	50	72.4638	5.36661e-19	6	BAE71347	acetylcholinesterase [Aedes albopictus]
1	AChE	comp73192_c0_seq1	comp73192_c0	400	91	422	90	89	97.8022	89	97.8022	7.6123e-46	1	XP_001657325	PAF acetylhydrolase 45 kDa subunit, putative [Aedes aegypti] >gi|108869460|gb|EAT33685.1| AAEL014037-PA [Aedes aegypti]
1	AChE	comp77395_c0_seq1	comp77395_c0	303	100	225	71	70	70	70	70	5.58946e-33	8	XP_001662362	platelet-activating factor acetylhydrolase ib [Aedes aegypti] >gi|108871356|gb|EAT35581.1| AAEL012258-PA [Aedes aegypti]
1	AChE	comp83238_c0_seq1	comp83238_c0	1634	182	702	174	142	78.022	142	78.022	3.72451e-73	20	BAE71348	acetylcholinesterase [Aedes albopictus]
1	AChE	comp83238_c0_seq2	comp83238_c0	1399	182	702	174	142	78.022	142	78.022	2.98936e-73	20	BAE71348	acetylcholinesterase [Aedes albopictus]
1	AChE	comp86382_c0_seq1	comp86382_c0	1479	424	378	345	323	85.4497	338	89.418	0	3	XP_001648139	PAF acetylhydrolase 45 kDa subunit, putative [Aedes aegypti] >gi|108869340|gb|EAT33565.1| AAEL014159-PA [Aedes aegypti]
1	AChE	comp87705_c0_seq1	comp87705_c0	483	160	225	150	141	88.125	146	91.25	7.09782e-79	9	XP_001662362	platelet-activating factor acetylhydrolase ib [Aedes aegypti] >gi|108871356|gb|EAT35581.1| AAEL012258-PA [Aedes aegypti]
1	AChE	comp87705_c0_seq2	comp87705_c0	499	166	225	150	141	84.9398	146	87.9518	6.9882e-79	9	XP_001662362	platelet-activating factor acetylhydrolase ib [Aedes aegypti] >gi|108871356|gb|EAT35581.1| AAEL012258-PA [Aedes aegypti]
1	AChE	comp87896_c0_seq1	comp87896_c0	1343	332	422	332	292	87.9518	302	90.9639	1.91346e-162	1	XP_001657325	PAF acetylhydrolase 45 kDa subunit, putative [Aedes aegypti] >gi|108869460|gb|EAT33685.1| AAEL014037-PA [Aedes aegypti]
1	AChE	comp95696_c0_seq1	comp95696_c0	4486	291	702	291	291	100	291	100	4.00123e-172	19	BAE71348	acetylcholinesterase [Aedes albopictus]
1	AChE	comp95696_c0_seq3	comp95696_c0	2525	291	702	291	291	100	291	100	2.0824e-172	19	BAE71348	acetylcholinesterase [Aedes albopictus]
1	AChE	comp95696_c0_seq4	comp95696_c0	5549	291	702	291	291	100	291	100	5.05097e-172	19	BAE71348	acetylcholinesterase [Aedes albopictus]
1	AChE	comp95696_c0_seq5	comp95696_c0	5565	291	702	291	291	100	291	100	5.06594e-172	19	BAE71348	acetylcholinesterase [Aedes albopictus]
1	AChE	comp95696_c0_seq6	comp95696_c0	4471	291	702	291	291	100	291	100	3.98622e-172	19	BAE71348	acetylcholinesterase [Aedes albopictus]
1	AChE	comp95696_c0_seq8	comp95696_c0	2510	291	702	291	291	100	291	100	2.06718e-172	19	BAE71348	acetylcholinesterase [Aedes albopictus]
1	AChE	comp99140_c0_seq1	comp99140_c0	4503	169	411	169	151	89.3491	153	90.5325	2.67253e-83	3	XP_001651009	platelet-activating factor acetylhydrolase isoform 1b alpha subunit [Aedes aegypti] >gi|108883960|gb|EAT48185.1| AAEL000770-PA, partial [Aedes aegypti]
1	AChE	comp132881_c0_seq1	comp132881_c0	437	142	635	139	139	97.8873	139	97.8873	5.18704e-74	15	BAE71347	acetylcholinesterase [Aedes albopictus]
1	AChE	comp135866_c0_seq1	comp135866_c0	458	152	635	152	152	100	152	100	7.04411e-87	19	BAE71347	acetylcholinesterase [Aedes albopictus]
1	CCE	comp33183_c0_seq1	comp33183_c0	619	206	482	206	189	91.7476	199	96.6019	3.65293e-106	10	XP_001647824	carboxylesterase [Aedes aegypti] >gi|108868257|gb|EAT32492.1| AAEL015072-PA [Aedes aegypti]
1	CCE	comp36986_c0_seq1	comp36986_c0	210	70	551	70	49	70	59	84.2857	4.88304e-21	3	XP_001650373	carboxylesterase [Aedes aegypti]
1	CCE	comp37991_c0_seq2	comp37991_c0	651	109	582	90	62	56.8807	68	62.3853	5.09333e-27	2	XP_001657444	carboxylesterase [Aedes aegypti]
1	CCE	comp64335_c0_seq1	comp64335_c0	265	53	579	52	37	69.8113	46	86.7925	1.99437e-14	1	XP_001655128	carboxylesterase [Aedes aegypti] >gi|108882192|gb|EAT46417.1| AAEL002391-PA, partial [Aedes aegypti]
1	CCE	comp64335_c0_seq2	comp64335_c0	269	54	579	53	37	68.5185	46	85.1852	1.51918e-14	1	XP_001655128	carboxylesterase [Aedes aegypti] >gi|108882192|gb|EAT46417.1| AAEL002391-PA, partial [Aedes aegypti]
1	CCE	comp68802_c0_seq1	comp68802_c0	259	86	561	86	84	97.6744	85	98.8372	1.98172e-43	9	XP_001656532	carboxylesterase [Aedes aegypti] >gi|108881316|gb|EAT45541.1| AAEL003195-PA, partial [Aedes aegypti]
1	CCE	comp69748_c0_seq1	comp69748_c0	217	72	582	72	69	95.8333	71	98.6111	9.42604e-33	5	XP_001657444	carboxylesterase [Aedes aegypti]
1	CCE	comp77677_c0_seq1	comp77677_c0	520	173	561	172	158	91.3295	167	96.5318	1.58035e-91	8	XP_001656532	carboxylesterase [Aedes aegypti] >gi|108881316|gb|EAT45541.1| AAEL003195-PA, partial [Aedes aegypti]
1	CCE	comp77677_c1_seq1	comp77677_c1	257	85	561	84	77	90.5882	81	95.2941	5.0512e-39	10	XP_001656532	carboxylesterase [Aedes aegypti] >gi|108881316|gb|EAT45541.1| AAEL003195-PA, partial [Aedes aegypti]
1	CCE	comp78642_c0_seq1	comp78642_c0	521	173	572	172	133	76.8786	148	85.5491	2.98678e-74	10	XP_001651648	carboxylesterase [Aedes aegypti]
1	CCE	comp78787_c0_seq1	comp78787_c0	351	108	590	108	73	67.5926	79	73.1481	6.99195e-36	1	XP_001649652	carboxylesterase [Aedes aegypti] >gi|108879633|gb|EAT43858.1| AAEL004724-PA, partial [Aedes aegypti]
1	CCE	comp80125_c0_seq1	comp80125_c0	716	136	519	114	91	66.9118	99	72.7941	7.41039e-47	7	XP_001651649	carboxylesterase [Aedes aegypti]
1	CCE	comp82048_c0_seq1	comp82048_c0	478	137	519	108	93	67.8832	99	72.2628	1.96728e-49	6	XP_001651649	carboxylesterase [Aedes aegypti]
1	CCE	comp82048_c0_seq2	comp82048_c0	478	137	519	108	86	62.7737	95	69.3431	5.01438e-45	8	XP_001651649	carboxylesterase [Aedes aegypti]
1	CCE	comp82048_c0_seq3	comp82048_c0	485	149	519	108	93	62.4161	99	66.443	2.008e-49	6	XP_001651649	carboxylesterase [Aedes aegypti]
1	CCE	comp82048_c0_seq4	comp82048_c0	473	145	519	104	83	57.2414	92	63.4483	4.258e-44	8	XP_001651649	carboxylesterase [Aedes aegypti]
1	CCE	comp86095_c0_seq1	comp86095_c0	1735	565	563	564	509	90.4085	529	93.9609	0	9	XP_001656535	carboxylesterase [Aedes aegypti] >gi|108881319|gb|EAT45544.1| AAEL003187-PA, partial [Aedes aegypti]
1	CCE	comp87353_c1_seq1	comp87353_c1	551	93	711	77	66	70.9677	68	73.1183	3.69618e-28	3	XP_001656916	carboxylesterase [Aedes aegypti] >gi|108880945|gb|EAT45170.1| AAEL003545-PA [Aedes aegypti]
1	CCE	comp87353_c1_seq2	comp87353_c1	540	93	711	77	66	70.9677	68	73.1183	3.36763e-28	3	XP_001656916	carboxylesterase [Aedes aegypti] >gi|108880945|gb|EAT45170.1| AAEL003545-PA [Aedes aegypti]
1	CCE	comp88209_c0_seq1	comp88209_c0	1903	573	562	542	501	89.1459	519	92.3488	0	9	XP_001656536	carboxylesterase [Aedes aegypti] >gi|108881320|gb|EAT45545.1| AAEL003201-PA, partial [Aedes aegypti]
1	CCE	comp88782_c0_seq1	comp88782_c0	1501	387	572	383	287	74.1602	331	85.5297	2.72854e-168	10	XP_001651648	carboxylesterase [Aedes aegypti]
1	CCE	comp88782_c0_seq2	comp88782_c0	447	89	572	85	57	64.0449	69	77.5281	7.52737e-25	1	XP_001651648	carboxylesterase [Aedes aegypti]
1	CCE	comp88782_c0_seq3	comp88782_c0	400	89	572	85	57	64.0449	69	77.5281	7.40739e-25	1	XP_001651648	carboxylesterase [Aedes aegypti]
1	CCE	comp88782_c0_seq4	comp88782_c0	419	139	572	70	47	33.8129	57	41.0072	6.14446e-19	1	XP_001651648	carboxylesterase [Aedes aegypti]
1	CCE	comp88782_c0_seq5	comp88782_c0	690	229	519	229	180	78.6026	204	89.083	7.05185e-105	10	XP_001651649	carboxylesterase [Aedes aegypti]
1	CCE	comp88782_c0_seq6	comp88782_c0	412	92	572	85	56	60.8696	69	75	1.28945e-24	1	XP_001651648	carboxylesterase [Aedes aegypti]
1	CCE	comp90560_c0_seq2	comp90560_c0	707	235	582	228	182	77.4468	197	83.8298	1.20439e-102	11	XP_001655126	carboxylesterase [Aedes aegypti]
1	CCE	comp91097_c0_seq1	comp91097_c0	1882	573	556	556	446	80.2158	484	87.0504	0	9	XP_001656537	carboxylesterase [Aedes aegypti] >gi|108881321|gb|EAT45546.1| AAEL003198-PA, partial [Aedes aegypti]
1	CCE	comp91585_c0_seq1	comp91585_c0	2052	577	542	539	437	80.6273	490	90.4059	0	5	XP_001659537	carboxylesterase [Aedes aegypti] >gi|108883121|gb|EAT47346.1| AAEL001517-PA [Aedes aegypti]
1	CCE	comp91585_c0_seq2	comp91585_c0	886	183	542	142	119	65.0273	129	70.4918	2.80859e-61	8	XP_001659537	carboxylesterase [Aedes aegypti] >gi|108883121|gb|EAT47346.1| AAEL001517-PA [Aedes aegypti]
1	CCE	comp91585_c0_seq3	comp91585_c0	1800	493	542	399	319	64.7059	363	73.6308	0	4	XP_001659537	carboxylesterase [Aedes aegypti] >gi|108883121|gb|EAT47346.1| AAEL001517-PA [Aedes aegypti]
1	CCE	comp91585_c0_seq4	comp91585_c0	294	77	542	63	44	57.1429	53	68.8312	5.27924e-20	2	XP_001659537	carboxylesterase [Aedes aegypti] >gi|108883121|gb|EAT47346.1| AAEL001517-PA [Aedes aegypti]
1	CCE	comp91585_c0_seq5	comp91585_c0	778	99	542	63	44	44.4444	53	53.5354	2.03576e-19	3	XP_001659537	carboxylesterase [Aedes aegypti] >gi|108883121|gb|EAT47346.1| AAEL001517-PA [Aedes aegypti]
1	CCE	comp92245_c0_seq1	comp92245_c0	937	292	579	287	248	84.9315	273	93.4932	1.96139e-148	14	XP_001655128	carboxylesterase [Aedes aegypti] >gi|108882192|gb|EAT46417.1| AAEL002391-PA, partial [Aedes aegypti]
1	CCE	comp92245_c0_seq2	comp92245_c0	2035	575	579	525	459	79.8261	493	85.7391	0	14	XP_001655128	carboxylesterase [Aedes aegypti] >gi|108882192|gb|EAT46417.1| AAEL002391-PA, partial [Aedes aegypti]
1	CCE	comp92245_c0_seq3	comp92245_c0	1063	342	579	330	287	83.9181	314	91.8129	1.27805e-173	14	XP_001655128	carboxylesterase [Aedes aegypti] >gi|108882192|gb|EAT46417.1| AAEL002391-PA, partial [Aedes aegypti]
1	CCE	comp92245_c0_seq4	comp92245_c0	1745	540	579	525	458	84.8148	494	91.4815	0	14	XP_001655128	carboxylesterase [Aedes aegypti] >gi|108882192|gb|EAT46417.1| AAEL002391-PA, partial [Aedes aegypti]
1	CCE	comp92757_c0_seq1	comp92757_c0	1359	452	590	440	379	83.8496	402	88.9381	0	5	XP_001649652	carboxylesterase [Aedes aegypti] >gi|108879633|gb|EAT43858.1| AAEL004724-PA, partial [Aedes aegypti]
1	CCE	comp92930_c0_seq4	comp92930_c0	4107	566	551	555	454	82.3956	489	88.7477	0	4	XP_001650373	carboxylesterase [Aedes aegypti]
1	CCE	comp92930_c0_seq5	comp92930_c0	3988	566	551	555	454	82.3956	489	88.7477	0	4	XP_001650373	carboxylesterase [Aedes aegypti]
1	CCE	comp92930_c0_seq6	comp92930_c0	4051	566	551	555	454	82.3956	489	88.7477	0	4	XP_001650373	carboxylesterase [Aedes aegypti]
1	CCE	comp92930_c0_seq9	comp92930_c0	4044	566	551	555	454	82.3956	489	88.7477	0	4	XP_001650373	carboxylesterase [Aedes aegypti]
1	CCE	comp92930_c0_seq10	comp92930_c0	2093	566	551	555	454	82.3956	489	88.7477	0	3	XP_001650373	carboxylesterase [Aedes aegypti]
1	CCE	comp93814_c0_seq1	comp93814_c0	2634	583	574	574	477	83.101	529	92.1603	0	12	XP_001655125	carboxylesterase [Aedes aegypti] >gi|108882189|gb|EAT46414.1| AAEL002367-PA, partial [Aedes aegypti]
1	CCE	comp93878_c0_seq1	comp93878_c0	1972	612	572	567	427	74.6503	493	86.1888	0	9	XP_001651648	carboxylesterase [Aedes aegypti]
1	CCE	comp93878_c0_seq2	comp93878_c0	412	136	572	136	106	77.9412	121	88.9706	1.41249e-55	9	XP_001651648	carboxylesterase [Aedes aegypti]
1	CCE	comp94205_c0_seq1	comp94205_c0	2259	570	566	545	485	85.689	510	90.106	0	8	XP_001656119	carboxylesterase-6 [Aedes aegypti] >gi|108871093|gb|EAT35318.1| AAEL012509-PA, partial [Aedes aegypti]
1	CCE	comp95075_c0_seq1	comp95075_c0	2131	644	636	618	535	84.1195	562	88.3648	0	6	AAL76013	putative carboxylesterase [Aedes aegypti]
1	CCE	comp96200_c0_seq1	comp96200_c0	1660	466	562	458	335	71.8884	383	82.1888	0	11	XP_001651635	carboxylesterase [Aedes aegypti]
1	CCE	comp96200_c0_seq2	comp96200_c0	965	293	562	285	184	62.7986	224	76.4505	2.16548e-97	10	XP_001651635	carboxylesterase [Aedes aegypti]
1	CCE	comp96200_c1_seq1	comp96200_c1	387	104	562	99	65	62.5	80	76.9231	1.66531e-32	6	XP_001651635	carboxylesterase [Aedes aegypti]
1	CCE	comp96200_c1_seq3	comp96200_c1	387	104	562	99	68	65.3846	81	77.8846	1.96717e-33	6	XP_001651635	carboxylesterase [Aedes aegypti]
1	CCE	comp96293_c1_seq1	comp96293_c1	4608	592	579	584	512	88.4283	540	93.2642	0	9	XP_001657426	carboxylesterase [Aedes aegypti] >gi|403182768|gb|EJY57619.1| AAEL017225-PA, partial [Aedes aegypti]
1	CCE	comp96711_c0_seq1	comp96711_c0	2294	615	587	571	477	81.2606	520	88.586	0	9	XP_001651647	carboxylesterase [Aedes aegypti] >gi|108883821|gb|EAT48046.1| AAEL000904-PA, partial [Aedes aegypti]
1	CCE	comp96711_c0_seq2	comp96711_c0	2217	615	587	571	477	81.2606	520	88.586	0	9	XP_001651647	carboxylesterase [Aedes aegypti] >gi|108883821|gb|EAT48046.1| AAEL000904-PA, partial [Aedes aegypti]
1	CCE	comp96711_c0_seq3	comp96711_c0	285	95	587	94	76	80	85	89.4737	9.65236e-38	3	XP_001651647	carboxylesterase [Aedes aegypti] >gi|108883821|gb|EAT48046.1| AAEL000904-PA, partial [Aedes aegypti]
1	CCE	comp97114_c0_seq1	comp97114_c0	261	87	711	87	77	88.5057	81	93.1034	7.2752e-38	3	XP_001656916	carboxylesterase [Aedes aegypti] >gi|108880945|gb|EAT45170.1| AAEL003545-PA [Aedes aegypti]
1	CCE	comp97114_c0_seq2	comp97114_c0	2564	668	711	668	576	86.2275	596	89.2216	0	4	XP_001656916	carboxylesterase [Aedes aegypti] >gi|108880945|gb|EAT45170.1| AAEL003545-PA [Aedes aegypti]
1	CCE	comp97114_c0_seq3	comp97114_c0	954	317	711	311	262	82.6498	276	87.0662	1.55672e-148	4	XP_001656916	carboxylesterase [Aedes aegypti] >gi|108880945|gb|EAT45170.1| AAEL003545-PA [Aedes aegypti]
1	CCE	comp97586_c0_seq1	comp97586_c0	2714	596	599	565	486	81.5436	524	87.9195	0	9	XP_001651646	carboxylesterase [Aedes aegypti]
1	CCE	comp97586_c0_seq4	comp97586_c0	1882	618	599	577	493	82.3038	533	88.9816	0	9	XP_001651646	carboxylesterase [Aedes aegypti]
1	CCE	comp97852_c0_seq1	comp97852_c0	389	108	561	108	98	90.7407	105	97.2222	1.00045e-53	9	XP_001656533	carboxylesterase [Aedes aegypti] >gi|108881317|gb|EAT45542.1| AAEL003196-PA, partial [Aedes aegypti]
1	CCE	comp97852_c0_seq2	comp97852_c0	3022	575	561	561	512	91.2656	526	93.7611	0	9	XP_001656534	carboxylesterase [Aedes aegypti] >gi|108881318|gb|EAT45543.1| AAEL003181-PA, partial [Aedes aegypti]
1	CCE	comp131955_c0_seq1	comp131955_c0	275	91	593	91	72	79.1209	81	89.011	2.64925e-35	6	XP_001647975	carboxylesterase [Aedes aegypti]
1	CCE	comp152687_c0_seq1	comp152687_c0	346	67	575	80	51	76.1194	60	89.5522	3.6276e-16	1	XP_001659366	carboxylesterase [Aedes aegypti] >gi|108875466|gb|EAT39691.1| AAEL008532-PA, partial [Aedes aegypti]
1	Catalase	comp73875_c0_seq1	comp73875_c0	378	126	505	126	125	99.2063	126	100	5.00642e-66	12	XP_001663600	catalase [Aedes aegypti] >gi|108870108|gb|EAT34333.1| AAEL013407-PA [Aedes aegypti]
1	Catalase	comp87509_c0_seq1	comp87509_c0	1412	384	505	384	371	96.6146	378	98.4375	0	15	XP_001663600	catalase [Aedes aegypti] >gi|108870108|gb|EAT34333.1| AAEL013407-PA [Aedes aegypti]
1	Chitin synthase	comp5031_c0_seq1	comp5031_c0	292	97	1565	97	97	100	97	100	4.59423e-48	8	XP_001651163	chitin synthase [Aedes aegypti] >gi|108878660|gb|EAT42885.1| AAEL005618-PA [Aedes aegypti]
1	Chitin synthase	comp69763_c0_seq1	comp69763_c0	566	185	1589	68	65	35.1351	68	36.7568	8.08901e-29	6	XP_001662200	chitin synthase [Aedes aegypti] >gi|108881856|gb|EAT46081.1| AAEL002718-PA, partial [Aedes aegypti]
1	Chitin synthase	comp69763_c0_seq2	comp69763_c0	217	72	1578	72	69	95.8333	70	97.2222	6.75515e-31	7	ABD74441	chitin synthase 1 [Anopheles quadrimaculatus]
1	Chitin synthase	comp74942_c0_seq1	comp74942_c0	547	97	1565	49	36	37.1134	38	39.1753	6.05253e-12	2	XP_001651163	chitin synthase [Aedes aegypti] >gi|108878660|gb|EAT42885.1| AAEL005618-PA [Aedes aegypti]
1	Chitin synthase	comp74942_c0_seq2	comp74942_c0	511	98	1565	49	36	36.7347	38	38.7755	4.39093e-12	2	XP_001651163	chitin synthase [Aedes aegypti] >gi|108878660|gb|EAT42885.1| AAEL005618-PA [Aedes aegypti]
1	Chitin synthase	comp79899_c0_seq1	comp79899_c0	524	75	1579	46	43	57.3333	45	60	2.01811e-17	6	XP_001866798	chitin synthase [Culex quinquefasciatus] >gi|167880563|gb|EDS43946.1| chitin synthase [Culex quinquefasciatus]
1	Chitin synthase	comp79899_c0_seq2	comp79899_c0	411	75	1579	46	43	57.3333	45	60	1.52672e-17	6	XP_001866798	chitin synthase [Culex quinquefasciatus] >gi|167880563|gb|EDS43946.1| chitin synthase [Culex quinquefasciatus]
1	Chitin synthase	comp79899_c0_seq3	comp79899_c0	241	79	1579	49	46	58.2278	48	60.7595	4.51408e-19	6	XP_001866798	chitin synthase [Culex quinquefasciatus] >gi|167880563|gb|EDS43946.1| chitin synthase [Culex quinquefasciatus]
1	Chitin synthase	comp86623_c0_seq1	comp86623_c0	1140	112	1579	105	97	86.6071	100	89.2857	5.10398e-46	9	XP_001866798	chitin synthase [Culex quinquefasciatus] >gi|167880563|gb|EDS43946.1| chitin synthase [Culex quinquefasciatus]
1	Chitin synthase	comp92008_c0_seq1	comp92008_c0	1604	507	1565	507	447	88.1657	453	89.3491	0	16	XP_001651163	chitin synthase [Aedes aegypti] >gi|108878660|gb|EAT42885.1| AAEL005618-PA [Aedes aegypti]
1	Chitin synthase	comp96729_c0_seq1	comp96729_c0	2890	963	1564	963	907	94.1848	922	95.7425	0	11	AAF34699	chitin synthase [Aedes aegypti]
1	Chitin synthase	comp99159_c0_seq1	comp99159_c0	2627	875	1579	875	785	89.7143	795	90.8571	0	8	XP_001866798	chitin synthase [Culex quinquefasciatus] >gi|167880563|gb|EDS43946.1| chitin synthase [Culex quinquefasciatus]
1	Chitin synthase	comp99159_c0_seq2	comp99159_c0	1692	564	1589	564	551	97.695	555	98.4043	0	8	XP_001662200	chitin synthase [Aedes aegypti] >gi|108881856|gb|EAT46081.1| AAEL002718-PA, partial [Aedes aegypti]
1	Chitin synthase	comp110527_c0_seq1	comp110527_c0	205	68	1564	68	66	97.0588	66	97.0588	2.59947e-30	5	AAF34699	chitin synthase [Aedes aegypti]
1	Chloride Channel	comp44944_c1_seq1	comp44944_c1	371	92	477	89	88	95.6522	89	96.7391	7.07443e-44	10	XP_001662354	histamine-gated chloride channel subunit [Aedes aegypti] >gi|108871361|gb|EAT35586.1| AAEL012248-PA [Aedes aegypti]
1	Chloride Channel	comp56896_c0_seq1	comp56896_c0	211	69	425	69	69	100	69	100	1.51442e-30	8	XP_001662897	glutamate-gated chloride channel [Aedes aegypti] >gi|108881514|gb|EAT45739.1| AAEL003003-PA [Aedes aegypti]
1	Chloride Channel	comp70704_c0_seq2	comp70704_c0	939	313	436	298	255	81.4696	273	87.2204	6.34804e-147	10	NP_001234894	pH-sensitive chloride channel [Nasonia vitripennis] >gi|269856281|gb|ACZ51423.1| pH-sensitive chloride channel [Nasonia vitripennis]
1	Chloride Channel	comp73287_c0_seq1	comp73287_c0	487	75	207	64	58	77.3333	61	81.3333	1.31064e-24	4	XP_001654390	chloride channel, putative [Aedes aegypti] >gi|403183102|gb|EJY57855.1| AAEL010245-PC [Aedes aegypti]
1	Chloride Channel	comp76145_c0_seq1	comp76145_c0	555	95	187	61	46	48.4211	46	48.4211	6.68484e-17	4	XP_001654391	chloride channel, putative [Aedes aegypti] >gi|108873570|gb|EAT37795.1| AAEL010245-PA [Aedes aegypti]
1	Chloride Channel	comp76145_c0_seq2	comp76145_c0	577	97	192	69	54	55.6701	54	55.6701	2.04794e-22	4	XP_001654387	chloride channel, putative [Aedes aegypti] >gi|157125563|ref|XP_001654388.1| chloride channel, putative [Aedes aegypti] >gi|108873566|gb|EAT37791.1| AAEL010245-PF [Aedes aegypti] >gi|108873567|gb|EAT37792.1| AAEL010245-PE [Aedes aegypti]
1	Chloride Channel	comp80703_c0_seq1	comp80703_c0	578	125	212	110	99	79.2	99	79.2	1.17431e-49	8	XP_001651781	histamine-gated chloride channel subunit [Aedes aegypti] >gi|108878174|gb|EAT42399.1| AAEL006047-PA [Aedes aegypti]
1	Chloride Channel	comp81760_c0_seq1	comp81760_c0	489	162	699	162	139	85.8025	146	90.1235	4.2795e-76	5	XP_001658419	chloride channel protein [Aedes aegypti] >gi|108876506|gb|EAT40731.1| AAEL007547-PA [Aedes aegypti]
1	Chloride Channel	comp84622_c0_seq1	comp84622_c0	949	171	238	83	82	47.9532	82	47.9532	3.42114e-39	8	XP_001662988	histamine-gated chloride channel subunit [Aedes aegypti] >gi|108881493|gb|EAT45718.1| AAEL003028-PA [Aedes aegypti]
1	Chloride Channel	comp87586_c0_seq1	comp87586_c0	1194	272	699	270	212	77.9412	223	81.9853	4.88768e-111	7	XP_001658419	chloride channel protein [Aedes aegypti] >gi|108876506|gb|EAT40731.1| AAEL007547-PA [Aedes aegypti]
1	Chloride Channel	comp87586_c0_seq2	comp87586_c0	1181	272	699	270	212	77.9412	223	81.9853	1.82724e-110	7	XP_001658419	chloride channel protein [Aedes aegypti] >gi|108876506|gb|EAT40731.1| AAEL007547-PA [Aedes aegypti]
1	Chloride Channel	comp87958_c0_seq1	comp87958_c0	268	89	996	62	37	41.573	37	41.573	4.58596e-11	3	XP_001651722	chloride channel protein 2 [Aedes aegypti] >gi|108878300|gb|EAT42525.1| AAEL005950-PB, partial [Aedes aegypti]
1	Chloride Channel	comp87958_c0_seq2	comp87958_c0	1180	119	1038	111	49	41.1765	63	52.9412	1.43263e-14	4	XP_005178188	PREDICTED: chloride channel protein 2-like isoform X5 [Musca domestica]
1	Chloride Channel	comp87958_c0_seq3	comp87958_c0	334	92	996	46	42	45.6522	42	45.6522	2.15008e-16	4	XP_001651722	chloride channel protein 2 [Aedes aegypti] >gi|108878300|gb|EAT42525.1| AAEL005950-PB, partial [Aedes aegypti]
1	Chloride Channel	comp87958_c0_seq5	comp87958_c0	318	106	996	96	67	63.2075	67	63.2075	2.83256e-29	9	XP_001651722	chloride channel protein 2 [Aedes aegypti] >gi|108878300|gb|EAT42525.1| AAEL005950-PB, partial [Aedes aegypti]
1	Chloride Channel	comp87958_c0_seq6	comp87958_c0	273	64	996	64	38	59.375	39	60.9375	3.1595e-12	5	XP_001651722	chloride channel protein 2 [Aedes aegypti] >gi|108878300|gb|EAT42525.1| AAEL005950-PB, partial [Aedes aegypti]
1	Chloride Channel	comp87958_c0_seq7	comp87958_c0	353	117	996	62	37	31.6239	37	31.6239	4.55107e-11	3	XP_001651722	chloride channel protein 2 [Aedes aegypti] >gi|108878300|gb|EAT42525.1| AAEL005950-PB, partial [Aedes aegypti]
1	Chloride Channel	comp91664_c0_seq1	comp91664_c0	1331	325	391	325	304	93.5385	318	97.8462	1.17958e-172	5	ABF18167	chloride channel [Aedes aegypti]
1	Chloride Channel	comp91664_c0_seq3	comp91664_c0	1191	325	391	325	304	93.5385	318	97.8462	9.96358e-173	5	ABF18167	chloride channel [Aedes aegypti]
1	Chloride Channel	comp91664_c0_seq4	comp91664_c0	627	147	391	147	137	93.1973	143	97.2789	6.16227e-72	5	ABF18167	chloride channel [Aedes aegypti]
1	Chloride Channel	comp93728_c0_seq2	comp93728_c0	3193	131	279	106	96	73.2824	98	74.8092	2.10206e-47	4	XP_001848996	histamine-gated chloride channel subunit [Culex quinquefasciatus] >gi|167866109|gb|EDS29492.1| histamine-gated chloride channel subunit [Culex quinquefasciatus]
1	Chloride Channel	comp96263_c0_seq1	comp96263_c0	1860	535	986	465	372	69.5327	397	74.2056	0	13	XP_001651723	chloride channel protein 2 [Aedes aegypti] >gi|108878301|gb|EAT42526.1| AAEL005942-PA [Aedes aegypti]
1	Chloride Channel	comp96263_c0_seq2	comp96263_c0	2101	535	986	465	372	69.5327	397	74.2056	0	13	XP_001651723	chloride channel protein 2 [Aedes aegypti] >gi|108878301|gb|EAT42526.1| AAEL005942-PA [Aedes aegypti]
1	Chloride Channel	comp96334_c0_seq1	comp96334_c0	1715	490	986	454	330	67.3469	363	74.0816	7.24956e-176	10	XP_001651723	chloride channel protein 2 [Aedes aegypti] >gi|108878301|gb|EAT42526.1| AAEL005942-PA [Aedes aegypti]
1	Chloride Channel	comp96334_c0_seq2	comp96334_c0	1809	490	986	454	330	67.3469	361	73.6735	6.59336e-175	12	XP_001651723	chloride channel protein 2 [Aedes aegypti] >gi|108878301|gb|EAT42526.1| AAEL005942-PA [Aedes aegypti]
1	Chloride Channel	comp97158_c0_seq1	comp97158_c0	4193	880	877	877	808	92.1323	815	92.9304	0	5	XP_001653972	chloride channel protein 3 [Aedes aegypti] >gi|108882874|gb|EAT47099.1| AAEL001752-PB [Aedes aegypti]
1	Chloride Channel	comp97158_c0_seq2	comp97158_c0	3900	880	877	877	808	92.1323	815	92.9304	0	5	XP_001653972	chloride channel protein 3 [Aedes aegypti] >gi|108882874|gb|EAT47099.1| AAEL001752-PB [Aedes aegypti]
1	Chloride Channel	comp98172_c0_seq1	comp98172_c0	3410	703	1036	686	569	80.9388	578	82.2191	0	13	XP_001651721	chloride channel protein 2 [Aedes aegypti] >gi|108878299|gb|EAT42524.1| AAEL005950-PC, partial [Aedes aegypti]
1	Chloride Channel	comp98618_c0_seq1	comp98618_c0	3212	331	256	256	256	100	256	100	2.60012e-146	9	ABF18454	chloride intracellular channel 6-like protein [Aedes aegypti]
1	Chloride Channel	comp98618_c0_seq2	comp98618_c0	3189	331	256	256	256	100	256	100	2.57728e-146	9	ABF18454	chloride intracellular channel 6-like protein [Aedes aegypti]
1	Chloride Channel	comp98633_c0_seq1	comp98633_c0	2499	97	425	42	42	43.299	42	43.299	9.33714e-16	8	XP_001662897	glutamate-gated chloride channel [Aedes aegypti] >gi|108881514|gb|EAT45739.1| AAEL003003-PA [Aedes aegypti]
1	Chloride Channel	comp98633_c0_seq2	comp98633_c0	2100	97	425	42	42	43.299	42	43.299	7.5651e-16	8	XP_001662897	glutamate-gated chloride channel [Aedes aegypti] >gi|108881514|gb|EAT45739.1| AAEL003003-PA [Aedes aegypti]
1	Chloride Channel	comp98633_c0_seq3	comp98633_c0	1649	97	425	42	42	43.299	42	43.299	5.5361e-16	8	XP_001662897	glutamate-gated chloride channel [Aedes aegypti] >gi|108881514|gb|EAT45739.1| AAEL003003-PA [Aedes aegypti]
1	Chloride Channel	comp98633_c0_seq4	comp98633_c0	2037	95	425	42	42	44.2105	42	44.2105	7.27306e-16	8	XP_001662897	glutamate-gated chloride channel [Aedes aegypti] >gi|108881514|gb|EAT45739.1| AAEL003003-PA [Aedes aegypti]
1	Chloride Channel	comp98633_c0_seq5	comp98633_c0	2459	97	425	42	42	43.299	42	43.299	9.15732e-16	8	XP_001662897	glutamate-gated chloride channel [Aedes aegypti] >gi|108881514|gb|EAT45739.1| AAEL003003-PA [Aedes aegypti]
1	Chloride Channel	comp98633_c0_seq6	comp98633_c0	1632	95	425	42	42	44.2105	42	44.2105	5.45222e-16	8	XP_001662897	glutamate-gated chloride channel [Aedes aegypti] >gi|108881514|gb|EAT45739.1| AAEL003003-PA [Aedes aegypti]
1	Chloride Channel	comp98633_c0_seq7	comp98633_c0	2227	97	425	42	42	43.299	42	43.299	8.11373e-16	8	XP_001662897	glutamate-gated chloride channel [Aedes aegypti] >gi|108881514|gb|EAT45739.1| AAEL003003-PA [Aedes aegypti]
1	Chloride Channel	comp111318_c0_seq1	comp111318_c0	288	95	477	62	47	49.4737	47	49.4737	8.76812e-15	3	XP_001662354	histamine-gated chloride channel subunit [Aedes aegypti] >gi|108871361|gb|EAT35586.1| AAEL012248-PA [Aedes aegypti]
1	Chloride Channel	comp122538_c0_seq1	comp122538_c0	242	80	445	80	80	100	80	100	1.21769e-40	10	XP_001864495	histamine-gated chloride channel subunit [Culex quinquefasciatus] >gi|170057492|ref|XP_001864507.1| histamine-gated chloride channel subunit [Culex quinquefasciatus] >gi|167876893|gb|EDS40276.1| histamine-gated chloride channel subunit [Culex quinquefasciatus] >gi|167876905|gb|EDS40288.1| histamine-gated chloride channel subunit [Culex quinquefasciatus]
1	Chloride Channel	comp149529_c0_seq1	comp149529_c0	249	83	477	83	70	84.3373	71	85.5422	2.07134e-32	6	XP_001662354	histamine-gated chloride channel subunit [Aedes aegypti] >gi|108871361|gb|EAT35586.1| AAEL012248-PA [Aedes aegypti]
1	Chloride Channel	comp151313_c0_seq1	comp151313_c0	358	118	1623	118	118	100	118	100	5.46741e-60	3	XP_001841980	sodium-and chloride-activated ATP-sensitive potassium channel [Culex quinquefasciatus] >gi|167871805|gb|EDS35188.1| sodium-and chloride-activated ATP-sensitive potassium channel [Culex quinquefasciatus]
1	Cytochrome B	comp76914_c0_seq1	comp76914_c0	718	121	119	120	104	87.395	107	89.916	1.06758e-53	10	XP_001662762	cytochrome b5, putative [Aedes aegypti] >gi|108870955|gb|EAT35180.1| AAEL012636-PA [Aedes aegypti]
1	Cytochrome B	comp76914_c0_seq2	comp76914_c0	631	121	119	120	104	87.395	107	89.916	7.68084e-54	10	XP_001662762	cytochrome b5, putative [Aedes aegypti] >gi|108870955|gb|EAT35180.1| AAEL012636-PA [Aedes aegypti]
1	Cytochrome B	comp78918_c0_seq2	comp78918_c0	833	205	247	169	161	78.5366	167	81.4634	1.26497e-89	9	XP_001656283	cytochrome B561 [Aedes aegypti] >gi|157133665|ref|XP_001656284.1| cytochrome B561 [Aedes aegypti] >gi|108870745|gb|EAT34970.1| AAEL012832-PB [Aedes aegypti] >gi|108870746|gb|EAT34971.1| AAEL012832-PA [Aedes aegypti]
1	Cytochrome B	comp83018_c0_seq1	comp83018_c0	903	182	171	171	168	98.2456	169	98.8304	1.92457e-89	7	XP_001653486	succinate dehydrogenase [Aedes aegypti] >gi|94468558|gb|ABF18128.1| mitochondrial succinate dehydrogenase cytochrome b subunit [Aedes aegypti] >gi|108875100|gb|EAT39325.1| AAEL008871-PA [Aedes aegypti]
1	Cytochrome B	comp86139_c1_seq1	comp86139_c1	791	151	113	113	99	87.6106	99	87.6106	1.19597e-46	11	XP_001649221	cytochrome b5, putative [Aedes aegypti] >gi|108879915|gb|EAT44140.1| AAEL004450-PA [Aedes aegypti]
1	Cytochrome B	comp86139_c1_seq3	comp86139_c1	1072	138	119	99	95	79.8319	95	79.8319	5.46417e-47	11	XP_001649220	cytochrome b5, putative [Aedes aegypti] >gi|108879914|gb|EAT44139.1| AAEL004450-PB [Aedes aegypti]
1	Cytochrome B	comp86139_c1_seq5	comp86139_c1	1098	138	119	99	95	79.8319	95	79.8319	5.70174e-47	11	XP_001649220	cytochrome b5, putative [Aedes aegypti] >gi|108879914|gb|EAT44139.1| AAEL004450-PB [Aedes aegypti]
1	Cytochrome B	comp86471_c0_seq2	comp86471_c0	960	93	247	93	66	70.9677	70	75.2688	9.8937e-26	5	XP_001656283	cytochrome B561 [Aedes aegypti] >gi|157133665|ref|XP_001656284.1| cytochrome B561 [Aedes aegypti] >gi|108870745|gb|EAT34970.1| AAEL012832-PB [Aedes aegypti] >gi|108870746|gb|EAT34971.1| AAEL012832-PA [Aedes aegypti]
1	Cytochrome B	comp86471_c0_seq3	comp86471_c0	333	93	247	93	66	70.9677	70	75.2688	1.75481e-26	5	XP_001656283	cytochrome B561 [Aedes aegypti] >gi|157133665|ref|XP_001656284.1| cytochrome B561 [Aedes aegypti] >gi|108870745|gb|EAT34970.1| AAEL012832-PB [Aedes aegypti] >gi|108870746|gb|EAT34971.1| AAEL012832-PA [Aedes aegypti]
1	Cytochrome B	comp91713_c0_seq7	comp91713_c0	2074	271	255	237	206	80.7843	208	81.5686	9.75673e-117	6	XP_001661561	cytochrome B561 [Aedes aegypti] >gi|108872436|gb|EAT36661.1| AAEL011281-PA [Aedes aegypti]
1	Cytochrome B	comp92030_c0_seq1	comp92030_c0	1461	168	129	127	126	97.6744	127	98.4496	2.44811e-65	13	XP_001867082	cytochrome B5 [Culex quinquefasciatus] >gi|167881026|gb|EDS44409.1| cytochrome B5 [Culex quinquefasciatus] >gi|290349624|dbj|BAI77920.1| cytochrome b5 [Culex quinquefasciatus]
1	Cytochrome B	comp95211_c0_seq1	comp95211_c0	1463	327	318	270	259	81.4465	265	83.3333	2.73862e-149	9	XP_001656510	NADH-cytochrome B5 reductase [Aedes aegypti] >gi|108870327|gb|EAT34552.1| AAEL013225-PA [Aedes aegypti]
1	Cytochrome B	comp95211_c0_seq2	comp95211_c0	1538	327	318	270	259	81.4465	265	83.3333	2.92711e-149	9	XP_001656510	NADH-cytochrome B5 reductase [Aedes aegypti] >gi|108870327|gb|EAT34552.1| AAEL013225-PA [Aedes aegypti]
1	Cytochrome b5 reductase	comp95211_c0_seq1	comp95211_c0	1463	327	318	270	259	81.4465	265	83.3333	2.73862e-149	9	XP_001656510	NADH-cytochrome B5 reductase [Aedes aegypti] >gi|108870327|gb|EAT34552.1| AAEL013225-PA [Aedes aegypti]
1	Cytochrome b5 reductase	comp95211_c0_seq2	comp95211_c0	1538	327	318	270	259	81.4465	265	83.3333	2.92711e-149	9	XP_001656510	NADH-cytochrome B5 reductase [Aedes aegypti] >gi|108870327|gb|EAT34552.1| AAEL013225-PA [Aedes aegypti]
1	Esterase	comp42_c0_seq1	comp42_c0	304	100	526	100	100	100	100	100	3.85291e-50	18	XP_001660904	calcium/calmodulin-dependent 3,5-cyclic nucleotide phosphodiesterase [Aedes aegypti] >gi|108873255|gb|EAT37480.1| AAEL010539-PA, partial [Aedes aegypti]
1	Esterase	comp3997_c0_seq1	comp3997_c0	208	69	526	45	42	60.8696	43	62.3188	2.12971e-16	2	XP_001660904	calcium/calmodulin-dependent 3,5-cyclic nucleotide phosphodiesterase [Aedes aegypti] >gi|108873255|gb|EAT37480.1| AAEL010539-PA, partial [Aedes aegypti]
1	Esterase	comp4999_c0_seq1	comp4999_c0	276	92	872	92	86	93.4783	91	98.913	4.07773e-44	13	XP_001663656	camp-specific 3,5-cyclic phosphodiesterase [Aedes aegypti] >gi|108870039|gb|EAT34264.1| AAEL013473-PA [Aedes aegypti]
1	Esterase	comp17574_c0_seq1	comp17574_c0	616	205	579	204	186	90.7317	193	94.1463	1.15675e-104	14	XP_001650477	juvenile hormone esterase [Aedes aegypti]
1	Esterase	comp29166_c0_seq1	comp29166_c0	326	108	579	108	106	98.1481	106	98.1481	6.21729e-56	14	XP_001650477	juvenile hormone esterase [Aedes aegypti]
1	Esterase	comp33183_c0_seq1	comp33183_c0	619	206	482	206	189	91.7476	199	96.6019	3.65293e-106	14	XP_001647824	carboxylesterase [Aedes aegypti] >gi|108868257|gb|EAT32492.1| AAEL015072-PA [Aedes aegypti]
1	Esterase	comp36986_c0_seq1	comp36986_c0	210	70	551	70	49	70	59	84.2857	4.88304e-21	3	XP_001650373	carboxylesterase [Aedes aegypti]
1	Esterase	comp37174_c0_seq1	comp37174_c0	284	94	702	89	89	94.6809	89	94.6809	1.58733e-48	19	XP_001656977	acetylcholinesterase [Aedes aegypti] >gi|50656956|emb|CAF21939.1| acetylcholinesterase [Aedes aegypti] >gi|124365829|gb|ABN09910.1| acetylcholinesterase [Aedes aegypti] >gi|124365831|gb|ABN09911.1| acetylcholinesterase [Aedes aegypti] >gi|148607960|tpg|DAA05968.1| TPA_exp: acetylcholinesterase [Aedes aegypti]
1	Esterase	comp37174_c0_seq2	comp37174_c0	711	236	702	236	208	88.1356	208	88.1356	4.31017e-116	19	BAE71348	acetylcholinesterase [Aedes albopictus]
1	Esterase	comp37991_c0_seq2	comp37991_c0	651	109	582	90	62	56.8807	68	62.3853	5.09333e-27	2	XP_001657444	carboxylesterase [Aedes aegypti]
1	Esterase	comp38690_c0_seq1	comp38690_c0	534	177	734	177	177	100	177	100	3.69076e-96	3	XP_001659761	camp-specific 3,5-cyclic phosphodiesterase [Aedes aegypti] >gi|108883050|gb|EAT47275.1| AAEL001629-PA [Aedes aegypti]
1	Esterase	comp53104_c0_seq1	comp53104_c0	327	108	1087	108	106	98.1481	106	98.1481	8.40292e-53	10	XP_001649344	camp/cgmp cyclic nucleotide phosphodiesterase [Aedes aegypti] >gi|108879864|gb|EAT44089.1| AAEL004520-PA [Aedes aegypti]
1	Esterase	comp59914_c0_seq1	comp59914_c0	528	175	872	159	138	78.8571	141	80.5714	1.08681e-71	5	XP_001663656	camp-specific 3,5-cyclic phosphodiesterase [Aedes aegypti] >gi|108870039|gb|EAT34264.1| AAEL013473-PA [Aedes aegypti]
1	Esterase	comp60450_c0_seq1	comp60450_c0	415	137	536	137	126	91.9708	136	99.2701	1.31212e-69	7	XP_001661809	tyrosyl-dna phosphodiesterase [Aedes aegypti] >gi|108872048|gb|EAT36273.1| AAEL011629-PA [Aedes aegypti]
1	Esterase	comp64023_c0_seq1	comp64023_c0	975	69	635	50	50	72.4638	50	72.4638	5.36661e-19	6	BAE71347	acetylcholinesterase [Aedes albopictus]
1	Esterase	comp64335_c0_seq1	comp64335_c0	265	53	579	52	37	69.8113	46	86.7925	1.99437e-14	1	XP_001655128	carboxylesterase [Aedes aegypti] >gi|108882192|gb|EAT46417.1| AAEL002391-PA, partial [Aedes aegypti]
1	Esterase	comp64335_c0_seq2	comp64335_c0	269	54	579	53	37	68.5185	46	85.1852	1.51918e-14	1	XP_001655128	carboxylesterase [Aedes aegypti] >gi|108882192|gb|EAT46417.1| AAEL002391-PA, partial [Aedes aegypti]
1	Esterase	comp65131_c0_seq1	comp65131_c0	261	86	596	86	75	87.2093	83	96.5116	1.98123e-35	4	XP_001650480	juvenile hormone esterase [Aedes aegypti]
1	Esterase	comp66755_c0_seq1	comp66755_c0	274	91	501	91	74	81.3187	80	87.9121	9.129e-36	18	XP_001647632	alpha-esterase [Aedes aegypti] >gi|108866576|gb|EAT32300.1| AAEL015578-PA [Aedes aegypti]
1	Esterase	comp66755_c1_seq1	comp66755_c1	368	122	501	122	90	73.7705	103	84.4262	1.99464e-46	19	XP_001647632	alpha-esterase [Aedes aegypti] >gi|108866576|gb|EAT32300.1| AAEL015578-PA [Aedes aegypti]
1	Esterase	comp68802_c0_seq1	comp68802_c0	259	86	561	86	84	97.6744	85	98.8372	1.98172e-43	14	XP_001656532	carboxylesterase [Aedes aegypti] >gi|108881316|gb|EAT45541.1| AAEL003195-PA, partial [Aedes aegypti]
1	Esterase	comp69748_c0_seq1	comp69748_c0	217	72	582	72	69	95.8333	71	98.6111	9.42604e-33	8	XP_001657444	carboxylesterase [Aedes aegypti]
1	Esterase	comp70086_c0_seq1	comp70086_c0	871	290	551	290	274	94.4828	284	97.931	4.4914e-165	8	XP_001660105	ectonucleotide pyrophosphatase/phosphodiesterase [Aedes aegypti] >gi|108874417|gb|EAT38642.1| AAEL009486-PA [Aedes aegypti]
1	Esterase	comp70585_c0_seq1	comp70585_c0	355	118	551	118	91	77.1186	96	81.3559	7.69127e-43	13	XP_001660105	ectonucleotide pyrophosphatase/phosphodiesterase [Aedes aegypti] >gi|108874417|gb|EAT38642.1| AAEL009486-PA [Aedes aegypti]
1	Esterase	comp71973_c0_seq1	comp71973_c0	295	62	601	39	38	61.2903	39	62.9032	2.80579e-13	1	XP_001662099	alpha-esterase [Aedes aegypti] >gi|108871709|gb|EAT35934.1| AAEL011944-PA, partial [Aedes aegypti]
1	Esterase	comp73819_c0_seq1	comp73819_c0	1610	536	734	391	303	56.5299	314	58.5821	4.34741e-159	15	XP_001659761	camp-specific 3,5-cyclic phosphodiesterase [Aedes aegypti] >gi|108883050|gb|EAT47275.1| AAEL001629-PA [Aedes aegypti]
1	Esterase	comp73819_c0_seq2	comp73819_c0	1592	530	734	385	303	57.1698	314	59.2453	8.6225e-160	15	XP_001659761	camp-specific 3,5-cyclic phosphodiesterase [Aedes aegypti] >gi|108883050|gb|EAT47275.1| AAEL001629-PA [Aedes aegypti]
1	Esterase	comp74525_c0_seq1	comp74525_c0	3024	623	614	615	502	81.759	547	89.0879	0	13	XP_001650371	alpha-esterase [Aedes aegypti]
1	Esterase	comp74525_c0_seq2	comp74525_c0	3078	323	614	633	502	155.418	547	169.35	0	13	XP_001650371	alpha-esterase [Aedes aegypti]
1	Esterase	comp74620_c0_seq1	comp74620_c0	308	102	385	89	68	66.6667	77	75.4902	8.57753e-34	13	XP_001650476	juvenile hormone esterase [Aedes aegypti] >gi|108879128|gb|EAT43353.1| AAEL005178-PA, partial [Aedes aegypti]
1	Esterase	comp74620_c0_seq2	comp74620_c0	272	90	385	78	56	62.2222	64	71.1111	5.02088e-26	13	XP_001650476	juvenile hormone esterase [Aedes aegypti] >gi|108879128|gb|EAT43353.1| AAEL005178-PA, partial [Aedes aegypti]
1	Esterase	comp76701_c0_seq1	comp76701_c0	452	87	585	84	75	86.2069	77	88.5057	1.77678e-34	6	XP_001663023	juvenile hormone esterase [Aedes aegypti] >gi|108870688|gb|EAT34913.1| AAEL012886-PA, partial [Aedes aegypti]
1	Esterase	comp77677_c0_seq1	comp77677_c0	520	173	561	172	158	91.3295	167	96.5318	1.58035e-91	13	XP_001656532	carboxylesterase [Aedes aegypti] >gi|108881316|gb|EAT45541.1| AAEL003195-PA, partial [Aedes aegypti]
1	Esterase	comp77677_c1_seq1	comp77677_c1	257	85	561	84	77	90.5882	81	95.2941	5.0512e-39	14	XP_001656532	carboxylesterase [Aedes aegypti] >gi|108881316|gb|EAT45541.1| AAEL003195-PA, partial [Aedes aegypti]
1	Esterase	comp78642_c0_seq1	comp78642_c0	521	173	572	172	133	76.8786	148	85.5491	2.98678e-74	10	XP_001651648	carboxylesterase [Aedes aegypti]
1	Esterase	comp78787_c0_seq1	comp78787_c0	351	108	590	108	73	67.5926	79	73.1481	6.99195e-36	1	XP_001649652	carboxylesterase [Aedes aegypti] >gi|108879633|gb|EAT43858.1| AAEL004724-PA, partial [Aedes aegypti]
1	Esterase	comp78836_c0_seq1	comp78836_c0	662	220	770	223	201	91.3636	205	93.1818	6.0017e-103	15	XP_001663500	camp-specific cyclic nucleotide phosphodiesterase [Aedes aegypti] >gi|108870194|gb|EAT34419.1| AAEL013342-PA, partial [Aedes aegypti]
1	Esterase	comp80125_c0_seq1	comp80125_c0	716	136	519	114	91	66.9118	99	72.7941	7.41039e-47	8	XP_001651649	carboxylesterase [Aedes aegypti]
1	Esterase	comp80684_c0_seq1	comp80684_c0	538	165	198	165	165	100	165	100	1.94291e-92	1	ADV40012	esterase lipase [Aedes albopictus]
1	Esterase	comp81625_c0_seq1	comp81625_c0	1688	96	1421	42	34	35.4167	37	38.5417	1.7216e-12	15	XP_005181335	PREDICTED: neuropathy target esterase sws-like isoform X2 [Musca domestica]
1	Esterase	comp81625_c0_seq2	comp81625_c0	1211	96	1421	47	39	40.625	42	43.75	1.76924e-15	17	XP_005181335	PREDICTED: neuropathy target esterase sws-like isoform X2 [Musca domestica]
1	Esterase	comp81892_c0_seq1	comp81892_c0	954	286	536	286	274	95.8042	284	99.3007	6.95548e-165	7	XP_001661809	tyrosyl-dna phosphodiesterase [Aedes aegypti] >gi|108872048|gb|EAT36273.1| AAEL011629-PA [Aedes aegypti]
1	Esterase	comp81892_c0_seq2	comp81892_c0	1123	244	536	240	232	95.082	238	97.541	7.27455e-138	7	XP_001661809	tyrosyl-dna phosphodiesterase [Aedes aegypti] >gi|108872048|gb|EAT36273.1| AAEL011629-PA [Aedes aegypti]
1	Esterase	comp81931_c0_seq2	comp81931_c0	245	81	770	65	53	65.4321	53	65.4321	3.1103e-20	3	XP_001663500	camp-specific cyclic nucleotide phosphodiesterase [Aedes aegypti] >gi|108870194|gb|EAT34419.1| AAEL013342-PA, partial [Aedes aegypti]
1	Esterase	comp82048_c0_seq1	comp82048_c0	478	137	519	108	93	67.8832	99	72.2628	1.96728e-49	7	XP_001651649	carboxylesterase [Aedes aegypti]
1	Esterase	comp82048_c0_seq2	comp82048_c0	478	137	519	108	86	62.7737	95	69.3431	5.01438e-45	8	XP_001651649	carboxylesterase [Aedes aegypti]
1	Esterase	comp82048_c0_seq3	comp82048_c0	485	149	519	108	93	62.4161	99	66.443	2.008e-49	7	XP_001651649	carboxylesterase [Aedes aegypti]
1	Esterase	comp82048_c0_seq4	comp82048_c0	473	145	519	104	83	57.2414	92	63.4483	4.258e-44	8	XP_001651649	carboxylesterase [Aedes aegypti]
1	Esterase	comp82227_c0_seq1	comp82227_c0	738	220	293	220	195	88.6364	205	93.1818	1.836e-112	1	XP_001654669	esterase, putative [Aedes aegypti] >gi|108873192|gb|EAT37417.1| AAEL010592-PA [Aedes aegypti]
1	Esterase	comp82227_c0_seq2	comp82227_c0	738	220	293	220	199	90.4545	206	93.6364	5.70738e-114	1	XP_001654669	esterase, putative [Aedes aegypti] >gi|108873192|gb|EAT37417.1| AAEL010592-PA [Aedes aegypti]
1	Esterase	comp82407_c0_seq1	comp82407_c0	723	240	770	240	219	91.25	221	92.0833	1.80172e-117	12	XP_001663500	camp-specific cyclic nucleotide phosphodiesterase [Aedes aegypti] >gi|108870194|gb|EAT34419.1| AAEL013342-PA, partial [Aedes aegypti]
1	Esterase	comp83238_c0_seq1	comp83238_c0	1634	182	702	174	142	78.022	142	78.022	3.72451e-73	20	BAE71348	acetylcholinesterase [Aedes albopictus]
1	Esterase	comp83238_c0_seq2	comp83238_c0	1399	182	702	174	142	78.022	142	78.022	2.98936e-73	20	BAE71348	acetylcholinesterase [Aedes albopictus]
1	Esterase	comp83819_c0_seq1	comp83819_c0	889	252	624	194	107	42.4603	128	50.7937	1.82421e-44	8	XP_001650753	tyrosyl-dna phosphodiesterase [Aedes aegypti] >gi|108868427|gb|EAT32652.1| AAEL015141-PA [Aedes aegypti]
1	Esterase	comp84380_c0_seq2	comp84380_c0	3212	558	554	554	311	56.1372	398	71.8412	0	14	XP_001650372	alpha-esterase [Aedes aegypti]
1	Esterase	comp84380_c0_seq3	comp84380_c0	3278	415	554	576	311	74.9398	397	95.6627	1.30938e-177	14	XP_001650372	alpha-esterase [Aedes aegypti]
1	Esterase	comp84414_c0_seq1	comp84414_c0	636	212	1022	212	210	99.0566	212	100	5.5493e-124	6	XP_001660289	high-affinity cgmp-specific 3,5-cyclic phosphodiesterase [Aedes aegypti] >gi|108874266|gb|EAT38491.1| AAEL009630-PA [Aedes aegypti]
1	Esterase	comp85983_c0_seq1	comp85983_c0	649	73	638	43	35	47.9452	40	54.7945	4.12941e-13	1	XP_001652789	alpha-esterase [Aedes aegypti]
1	Esterase	comp85983_c0_seq3	comp85983_c0	704	91	638	43	35	38.4615	40	43.956	5.13445e-13	1	XP_001652789	alpha-esterase [Aedes aegypti]
1	Esterase	comp86095_c0_seq1	comp86095_c0	1735	565	563	564	509	90.4085	529	93.9609	0	13	XP_001656535	carboxylesterase [Aedes aegypti] >gi|108881319|gb|EAT45544.1| AAEL003187-PA, partial [Aedes aegypti]
1	Esterase	comp87353_c1_seq1	comp87353_c1	551	93	711	77	66	70.9677	68	73.1183	3.69618e-28	3	XP_001656916	carboxylesterase [Aedes aegypti] >gi|108880945|gb|EAT45170.1| AAEL003545-PA [Aedes aegypti]
1	Esterase	comp87353_c1_seq2	comp87353_c1	540	93	711	77	66	70.9677	68	73.1183	3.36763e-28	3	XP_001656916	carboxylesterase [Aedes aegypti] >gi|108880945|gb|EAT45170.1| AAEL003545-PA [Aedes aegypti]
1	Esterase	comp87932_c0_seq1	comp87932_c0	2295	580	601	580	529	91.2069	551	95	0	12	XP_001662099	alpha-esterase [Aedes aegypti] >gi|108871709|gb|EAT35934.1| AAEL011944-PA, partial [Aedes aegypti]
1	Esterase	comp88031_c0_seq1	comp88031_c0	1839	245	219	219	214	97.7169	217	99.0868	9.55958e-121	8	XP_001660206	acyl-protein thioesterase 1,2 (lysophospholipase i,ii) [Aedes aegypti] >gi|108874374|gb|EAT38599.1| AAEL009539-PA [Aedes aegypti]
1	Esterase	comp88110_c0_seq1	comp88110_c0	1085	200	151	150	150	99.3377	150	99.3377	2.25103e-80	18	XP_001656796	retinal rod rhodopsin-sensitive cgmp 3',5'-cyclic phosphodiesterase [Aedes aegypti] >gi|122068877|sp|Q17FF6|PDE6D_AEDAE RecName: Full=Probable cGMP 3',5'-cyclic phosphodiesterase subunit delta [Aedes aegypti] >gi|108881064|gb|EAT45289.1| AAEL003437-PA [Aedes aegypti]
1	Esterase	comp88110_c0_seq2	comp88110_c0	415	101	151	81	80	79.2079	81	80.198	1.5644e-38	18	XP_001656796	retinal rod rhodopsin-sensitive cgmp 3',5'-cyclic phosphodiesterase [Aedes aegypti] >gi|122068877|sp|Q17FF6|PDE6D_AEDAE RecName: Full=Probable cGMP 3',5'-cyclic phosphodiesterase subunit delta [Aedes aegypti] >gi|108881064|gb|EAT45289.1| AAEL003437-PA [Aedes aegypti]
1	Esterase	comp88209_c0_seq1	comp88209_c0	1903	573	562	542	501	89.1459	519	92.3488	0	13	XP_001656536	carboxylesterase [Aedes aegypti] >gi|108881320|gb|EAT45545.1| AAEL003201-PA, partial [Aedes aegypti]
1	Esterase	comp88782_c0_seq1	comp88782_c0	1501	387	572	383	287	74.1602	331	85.5297	2.72854e-168	10	XP_001651648	carboxylesterase [Aedes aegypti]
1	Esterase	comp88782_c0_seq2	comp88782_c0	447	89	572	85	57	64.0449	69	77.5281	7.52737e-25	1	XP_001651648	carboxylesterase [Aedes aegypti]
1	Esterase	comp88782_c0_seq3	comp88782_c0	400	89	572	85	57	64.0449	69	77.5281	7.40739e-25	1	XP_001651648	carboxylesterase [Aedes aegypti]
1	Esterase	comp88782_c0_seq4	comp88782_c0	419	139	572	70	47	33.8129	57	41.0072	6.14446e-19	1	XP_001651648	carboxylesterase [Aedes aegypti]
1	Esterase	comp88782_c0_seq5	comp88782_c0	690	229	519	229	180	78.6026	204	89.083	7.05185e-105	10	XP_001651649	carboxylesterase [Aedes aegypti]
1	Esterase	comp88782_c0_seq6	comp88782_c0	412	92	572	85	56	60.8696	69	75	1.28945e-24	1	XP_001651648	carboxylesterase [Aedes aegypti]
1	Esterase	comp89223_c0_seq1	comp89223_c0	1175	295	284	285	254	89.4366	266	93.662	3.0626e-142	2	XP_001658212	hypothetical protein AaeL_AAEL007196 [Aedes aegypti] >gi|94469074|gb|ABF18386.1| juvenile hormone esterase-binding protein [Aedes aegypti] >gi|108876910|gb|EAT41135.1| AAEL007196-PA [Aedes aegypti]
1	Esterase	comp89482_c0_seq1	comp89482_c0	1361	353	1283	338	301	85.2691	308	87.2521	6.06874e-164	16	XP_001844786	neuropathy target esterase/swiss cheese [Culex quinquefasciatus] >gi|167874863|gb|EDS38246.1| neuropathy target esterase/swiss cheese [Culex quinquefasciatus]
1	Esterase	comp89482_c0_seq2	comp89482_c0	1171	348	1283	338	301	86.4943	308	88.5057	4.81532e-164	16	XP_001844786	neuropathy target esterase/swiss cheese [Culex quinquefasciatus] >gi|167874863|gb|EDS38246.1| neuropathy target esterase/swiss cheese [Culex quinquefasciatus]
1	Esterase	comp89708_c0_seq1	comp89708_c0	1558	519	1087	519	511	98.4586	514	99.0366	0	10	XP_001649344	camp/cgmp cyclic nucleotide phosphodiesterase [Aedes aegypti] >gi|108879864|gb|EAT44089.1| AAEL004520-PA [Aedes aegypti]
1	Esterase	comp89708_c0_seq2	comp89708_c0	719	239	1087	214	206	86.1925	210	87.8661	2.13378e-118	8	XP_001649344	camp/cgmp cyclic nucleotide phosphodiesterase [Aedes aegypti] >gi|108879864|gb|EAT44089.1| AAEL004520-PA [Aedes aegypti]
1	Esterase	comp89858_c0_seq1	comp89858_c0	2051	344	502	344	335	97.3837	340	98.8372	0	17	XP_001653383	cgmp-dependent 3,5-cyclic phosphodiesterase [Aedes aegypti] >gi|108883166|gb|EAT47391.1| AAEL001492-PA [Aedes aegypti]
1	Esterase	comp89858_c0_seq2	comp89858_c0	2064	344	502	344	335	97.3837	340	98.8372	0	17	XP_001653383	cgmp-dependent 3,5-cyclic phosphodiesterase [Aedes aegypti] >gi|108883166|gb|EAT47391.1| AAEL001492-PA [Aedes aegypti]
1	Esterase	comp89858_c0_seq3	comp89858_c0	2020	344	502	344	335	97.3837	340	98.8372	0	17	XP_001653383	cgmp-dependent 3,5-cyclic phosphodiesterase [Aedes aegypti] >gi|108883166|gb|EAT47391.1| AAEL001492-PA [Aedes aegypti]
1	Esterase	comp89900_c0_seq1	comp89900_c0	1286	157	770	157	156	99.3631	156	99.3631	1.1479e-84	7	XP_001663500	camp-specific cyclic nucleotide phosphodiesterase [Aedes aegypti] >gi|108870194|gb|EAT34419.1| AAEL013342-PA, partial [Aedes aegypti]
1	Esterase	comp90410_c0_seq3	comp90410_c0	1027	104	801	85	60	57.6923	68	65.3846	5.49541e-25	2	XP_001656782	sphingomyelin phosphodiesterase [Aedes aegypti] >gi|108881050|gb|EAT45275.1| AAEL003402-PA [Aedes aegypti]
1	Esterase	comp90512_c0_seq1	comp90512_c0	1383	460	606	460	452	98.2609	458	99.5652	0	5	XP_001662287	2,3-cyclic-nucleotide 2-phosphodiesterase [Aedes aegypti] >gi|108871471|gb|EAT35696.1| AAEL012154-PB [Aedes aegypti]
1	Esterase	comp90560_c0_seq2	comp90560_c0	707	235	582	228	182	77.4468	197	83.8298	1.20439e-102	13	XP_001655126	carboxylesterase [Aedes aegypti]
1	Esterase	comp90996_c0_seq1	comp90996_c0	1077	358	638	358	326	91.0615	341	95.2514	0	5	XP_001652789	alpha-esterase [Aedes aegypti]
1	Esterase	comp91097_c0_seq1	comp91097_c0	1882	573	556	556	446	80.2158	484	87.0504	0	13	XP_001656537	carboxylesterase [Aedes aegypti] >gi|108881321|gb|EAT45546.1| AAEL003198-PA, partial [Aedes aegypti]
1	Esterase	comp91585_c0_seq1	comp91585_c0	2052	577	542	539	437	80.6273	490	90.4059	0	11	XP_001659537	carboxylesterase [Aedes aegypti] >gi|108883121|gb|EAT47346.1| AAEL001517-PA [Aedes aegypti]
1	Esterase	comp91585_c0_seq2	comp91585_c0	886	183	542	142	119	65.0273	129	70.4918	2.80859e-61	12	XP_001659537	carboxylesterase [Aedes aegypti] >gi|108883121|gb|EAT47346.1| AAEL001517-PA [Aedes aegypti]
1	Esterase	comp91585_c0_seq3	comp91585_c0	1800	493	542	399	319	64.7059	363	73.6308	0	11	XP_001659537	carboxylesterase [Aedes aegypti] >gi|108883121|gb|EAT47346.1| AAEL001517-PA [Aedes aegypti]
1	Esterase	comp91585_c0_seq4	comp91585_c0	294	77	542	63	44	57.1429	53	68.8312	5.27924e-20	2	XP_001659537	carboxylesterase [Aedes aegypti] >gi|108883121|gb|EAT47346.1| AAEL001517-PA [Aedes aegypti]
1	Esterase	comp91585_c0_seq5	comp91585_c0	778	99	542	63	44	44.4444	53	53.5354	2.03576e-19	3	XP_001659537	carboxylesterase [Aedes aegypti] >gi|108883121|gb|EAT47346.1| AAEL001517-PA [Aedes aegypti]
1	Esterase	comp91696_c0_seq1	comp91696_c0	1627	110	606	86	82	74.5455	84	76.3636	6.58473e-38	5	XP_001662287	2,3-cyclic-nucleotide 2-phosphodiesterase [Aedes aegypti] >gi|108871471|gb|EAT35696.1| AAEL012154-PB [Aedes aegypti]
1	Esterase	comp91696_c0_seq2	comp91696_c0	658	114	638	100	95	83.3333	97	85.0877	2.04276e-47	5	XP_001662286	2,3-cyclic-nucleotide 2-phosphodiesterase [Aedes aegypti] >gi|108871470|gb|EAT35695.1| AAEL012154-PA [Aedes aegypti]
1	Esterase	comp91696_c0_seq3	comp91696_c0	1614	89	606	86	82	92.1348	84	94.382	6.51685e-38	5	XP_001662287	2,3-cyclic-nucleotide 2-phosphodiesterase [Aedes aegypti] >gi|108871471|gb|EAT35696.1| AAEL012154-PB [Aedes aegypti]
1	Esterase	comp92245_c0_seq1	comp92245_c0	937	292	579	287	248	84.9315	273	93.4932	1.96139e-148	14	XP_001655128	carboxylesterase [Aedes aegypti] >gi|108882192|gb|EAT46417.1| AAEL002391-PA, partial [Aedes aegypti]
1	Esterase	comp92245_c0_seq2	comp92245_c0	2035	575	579	525	459	79.8261	493	85.7391	0	14	XP_001655128	carboxylesterase [Aedes aegypti] >gi|108882192|gb|EAT46417.1| AAEL002391-PA, partial [Aedes aegypti]
1	Esterase	comp92245_c0_seq3	comp92245_c0	1063	342	579	330	287	83.9181	314	91.8129	1.27805e-173	14	XP_001655128	carboxylesterase [Aedes aegypti] >gi|108882192|gb|EAT46417.1| AAEL002391-PA, partial [Aedes aegypti]
1	Esterase	comp92245_c0_seq4	comp92245_c0	1745	540	579	525	458	84.8148	494	91.4815	0	14	XP_001655128	carboxylesterase [Aedes aegypti] >gi|108882192|gb|EAT46417.1| AAEL002391-PA, partial [Aedes aegypti]
1	Esterase	comp92246_c0_seq1	comp92246_c0	1417	304	299	283	267	89.2977	279	93.311	1.62965e-159	11	XP_001650360	palmitoyl-protein thioesterase [Aedes aegypti] >gi|108868516|gb|EAT32741.1| AAEL015038-PA [Aedes aegypti]
1	Esterase	comp92246_c0_seq2	comp92246_c0	1229	304	299	285	268	89.6321	279	93.311	4.57143e-160	12	XP_001650360	palmitoyl-protein thioesterase [Aedes aegypti] >gi|108868516|gb|EAT32741.1| AAEL015038-PA [Aedes aegypti]
1	Esterase	comp92246_c0_seq3	comp92246_c0	684	182	299	182	175	96.1538	180	98.9011	2.07387e-101	14	XP_001650360	palmitoyl-protein thioesterase [Aedes aegypti] >gi|108868516|gb|EAT32741.1| AAEL015038-PA [Aedes aegypti]
1	Esterase	comp92246_c0_seq4	comp92246_c0	646	178	299	176	168	94.382	174	97.7528	3.47811e-97	15	XP_001650360	palmitoyl-protein thioesterase [Aedes aegypti] >gi|108868516|gb|EAT32741.1| AAEL015038-PA [Aedes aegypti]
1	Esterase	comp92246_c0_seq5	comp92246_c0	1071	304	299	285	268	89.6321	279	93.311	3.66316e-160	11	XP_001650360	palmitoyl-protein thioesterase [Aedes aegypti] >gi|108868516|gb|EAT32741.1| AAEL015038-PA [Aedes aegypti]
1	Esterase	comp92457_c0_seq1	comp92457_c0	1658	238	1087	239	185	77.7311	200	84.0336	1.93845e-93	8	XP_001649344	camp/cgmp cyclic nucleotide phosphodiesterase [Aedes aegypti] >gi|108879864|gb|EAT44089.1| AAEL004520-PA [Aedes aegypti]
1	Esterase	comp92757_c0_seq1	comp92757_c0	1359	452	590	440	379	83.8496	402	88.9381	0	12	XP_001649652	carboxylesterase [Aedes aegypti] >gi|108879633|gb|EAT43858.1| AAEL004724-PA, partial [Aedes aegypti]
1	Esterase	comp92930_c0_seq4	comp92930_c0	4107	566	551	555	454	82.3956	489	88.7477	0	11	XP_001650373	carboxylesterase [Aedes aegypti]
1	Esterase	comp92930_c0_seq5	comp92930_c0	3988	566	551	555	454	82.3956	489	88.7477	0	10	XP_001650373	carboxylesterase [Aedes aegypti]
1	Esterase	comp92930_c0_seq6	comp92930_c0	4051	566	551	555	454	82.3956	489	88.7477	0	10	XP_001650373	carboxylesterase [Aedes aegypti]
1	Esterase	comp92930_c0_seq9	comp92930_c0	4044	566	551	555	454	82.3956	489	88.7477	0	10	XP_001650373	carboxylesterase [Aedes aegypti]
1	Esterase	comp92930_c0_seq10	comp92930_c0	2093	566	551	555	454	82.3956	489	88.7477	0	13	XP_001650373	carboxylesterase [Aedes aegypti]
1	Esterase	comp93086_c0_seq1	comp93086_c0	3016	805	767	767	750	97.7836	760	99.0874	0	13	XP_001664102	camp and camp-inhibited cgmp 3,5-cyclic phosphodiesterase [Aedes aegypti] >gi|108869601|gb|EAT33826.1| AAEL013900-PA, partial [Aedes aegypti]
1	Esterase	comp93086_c0_seq2	comp93086_c0	3055	805	767	767	750	97.7836	760	99.0874	0	13	XP_001664102	camp and camp-inhibited cgmp 3,5-cyclic phosphodiesterase [Aedes aegypti] >gi|108869601|gb|EAT33826.1| AAEL013900-PA, partial [Aedes aegypti]
1	Esterase	comp93232_c0_seq1	comp93232_c0	1040	346	585	340	324	93.6416	331	95.6647	0	6	XP_001663023	juvenile hormone esterase [Aedes aegypti] >gi|108870688|gb|EAT34913.1| AAEL012886-PA, partial [Aedes aegypti]
1	Esterase	comp93232_c0_seq2	comp93232_c0	390	129	585	129	122	94.5736	128	99.2248	1.30058e-69	6	XP_001663023	juvenile hormone esterase [Aedes aegypti] >gi|108870688|gb|EAT34913.1| AAEL012886-PA, partial [Aedes aegypti]
1	Esterase	comp93232_c0_seq3	comp93232_c0	292	96	585	96	89	92.7083	95	98.9583	4.15531e-49	5	XP_001663023	juvenile hormone esterase [Aedes aegypti] >gi|108870688|gb|EAT34913.1| AAEL012886-PA, partial [Aedes aegypti]
1	Esterase	comp93783_c0_seq1	comp93783_c0	1101	328	1022	317	189	57.622	199	60.6707	6.26018e-86	4	XP_001660289	high-affinity cgmp-specific 3,5-cyclic phosphodiesterase [Aedes aegypti] >gi|108874266|gb|EAT38491.1| AAEL009630-PA [Aedes aegypti]
1	Esterase	comp93814_c0_seq1	comp93814_c0	2634	583	574	574	477	83.101	529	92.1603	0	12	XP_001655125	carboxylesterase [Aedes aegypti] >gi|108882189|gb|EAT46414.1| AAEL002367-PA, partial [Aedes aegypti]
1	Esterase	comp93833_c0_seq1	comp93833_c0	1981	470	465	467	438	94.1935	452	97.2043	0	5	XP_001663937	acyl-coa thioesterase [Aedes aegypti] >gi|108880904|gb|EAT45129.1| AAEL003569-PA [Aedes aegypti]
1	Esterase	comp93878_c0_seq1	comp93878_c0	1972	612	572	567	427	74.6503	493	86.1888	0	9	XP_001651648	carboxylesterase [Aedes aegypti]
1	Esterase	comp93878_c0_seq2	comp93878_c0	412	136	572	136	106	77.9412	121	88.9706	1.41249e-55	9	XP_001651648	carboxylesterase [Aedes aegypti]
1	Esterase	comp94018_c0_seq1	comp94018_c0	2492	358	356	356	338	94.9438	351	98.5955	0	18	XP_001654444	hypothetical protein AaeL_AAEL010326 [Aedes aegypti] >gi|122114971|sp|Q0IEH7|PTER_AEDAE RecName: Full=Phosphotriesterase-related protein; AltName: Full=Parathion hydrolase-related protein [Aedes aegypti] >gi|108873509|gb|EAT37734.1| AAEL010326-PA [Aedes aegypti]
1	Esterase	comp94018_c0_seq2	comp94018_c0	2555	358	356	356	338	94.9438	351	98.5955	0	18	XP_001654444	hypothetical protein AaeL_AAEL010326 [Aedes aegypti] >gi|122114971|sp|Q0IEH7|PTER_AEDAE RecName: Full=Phosphotriesterase-related protein; AltName: Full=Parathion hydrolase-related protein [Aedes aegypti] >gi|108873509|gb|EAT37734.1| AAEL010326-PA [Aedes aegypti]
1	Esterase	comp94146_c0_seq1	comp94146_c0	1913	600	629	614	531	88.5	553	92.1667	0	15	XP_001651958	sphingomyelin phosphodiesterase [Aedes aegypti] >gi|108877825|gb|EAT42050.1| AAEL006381-PA [Aedes aegypti]
1	Esterase	comp94146_c0_seq2	comp94146_c0	2012	633	629	614	563	89.5072	586	93.1638	0	15	XP_001651958	sphingomyelin phosphodiesterase [Aedes aegypti] >gi|108877825|gb|EAT42050.1| AAEL006381-PA [Aedes aegypti]
1	Esterase	comp94205_c0_seq1	comp94205_c0	2259	570	566	545	485	85.689	510	90.106	0	12	XP_001656119	carboxylesterase-6 [Aedes aegypti] >gi|108871093|gb|EAT35318.1| AAEL012509-PA, partial [Aedes aegypti]
1	Esterase	comp94461_c0_seq1	comp94461_c0	1750	538	555	537	484	89.9628	515	95.7249	0	5	XP_001659467	juvenile hormone esterase [Aedes aegypti] >gi|108875221|gb|EAT39446.1| AAEL008757-PA, partial [Aedes aegypti]
1	Esterase	comp94461_c0_seq2	comp94461_c0	1727	538	555	537	482	89.5911	513	95.3532	0	5	XP_001659467	juvenile hormone esterase [Aedes aegypti] >gi|108875221|gb|EAT39446.1| AAEL008757-PA, partial [Aedes aegypti]
1	Esterase	comp94461_c0_seq3	comp94461_c0	1649	538	555	537	490	91.0781	519	96.4684	0	5	XP_001659467	juvenile hormone esterase [Aedes aegypti] >gi|108875221|gb|EAT39446.1| AAEL008757-PA, partial [Aedes aegypti]
1	Esterase	comp94461_c0_seq4	comp94461_c0	618	195	555	194	175	89.7436	186	95.3846	3.53815e-101	9	XP_001659467	juvenile hormone esterase [Aedes aegypti] >gi|108875221|gb|EAT39446.1| AAEL008757-PA, partial [Aedes aegypti]
1	Esterase	comp94461_c0_seq5	comp94461_c0	1211	378	555	376	336	88.8889	362	95.7672	0	5	XP_001659467	juvenile hormone esterase [Aedes aegypti] >gi|108875221|gb|EAT39446.1| AAEL008757-PA, partial [Aedes aegypti]
1	Esterase	comp95075_c0_seq1	comp95075_c0	2131	644	636	618	535	84.1195	562	88.3648	0	7	AAL76013	putative carboxylesterase [Aedes aegypti]
1	Esterase	comp95112_c0_seq1	comp95112_c0	2085	651	634	626	575	90.694	588	92.7445	0	14	XP_001659769	sphingomyelin phosphodiesterase [Aedes aegypti] >gi|108874833|gb|EAT39058.1| AAEL009111-PA [Aedes aegypti]
1	Esterase	comp95112_c0_seq2	comp95112_c0	653	217	634	217	204	94.0092	212	97.6959	4.11654e-117	13	XP_001659769	sphingomyelin phosphodiesterase [Aedes aegypti] >gi|108874833|gb|EAT39058.1| AAEL009111-PA [Aedes aegypti]
1	Esterase	comp95696_c0_seq1	comp95696_c0	4486	291	702	291	291	100	291	100	4.00123e-172	19	BAE71348	acetylcholinesterase [Aedes albopictus]
1	Esterase	comp95696_c0_seq3	comp95696_c0	2525	291	702	291	291	100	291	100	2.0824e-172	19	BAE71348	acetylcholinesterase [Aedes albopictus]
1	Esterase	comp95696_c0_seq4	comp95696_c0	5549	291	702	291	291	100	291	100	5.05097e-172	19	BAE71348	acetylcholinesterase [Aedes albopictus]
1	Esterase	comp95696_c0_seq5	comp95696_c0	5565	291	702	291	291	100	291	100	5.06594e-172	19	BAE71348	acetylcholinesterase [Aedes albopictus]
1	Esterase	comp95696_c0_seq6	comp95696_c0	4471	291	702	291	291	100	291	100	3.98622e-172	19	BAE71348	acetylcholinesterase [Aedes albopictus]
1	Esterase	comp95696_c0_seq8	comp95696_c0	2510	291	702	291	291	100	291	100	2.06718e-172	19	BAE71348	acetylcholinesterase [Aedes albopictus]
1	Esterase	comp96200_c0_seq1	comp96200_c0	1660	466	562	458	335	71.8884	383	82.1888	0	11	XP_001651635	carboxylesterase [Aedes aegypti]
1	Esterase	comp96200_c0_seq2	comp96200_c0	965	293	562	285	184	62.7986	224	76.4505	2.16548e-97	11	XP_001651635	carboxylesterase [Aedes aegypti]
1	Esterase	comp96200_c1_seq1	comp96200_c1	387	104	562	99	65	62.5	80	76.9231	1.66531e-32	6	XP_001651635	carboxylesterase [Aedes aegypti]
1	Esterase	comp96200_c1_seq3	comp96200_c1	387	104	562	99	68	65.3846	81	77.8846	1.96717e-33	6	XP_001651635	carboxylesterase [Aedes aegypti]
1	Esterase	comp96216_c0_seq1	comp96216_c0	2596	581	563	563	513	91.119	537	95.3819	0	9	XP_001650375	alpha-esterase [Aedes aegypti]
1	Esterase	comp96216_c0_seq2	comp96216_c0	1959	577	563	553	506	89.8757	528	93.7833	0	9	XP_001650375	alpha-esterase [Aedes aegypti]
1	Esterase	comp96216_c0_seq3	comp96216_c0	2191	605	563	553	506	89.8757	528	93.7833	0	9	XP_001650375	alpha-esterase [Aedes aegypti]
1	Esterase	comp96216_c0_seq4	comp96216_c0	2104	576	563	553	506	89.8757	528	93.7833	0	9	XP_001650375	alpha-esterase [Aedes aegypti]
1	Esterase	comp96293_c1_seq1	comp96293_c1	4608	592	579	584	512	88.4283	540	93.2642	0	11	XP_001657426	carboxylesterase [Aedes aegypti] >gi|403182768|gb|EJY57619.1| AAEL017225-PA, partial [Aedes aegypti]
1	Esterase	comp96583_c1_seq1	comp96583_c1	2441	638	633	631	544	85.94	590	93.207	0	13	XP_001655198	sphingomyelin phosphodiesterase [Aedes aegypti] >gi|108882153|gb|EAT46378.1| AAEL002413-PA [Aedes aegypti]
1	Esterase	comp96583_c1_seq2	comp96583_c1	277	91	633	91	80	87.9121	87	95.6044	5.32568e-44	14	XP_001655198	sphingomyelin phosphodiesterase [Aedes aegypti] >gi|108882153|gb|EAT46378.1| AAEL002413-PA [Aedes aegypti]
1	Esterase	comp96583_c1_seq3	comp96583_c1	409	136	633	136	121	88.9706	132	97.0588	3.59417e-72	15	XP_001655198	sphingomyelin phosphodiesterase [Aedes aegypti] >gi|108882153|gb|EAT46378.1| AAEL002413-PA [Aedes aegypti]
1	Esterase	comp96711_c0_seq1	comp96711_c0	2294	615	587	571	477	81.2606	520	88.586	0	11	XP_001651647	carboxylesterase [Aedes aegypti] >gi|108883821|gb|EAT48046.1| AAEL000904-PA, partial [Aedes aegypti]
1	Esterase	comp96711_c0_seq2	comp96711_c0	2217	615	587	571	477	81.2606	520	88.586	0	11	XP_001651647	carboxylesterase [Aedes aegypti] >gi|108883821|gb|EAT48046.1| AAEL000904-PA, partial [Aedes aegypti]
1	Esterase	comp96711_c0_seq3	comp96711_c0	285	95	587	94	76	80	85	89.4737	9.65236e-38	3	XP_001651647	carboxylesterase [Aedes aegypti] >gi|108883821|gb|EAT48046.1| AAEL000904-PA, partial [Aedes aegypti]
1	Esterase	comp97036_c0_seq1	comp97036_c0	2224	582	580	580	466	80.3448	520	89.6552	0	13	XP_001648942	alpha-esterase [Aedes aegypti] >gi|108880064|gb|EAT44289.1| AAEL004341-PA, partial [Aedes aegypti]
1	Esterase	comp97075_c0_seq1	comp97075_c0	1591	294	285	273	258	90.5263	267	93.6842	1.0182e-152	13	XP_001658534	palmitoyl-protein thioesterase [Aedes aegypti] >gi|108883444|gb|EAT47669.1| AAEL001235-PA [Aedes aegypti]
1	Esterase	comp97075_c0_seq2	comp97075_c0	1578	294	285	273	258	90.5263	267	93.6842	1.00737e-152	13	XP_001658534	palmitoyl-protein thioesterase [Aedes aegypti] >gi|108883444|gb|EAT47669.1| AAEL001235-PA [Aedes aegypti]
1	Esterase	comp97099_c0_seq1	comp97099_c0	2027	644	568	587	497	87.5	543	95.5986	0	12	XP_001649594	2-phosphodiesterase [Aedes aegypti] >gi|108879657|gb|EAT43882.1| AAEL004708-PA, partial [Aedes aegypti]
1	Esterase	comp97099_c0_seq2	comp97099_c0	606	202	568	195	149	73.7624	177	87.6238	1.29072e-84	15	XP_001649594	2-phosphodiesterase [Aedes aegypti] >gi|108879657|gb|EAT43882.1| AAEL004708-PA, partial [Aedes aegypti]
1	Esterase	comp97114_c0_seq1	comp97114_c0	261	87	711	87	77	88.5057	81	93.1034	7.2752e-38	3	XP_001656916	carboxylesterase [Aedes aegypti] >gi|108880945|gb|EAT45170.1| AAEL003545-PA [Aedes aegypti]
1	Esterase	comp97114_c0_seq2	comp97114_c0	2564	668	711	668	576	86.2275	596	89.2216	0	6	XP_001656916	carboxylesterase [Aedes aegypti] >gi|108880945|gb|EAT45170.1| AAEL003545-PA [Aedes aegypti]
1	Esterase	comp97114_c0_seq3	comp97114_c0	954	317	711	311	262	82.6498	276	87.0662	1.55672e-148	6	XP_001656916	carboxylesterase [Aedes aegypti] >gi|108880945|gb|EAT45170.1| AAEL003545-PA [Aedes aegypti]
1	Esterase	comp97586_c0_seq1	comp97586_c0	2714	596	599	565	486	81.5436	524	87.9195	0	10	XP_001651646	carboxylesterase [Aedes aegypti]
1	Esterase	comp97586_c0_seq4	comp97586_c0	1882	618	599	577	493	82.3038	533	88.9816	0	10	XP_001651646	carboxylesterase [Aedes aegypti]
1	Esterase	comp97815_c0_seq1	comp97815_c0	2571	738	766	628	619	83.8753	624	84.5528	0	11	XP_001656784	sphingomyelin phosphodiesterase [Aedes aegypti] >gi|108881052|gb|EAT45277.1| AAEL003402-PB [Aedes aegypti]
1	Esterase	comp97815_c0_seq2	comp97815_c0	2560	738	766	628	619	83.8753	624	84.5528	0	11	XP_001656784	sphingomyelin phosphodiesterase [Aedes aegypti] >gi|108881052|gb|EAT45277.1| AAEL003402-PB [Aedes aegypti]
1	Esterase	comp97852_c0_seq1	comp97852_c0	389	108	561	108	98	90.7407	105	97.2222	1.00045e-53	14	XP_001656533	carboxylesterase [Aedes aegypti] >gi|108881317|gb|EAT45542.1| AAEL003196-PA, partial [Aedes aegypti]
1	Esterase	comp97852_c0_seq2	comp97852_c0	3022	575	561	561	512	91.2656	526	93.7611	0	13	XP_001656534	carboxylesterase [Aedes aegypti] >gi|108881318|gb|EAT45543.1| AAEL003181-PA, partial [Aedes aegypti]
1	Esterase	comp98085_c0_seq1	comp98085_c0	4031	915	1189	913	824	90.0546	846	92.459	0	16	XP_001663999	neuropathy target esterase/swiss cheese(d.melanogaster) [Aedes aegypti] >gi|108869696|gb|EAT33921.1| AAEL013811-PA [Aedes aegypti]
1	Esterase	comp98523_c0_seq1	comp98523_c0	2719	831	783	783	704	89.9106	736	93.9974	0	2	XP_001654456	zinc phosphodiesterase [Aedes aegypti] >gi|108873466|gb|EAT37691.1| AAEL010336-PA [Aedes aegypti]
1	Esterase	comp98597_c0_seq2	comp98597_c0	2432	602	596	597	522	87.5839	552	92.6174	0	14	XP_001650480	juvenile hormone esterase [Aedes aegypti]
1	Esterase	comp98597_c0_seq3	comp98597_c0	2423	602	596	597	522	87.5839	552	92.6174	0	14	XP_001650480	juvenile hormone esterase [Aedes aegypti]
1	Esterase	comp98671_c1_seq1	comp98671_c1	824	86	501	45	39	45.3488	43	50	5.30247e-16	1	XP_001647632	alpha-esterase [Aedes aegypti] >gi|108866576|gb|EAT32300.1| AAEL015578-PA [Aedes aegypti]
1	Esterase	comp98671_c1_seq2	comp98671_c1	808	84	501	44	41	48.8095	43	51.1905	1.34435e-16	1	XP_001647632	alpha-esterase [Aedes aegypti] >gi|108866576|gb|EAT32300.1| AAEL015578-PA [Aedes aegypti]
1	Esterase	comp98671_c1_seq3	comp98671_c1	825	70	501	45	39	55.7143	43	61.4286	5.30247e-16	1	XP_001647632	alpha-esterase [Aedes aegypti] >gi|108866576|gb|EAT32300.1| AAEL015578-PA [Aedes aegypti]
1	Esterase	comp98671_c1_seq4	comp98671_c1	213	64	501	44	41	64.0625	43	67.1875	2.49996e-17	13	XP_001647632	alpha-esterase [Aedes aegypti] >gi|108866576|gb|EAT32300.1| AAEL015578-PA [Aedes aegypti]
1	Esterase	comp99160_c0_seq1	comp99160_c0	4394	147	734	44	41	27.8912	42	28.5714	1.66905e-13	2	XP_001659761	camp-specific 3,5-cyclic phosphodiesterase [Aedes aegypti] >gi|108883050|gb|EAT47275.1| AAEL001629-PA [Aedes aegypti]
1	Esterase	comp99160_c0_seq2	comp99160_c0	4409	147	734	44	41	27.8912	42	28.5714	1.67545e-13	2	XP_001659761	camp-specific 3,5-cyclic phosphodiesterase [Aedes aegypti] >gi|108883050|gb|EAT47275.1| AAEL001629-PA [Aedes aegypti]
1	Esterase	comp99160_c0_seq4	comp99160_c0	4326	147	734	44	41	27.8912	42	28.5714	1.63959e-13	2	XP_001659761	camp-specific 3,5-cyclic phosphodiesterase [Aedes aegypti] >gi|108883050|gb|EAT47275.1| AAEL001629-PA [Aedes aegypti]
1	Esterase	comp99160_c0_seq10	comp99160_c0	4385	147	734	44	41	27.8912	42	28.5714	1.66521e-13	2	XP_001659761	camp-specific 3,5-cyclic phosphodiesterase [Aedes aegypti] >gi|108883050|gb|EAT47275.1| AAEL001629-PA [Aedes aegypti]
1	Esterase	comp99160_c0_seq11	comp99160_c0	4369	147	734	44	41	27.8912	42	28.5714	1.65752e-13	2	XP_001659761	camp-specific 3,5-cyclic phosphodiesterase [Aedes aegypti] >gi|108883050|gb|EAT47275.1| AAEL001629-PA [Aedes aegypti]
1	Esterase	comp100371_c0_seq1	comp100371_c0	458	152	566	98	98	64.4737	98	64.4737	3.09115e-50	13	XP_001867628	calcium/calmodulin-dependent 3,5-cyclic nucleotide phosphodiesterase [Culex quinquefasciatus] >gi|167881977|gb|EDS45360.1| calcium/calmodulin-dependent 3,5-cyclic nucleotide phosphodiesterase [Culex quinquefasciatus]
1	Esterase	comp101093_c0_seq1	comp101093_c0	246	81	1022	81	81	100	81	100	6.02804e-40	6	XP_001660289	high-affinity cgmp-specific 3,5-cyclic phosphodiesterase [Aedes aegypti] >gi|108874266|gb|EAT38491.1| AAEL009630-PA [Aedes aegypti]
1	Esterase	comp108336_c0_seq1	comp108336_c0	291	97	293	96	74	76.2887	86	88.6598	1.3865e-36	1	XP_001654669	esterase, putative [Aedes aegypti] >gi|108873192|gb|EAT37417.1| AAEL010592-PA [Aedes aegypti]
1	Esterase	comp113317_c0_seq1	comp113317_c0	250	83	638	83	78	93.9759	81	97.5904	1.09578e-41	5	XP_001652789	alpha-esterase [Aedes aegypti]
1	Esterase	comp117568_c0_seq1	comp117568_c0	231	76	579	59	56	73.6842	58	76.3158	1.32029e-26	5	XP_001650477	juvenile hormone esterase [Aedes aegypti]
1	Esterase	comp124586_c0_seq1	comp124586_c0	272	90	1087	66	49	54.4444	49	54.4444	2.95035e-18	5	XP_001649344	camp/cgmp cyclic nucleotide phosphodiesterase [Aedes aegypti] >gi|108879864|gb|EAT44089.1| AAEL004520-PA [Aedes aegypti]
1	Esterase	comp131955_c0_seq1	comp131955_c0	275	91	593	91	72	79.1209	81	89.011	2.64925e-35	12	XP_001647975	carboxylesterase [Aedes aegypti]
1	Esterase	comp132881_c0_seq1	comp132881_c0	437	142	635	139	139	97.8873	139	97.8873	5.18704e-74	15	BAE71347	acetylcholinesterase [Aedes albopictus]
1	Esterase	comp135866_c0_seq1	comp135866_c0	458	152	635	152	152	100	152	100	7.04411e-87	19	BAE71347	acetylcholinesterase [Aedes albopictus]
1	Esterase	comp144508_c0_seq1	comp144508_c0	284	94	872	76	50	53.1915	53	56.383	3.22817e-17	1	XP_001663656	camp-specific 3,5-cyclic phosphodiesterase [Aedes aegypti] >gi|108870039|gb|EAT34264.1| AAEL013473-PA [Aedes aegypti]
1	Esterase	comp149735_c0_seq1	comp149735_c0	340	113	532	113	112	99.115	112	99.115	2.41282e-60	2	XP_001658340	sphingomyelin phosphodiesterase [Aedes aegypti] >gi|108876674|gb|EAT40899.1| AAEL007412-PA [Aedes aegypti]
1	Esterase	comp152687_c0_seq1	comp152687_c0	346	67	575	80	51	76.1194	60	89.5522	3.6276e-16	1	XP_001659366	carboxylesterase [Aedes aegypti] >gi|108875466|gb|EAT39691.1| AAEL008532-PA, partial [Aedes aegypti]
1	Esterase	comp164424_c0_seq1	comp164424_c0	245	81	668	77	60	74.0741	64	79.0123	1.5937e-24	16	XP_006560878	PREDICTED: calcium/calmodulin-dependent 3',5'-cyclic nucleotide phosphodiesterase 1C isoform X7 [Apis mellifera]
1	GABA	comp1482_c0_seq1	comp1482_c0	219	72	1309	72	71	98.6111	72	100	5.95221e-32	14	XP_001654541	gaba-b receptor [Aedes aegypti]
1	GABA	comp31562_c0_seq1	comp31562_c0	1359	452	826	429	407	90.0442	418	92.4779	0	9	ETN62953	gaba-b receptor [Anopheles darlingi]
1	GABA	comp39271_c0_seq1	comp39271_c0	265	56	1304	47	47	83.9286	47	83.9286	1.74311e-18	8	XP_001850209	gamma-aminobutyric acid type B receptor [Culex quinquefasciatus] >gi|167868196|gb|EDS31579.1| gamma-aminobutyric acid type B receptor [Culex quinquefasciatus]
1	GABA	comp39271_c0_seq2	comp39271_c0	276	56	1304	47	47	83.9286	47	83.9286	1.72517e-18	8	XP_001850209	gamma-aminobutyric acid type B receptor [Culex quinquefasciatus] >gi|167868196|gb|EDS31579.1| gamma-aminobutyric acid type B receptor [Culex quinquefasciatus]
1	GABA	comp42014_c0_seq1	comp42014_c0	920	209	803	187	176	84.2105	181	86.6029	2.79083e-91	5	XP_001652707	gaba-b receptor [Aedes aegypti]
1	GABA	comp42014_c0_seq2	comp42014_c0	1111	273	803	268	249	91.2088	252	92.3077	2.15119e-134	5	XP_001652707	gaba-b receptor [Aedes aegypti]
1	GABA	comp46859_c0_seq1	comp46859_c0	234	77	1309	77	72	93.5065	77	100	2.64747e-35	2	XP_001654541	gaba-b receptor [Aedes aegypti]
1	GABA	comp62524_c0_seq1	comp62524_c0	382	127	1309	127	122	96.063	125	98.4252	4.67262e-64	8	XP_001654541	gaba-b receptor [Aedes aegypti]
1	GABA	comp77452_c0_seq1	comp77452_c0	501	166	922	129	100	60.241	103	62.0482	8.04474e-43	3	XP_001649659	GABA-A receptor interacting factor-1, putative [Aedes aegypti] >gi|108879640|gb|EAT43865.1| AAEL004722-PA, partial [Aedes aegypti]
1	GABA	comp78251_c0_seq1	comp78251_c0	1431	147	118	118	117	99.1525	117	99.1525	2.08044e-61	8	XP_001652571	gaba(a) receptor-associated protein [Aedes aegypti] >gi|108876943|gb|EAT41168.1| AAEL007162-PA [Aedes aegypti]
1	GABA	comp78251_c0_seq2	comp78251_c0	1225	147	118	118	117	99.1525	117	99.1525	1.65889e-61	8	XP_001652571	gaba(a) receptor-associated protein [Aedes aegypti] >gi|108876943|gb|EAT41168.1| AAEL007162-PA [Aedes aegypti]
1	GABA	comp79302_c0_seq2	comp79302_c0	444	131	602	127	110	83.9695	111	84.7328	2.9415e-53	5	XP_004525611	PREDICTED: gamma-aminobutyric acid receptor subunit beta-like isoform X2 [Ceratitis capitata]
1	GABA	comp91012_c0_seq8	comp91012_c0	1824	82	501	68	58	70.7317	58	70.7317	7.44392e-25	13	XP_001850097	GABA receptor [Culex quinquefasciatus] >gi|167868041|gb|EDS31424.1| GABA receptor [Culex quinquefasciatus]
1	GABA	comp94799_c1_seq1	comp94799_c1	2305	768	1067	585	490	63.8021	505	65.7552	0	4	XP_001843706	GABA-A receptor interacting factor-1 [Culex quinquefasciatus] >gi|167870877|gb|EDS34260.1| GABA-A receptor interacting factor-1 [Culex quinquefasciatus]
1	GABA	comp101203_c0_seq1	comp101203_c0	206	68	922	69	53	77.9412	55	80.8824	3.28567e-17	3	XP_001649659	GABA-A receptor interacting factor-1, putative [Aedes aegypti] >gi|108879640|gb|EAT43865.1| AAEL004722-PA, partial [Aedes aegypti]
1	GABA	comp109562_c0_seq1	comp109562_c0	269	89	803	89	89	100	89	100	1.07867e-44	6	XP_001652707	gaba-b receptor [Aedes aegypti]
1	GABA	comp116683_c0_seq1	comp116683_c0	271	89	1309	89	73	82.0225	74	83.1461	9.47152e-33	8	XP_001654541	gaba-b receptor [Aedes aegypti]
1	GABA	comp128885_c0_seq1	comp128885_c0	370	123	1309	123	123	100	123	100	3.61827e-64	14	XP_001654541	gaba-b receptor [Aedes aegypti]
1	GABA	comp140367_c0_seq1	comp140367_c0	307	101	933	101	96	95.0495	101	100	3.59665e-48	5	XP_001652837	gaba-b receptor [Aedes aegypti]
1	GABA	comp156165_c0_seq1	comp156165_c0	202	67	933	65	62	92.5373	63	94.0299	1.29414e-29	4	XP_001652837	gaba-b receptor [Aedes aegypti]
1	GST	comp7723_c0_seq1	comp7723_c0	218	72	222	49	49	68.0556	49	68.0556	1.24399e-21	9	XP_312009	AGAP002898-PA [Anopheles gambiae str. PEST] >gi|21541582|gb|AAM61889.1|AF515522_1 glutathione S-transferase [Anopheles gambiae] >gi|55241873|gb|EAA08171.3| AGAP002898-PA [Anopheles gambiae str. PEST]
1	GST	comp62041_c0_seq1	comp62041_c0	552	130	232	122	118	90.7692	121	93.0769	5.45953e-64	13	XP_001659666	glutathione-s-transferase theta, gst [Aedes aegypti]
1	GST	comp65030_c0_seq1	comp65030_c0	262	67	221	66	49	73.1343	56	83.5821	1.24673e-21	19	XP_001658752	glutathione-s-transferase theta, gst [Aedes aegypti] >gi|108876080|gb|EAT40305.1| AAEL007964-PA [Aedes aegypti]
1	GST	comp66478_c0_seq1	comp66478_c0	266	61	227	40	38	62.2951	39	63.9344	1.52311e-14	2	XP_001659668	glutathione-s-transferase theta, gst [Aedes aegypti]
1	GST	comp74007_c0_seq1	comp74007_c0	449	120	217	119	86	71.6667	101	84.1667	5.71964e-41	20	ETN60208	glutathione S-transferase, epsilon class [Anopheles darlingi]
1	GST	comp74007_c0_seq2	comp74007_c0	237	79	219	79	60	75.9494	67	84.8101	1.60584e-24	20	XP_001868772	glutathione-s-transferase theta, gst [Culex quinquefasciatus] >gi|167864281|gb|EDS27664.1| glutathione-s-transferase theta, gst [Culex quinquefasciatus]
1	GST	comp74007_c0_seq3	comp74007_c0	237	79	227	79	54	68.3544	62	78.481	2.73916e-24	20	XP_001868773	glutathione S-transferase 1-1 [Culex quinquefasciatus] >gi|167864282|gb|EDS27665.1| glutathione S-transferase 1-1 [Culex quinquefasciatus]
1	GST	comp74007_c0_seq4	comp74007_c0	237	79	219	79	61	77.2152	70	88.6076	3.82218e-26	20	XP_001868772	glutathione-s-transferase theta, gst [Culex quinquefasciatus] >gi|167864281|gb|EDS27664.1| glutathione-s-transferase theta, gst [Culex quinquefasciatus]
1	GST	comp74499_c0_seq1	comp74499_c0	248	63	224	59	36	57.1429	54	85.7143	1.03278e-15	20	XP_001868770	glutathione S-transferase 1-1 [Culex quinquefasciatus] >gi|167864279|gb|EDS27662.1| glutathione S-transferase 1-1 [Culex quinquefasciatus]
1	GST	comp74499_c0_seq2	comp74499_c0	425	96	222	93	58	60.4167	86	89.5833	5.32655e-31	20	XP_001658751	glutathione-s-transferase theta, gst [Aedes aegypti] >gi|55977211|gb|AAV68398.1| glutathione S-transferase e2 [Aedes aegypti] >gi|108876079|gb|EAT40304.1| AAEL007951-PA [Aedes aegypti]
1	GST	comp75843_c0_seq1	comp75843_c0	470	117	227	92	90	76.9231	90	76.9231	1.20086e-46	14	XP_001659668	glutathione-s-transferase theta, gst [Aedes aegypti]
1	GST	comp75843_c0_seq2	comp75843_c0	513	134	227	92	89	66.4179	89	66.4179	7.72381e-46	14	XP_001659668	glutathione-s-transferase theta, gst [Aedes aegypti]
1	GST	comp76784_c1_seq1	comp76784_c1	239	58	219	47	36	62.069	41	70.6897	4.83408e-13	2	XP_001658009	glutathione-s-transferase theta, gst [Aedes aegypti] >gi|108883615|gb|EAT47840.1| AAEL001061-PA [Aedes aegypti]
1	GST	comp76784_c1_seq2	comp76784_c1	264	87	219	49	39	44.8276	44	50.5747	1.99437e-14	2	XP_001658009	glutathione-s-transferase theta, gst [Aedes aegypti] >gi|108883615|gb|EAT47840.1| AAEL001061-PA [Aedes aegypti]
1	GST	comp76784_c2_seq2	comp76784_c2	358	104	219	92	84	80.7692	89	85.5769	7.17386e-44	15	XP_001658009	glutathione-s-transferase theta, gst [Aedes aegypti] >gi|108883615|gb|EAT47840.1| AAEL001061-PA [Aedes aegypti]
1	GST	comp76957_c0_seq1	comp76957_c0	693	165	221	161	129	78.1818	150	90.9091	6.3078e-69	20	XP_001658752	glutathione-s-transferase theta, gst [Aedes aegypti] >gi|108876080|gb|EAT40305.1| AAEL007964-PA [Aedes aegypti]
1	GST	comp76957_c0_seq2	comp76957_c0	777	122	221	189	130	106.557	150	122.951	1.21798e-64	20	XP_001658752	glutathione-s-transferase theta, gst [Aedes aegypti] >gi|108876080|gb|EAT40305.1| AAEL007964-PA [Aedes aegypti]
1	GST	comp79534_c0_seq1	comp79534_c0	945	209	232	183	173	82.7751	180	86.1244	1.04014e-96	14	XP_001659666	glutathione-s-transferase theta, gst [Aedes aegypti]
1	GST	comp80020_c0_seq1	comp80020_c0	815	110	154	111	82	74.5455	86	78.1818	1.37076e-32	12	XP_001658061	glutathione S-transferase, putative [Aedes aegypti] >gi|108877323|gb|EAT41548.1| AAEL006818-PA [Aedes aegypti]
1	GST	comp80271_c0_seq1	comp80271_c0	364	55	227	43	40	72.7273	42	76.3636	2.16301e-16	3	XP_001648735	glutathione transferase AtGST, putative [Aedes aegypti] >gi|108880156|gb|EAT44381.1| AAEL004229-PA [Aedes aegypti]
1	GST	comp80612_c0_seq1	comp80612_c0	834	160	149	149	104	69.7987	109	73.1544	8.29495e-49	12	XP_001658060	microsomal glutathione s-transferase [Aedes aegypti] >gi|108877322|gb|EAT41547.1| AAEL006829-PA [Aedes aegypti]
1	GST	comp80713_c0_seq1	comp80713_c0	1481	227	237	218	205	90.3084	212	93.3921	9.36653e-113	15	XP_001661870	glutathione s-transferase [Aedes aegypti]
1	GST	comp81452_c1_seq1	comp81452_c1	1408	187	730	383	233	124.599	279	149.198	2.12802e-127	15	XP_001844244	glutathione S-transferase 1-6 [Culex quinquefasciatus] >gi|167873201|gb|EDS36584.1| glutathione S-transferase 1-6 [Culex quinquefasciatus]
1	GST	comp81452_c2_seq1	comp81452_c2	312	86	201	46	46	53.4884	46	53.4884	5.03852e-18	17	XP_001658049	glutathione transferase D10, putative [Aedes aegypti] >gi|108877390|gb|EAT41615.1| AAEL006764-PA, partial [Aedes aegypti]
1	GST	comp82968_c0_seq1	comp82968_c0	1526	251	251	227	218	86.8526	224	89.243	7.67029e-126	7	XP_001655668	glutathione-s-transferase theta, gst [Aedes aegypti]
1	GST	comp82968_c0_seq2	comp82968_c0	1525	251	251	227	218	86.8526	224	89.243	7.64869e-126	7	XP_001655668	glutathione-s-transferase theta, gst [Aedes aegypti]
1	GST	comp82968_c0_seq3	comp82968_c0	1474	251	251	227	218	86.8526	224	89.243	7.32221e-126	7	XP_001655668	glutathione-s-transferase theta, gst [Aedes aegypti]
1	GST	comp85043_c0_seq1	comp85043_c0	1178	264	222	222	187	84.2342	206	92.7928	1.26312e-103	19	XP_001658751	glutathione-s-transferase theta, gst [Aedes aegypti] >gi|55977211|gb|AAV68398.1| glutathione S-transferase e2 [Aedes aegypti] >gi|108876079|gb|EAT40304.1| AAEL007951-PA [Aedes aegypti]
1	GST	comp85043_c0_seq2	comp85043_c0	1475	264	222	222	188	84.6847	206	92.7928	3.54662e-104	19	XP_001658751	glutathione-s-transferase theta, gst [Aedes aegypti] >gi|55977211|gb|AAV68398.1| glutathione S-transferase e2 [Aedes aegypti] >gi|108876079|gb|EAT40304.1| AAEL007951-PA [Aedes aegypti]
1	GST	comp85043_c0_seq3	comp85043_c0	966	282	222	222	187	84.2342	206	92.7928	1.54829e-103	19	XP_001658751	glutathione-s-transferase theta, gst [Aedes aegypti] >gi|55977211|gb|AAV68398.1| glutathione S-transferase e2 [Aedes aegypti] >gi|108876079|gb|EAT40304.1| AAEL007951-PA [Aedes aegypti]
1	GST	comp85043_c0_seq4	comp85043_c0	554	145	222	145	120	82.7586	134	92.4138	8.05874e-63	19	XP_001658751	glutathione-s-transferase theta, gst [Aedes aegypti] >gi|55977211|gb|AAV68398.1| glutathione S-transferase e2 [Aedes aegypti] >gi|108876079|gb|EAT40304.1| AAEL007951-PA [Aedes aegypti]
1	GST	comp85043_c0_seq5	comp85043_c0	549	145	222	145	124	85.5172	135	93.1034	1.40479e-64	20	XP_001658751	glutathione-s-transferase theta, gst [Aedes aegypti] >gi|55977211|gb|AAV68398.1| glutathione S-transferase e2 [Aedes aegypti] >gi|108876079|gb|EAT40304.1| AAEL007951-PA [Aedes aegypti]
1	GST	comp85043_c0_seq6	comp85043_c0	489	125	222	125	104	83.2	115	92	2.98434e-53	20	XP_001658751	glutathione-s-transferase theta, gst [Aedes aegypti] >gi|55977211|gb|AAV68398.1| glutathione S-transferase e2 [Aedes aegypti] >gi|108876079|gb|EAT40304.1| AAEL007951-PA [Aedes aegypti]
1	GST	comp85043_c0_seq7	comp85043_c0	1421	264	222	222	189	85.1351	207	93.2432	1.50747e-104	19	XP_001658751	glutathione-s-transferase theta, gst [Aedes aegypti] >gi|55977211|gb|AAV68398.1| glutathione S-transferase e2 [Aedes aegypti] >gi|108876079|gb|EAT40304.1| AAEL007951-PA [Aedes aegypti]
1	GST	comp85043_c0_seq8	comp85043_c0	530	145	222	145	122	84.1379	135	93.1034	6.37022e-64	19	XP_001658751	glutathione-s-transferase theta, gst [Aedes aegypti] >gi|55977211|gb|AAV68398.1| glutathione S-transferase e2 [Aedes aegypti] >gi|108876079|gb|EAT40304.1| AAEL007951-PA [Aedes aegypti]
1	GST	comp85374_c0_seq1	comp85374_c0	590	163	218	64	62	38.0368	63	38.6503	3.50401e-28	8	XP_001658010	glutathione-s-transferase theta, gst [Aedes aegypti] >gi|108883616|gb|EAT47841.1| AAEL001090-PA [Aedes aegypti]
1	GST	comp85459_c0_seq1	comp85459_c0	1150	239	229	229	215	93.8865	222	96.9432	5.0523e-126	16	XP_001659667	glutathione-s-transferase theta, gst [Aedes aegypti] >gi|55977213|gb|AAV68399.1| glutathione S-transferase theta 1 [Aedes aegypti] >gi|108874935|gb|EAT39160.1| AAEL009017-PA [Aedes aegypti]
1	GST	comp85459_c0_seq2	comp85459_c0	1193	239	229	229	214	93.4498	223	97.3799	5.37895e-126	16	XP_001659667	glutathione-s-transferase theta, gst [Aedes aegypti] >gi|55977213|gb|AAV68399.1| glutathione S-transferase theta 1 [Aedes aegypti] >gi|108874935|gb|EAT39160.1| AAEL009017-PA [Aedes aegypti]
1	GST	comp85459_c0_seq3	comp85459_c0	1177	239	229	229	215	93.8865	223	97.3799	6.85448e-126	16	XP_001659667	glutathione-s-transferase theta, gst [Aedes aegypti] >gi|55977213|gb|AAV68399.1| glutathione S-transferase theta 1 [Aedes aegypti] >gi|108874935|gb|EAT39160.1| AAEL009017-PA [Aedes aegypti]
1	GST	comp85459_c0_seq4	comp85459_c0	791	229	229	229	214	93.4498	223	97.3799	2.60327e-126	16	XP_001659667	glutathione-s-transferase theta, gst [Aedes aegypti] >gi|55977213|gb|AAV68399.1| glutathione S-transferase theta 1 [Aedes aegypti] >gi|108874935|gb|EAT39160.1| AAEL009017-PA [Aedes aegypti]
1	GST	comp85459_c0_seq5	comp85459_c0	748	229	229	229	214	93.4498	223	97.3799	6.69292e-126	16	XP_001659667	glutathione-s-transferase theta, gst [Aedes aegypti] >gi|55977213|gb|AAV68399.1| glutathione S-transferase theta 1 [Aedes aegypti] >gi|108874935|gb|EAT39160.1| AAEL009017-PA [Aedes aegypti]
1	GST	comp85459_c0_seq6	comp85459_c0	775	229	229	229	214	93.4498	222	96.9432	5.5046e-126	16	XP_001659667	glutathione-s-transferase theta, gst [Aedes aegypti] >gi|55977213|gb|AAV68399.1| glutathione S-transferase theta 1 [Aedes aegypti] >gi|108874935|gb|EAT39160.1| AAEL009017-PA [Aedes aegypti]
1	GST	comp86466_c1_seq1	comp86466_c1	937	241	218	217	164	75.2294	185	84.8624	3.18266e-90	12	XP_001658000	glutathione-s-transferase theta, gst [Aedes aegypti]
1	GST	comp86466_c1_seq2	comp86466_c1	922	241	218	218	165	75.6881	186	85.3211	1.06051e-90	10	XP_001658000	glutathione-s-transferase theta, gst [Aedes aegypti]
1	GST	comp86466_c1_seq3	comp86466_c1	430	143	218	143	100	69.9301	113	79.021	3.31112e-49	9	XP_001658000	glutathione-s-transferase theta, gst [Aedes aegypti]
1	GST	comp86466_c1_seq4	comp86466_c1	905	241	218	217	161	73.8532	186	85.3211	1.48322e-89	12	XP_001658000	glutathione-s-transferase theta, gst [Aedes aegypti]
1	GST	comp86466_c1_seq5	comp86466_c1	639	213	218	190	139	65.2582	158	74.1784	1.07638e-74	10	XP_001658000	glutathione-s-transferase theta, gst [Aedes aegypti]
1	GST	comp86466_c1_seq6	comp86466_c1	694	231	218	208	157	72.0183	179	82.1101	6.06724e-88	11	XP_001658000	glutathione-s-transferase theta, gst [Aedes aegypti]
1	GST	comp87512_c0_seq1	comp87512_c0	1832	244	218	218	196	89.9083	208	95.4128	3.75146e-109	15	XP_001647878	glutathione-s-transferase theta, gst [Aedes aegypti] >gi|108884710|gb|EAT48935.1| AAEL000092-PA [Aedes aegypti]
1	GST	comp87512_c0_seq2	comp87512_c0	225	75	218	75	65	86.6667	69	92	8.0046e-29	4	XP_001647878	glutathione-s-transferase theta, gst [Aedes aegypti] >gi|108884710|gb|EAT48935.1| AAEL000092-PA [Aedes aegypti]
1	GST	comp87512_c0_seq3	comp87512_c0	892	96	218	57	40	41.6667	47	48.9583	3.99049e-15	2	XP_001647878	glutathione-s-transferase theta, gst [Aedes aegypti] >gi|108884710|gb|EAT48935.1| AAEL000092-PA [Aedes aegypti]
1	GST	comp87941_c0_seq1	comp87941_c0	1199	252	249	236	214	85.9438	228	91.5663	1.17005e-120	16	XP_001654675	glutathione-s-transferase theta, gst [Aedes aegypti] >gi|108873198|gb|EAT37423.1| AAEL010591-PA [Aedes aegypti]
1	GST	comp87941_c0_seq2	comp87941_c0	202	67	249	67	57	85.0746	63	94.0299	1.48069e-25	5	XP_001654675	glutathione-s-transferase theta, gst [Aedes aegypti] >gi|108873198|gb|EAT37423.1| AAEL010591-PA [Aedes aegypti]
1	GST	comp87942_c0_seq1	comp87942_c0	974	229	223	211	174	78.0269	199	89.2377	2.87725e-97	20	XP_001658753	glutathione-s-transferase theta, gst [Aedes aegypti] >gi|108876081|gb|EAT40306.1| AAEL007948-PA [Aedes aegypti]
1	GST	comp87942_c0_seq2	comp87942_c0	753	225	223	189	156	69.9552	176	78.9238	2.62245e-85	20	XP_001658753	glutathione-s-transferase theta, gst [Aedes aegypti] >gi|108876081|gb|EAT40306.1| AAEL007948-PA [Aedes aegypti]
1	GST	comp88066_c1_seq1	comp88066_c1	695	200	208	200	191	95.5	195	97.5	1.1894e-107	13	XP_001658007	glutathione-s-transferase theta, gst [Aedes aegypti] >gi|108883613|gb|EAT47838.1| AAEL001071-PA [Aedes aegypti]
1	GST	comp88379_c0_seq1	comp88379_c0	1096	194	227	190	188	96.9072	189	97.4227	5.39596e-106	11	XP_001648735	glutathione transferase AtGST, putative [Aedes aegypti] >gi|108880156|gb|EAT44381.1| AAEL004229-PA [Aedes aegypti]
1	GST	comp88834_c0_seq1	comp88834_c0	1484	237	222	221	155	69.8198	191	86.036	1.36596e-87	20	XP_001658751	glutathione-s-transferase theta, gst [Aedes aegypti] >gi|55977211|gb|AAV68398.1| glutathione S-transferase e2 [Aedes aegypti] >gi|108876079|gb|EAT40304.1| AAEL007951-PA [Aedes aegypti]
1	GST	comp88834_c0_seq2	comp88834_c0	1031	263	222	221	156	70.2703	190	85.5856	7.8702e-88	20	XP_001658751	glutathione-s-transferase theta, gst [Aedes aegypti] >gi|55977211|gb|AAV68398.1| glutathione S-transferase e2 [Aedes aegypti] >gi|108876079|gb|EAT40304.1| AAEL007951-PA [Aedes aegypti]
1	GST	comp88834_c0_seq3	comp88834_c0	759	252	222	217	156	70.2703	189	85.1351	3.98343e-89	19	XP_001658751	glutathione-s-transferase theta, gst [Aedes aegypti] >gi|55977211|gb|AAV68398.1| glutathione S-transferase e2 [Aedes aegypti] >gi|108876079|gb|EAT40304.1| AAEL007951-PA [Aedes aegypti]
1	GST	comp89059_c0_seq1	comp89059_c0	1167	225	218	209	198	90.8257	205	94.0367	1.78964e-110	19	XP_001654620	glutathione-s-transferase theta, gst [Aedes aegypti] >gi|14495354|gb|AAK64286.1|AF384858_1 glutathione S-transferase [Aedes aegypti] >gi|108873306|gb|EAT37531.1| AAEL010500-PA [Aedes aegypti]
1	GST	comp91135_c0_seq1	comp91135_c0	1750	252	248	245	239	96.371	241	97.1774	1.79169e-137	11	ABF18476	glutathione S-transferase [Aedes aegypti]
1	GST	comp91140_c0_seq1	comp91140_c0	1051	273	290	275	209	76.5568	232	84.9817	1.11564e-113	15	XP_001658008	glutathione-s-transferase theta, gst [Aedes aegypti] >gi|108883614|gb|EAT47839.1| AAEL001078-PA [Aedes aegypti]
1	GST	comp91140_c0_seq2	comp91140_c0	1048	272	290	274	211	77.5735	233	85.6618	9.08086e-116	14	XP_001658008	glutathione-s-transferase theta, gst [Aedes aegypti] >gi|108883614|gb|EAT47839.1| AAEL001078-PA [Aedes aegypti]
1	GST	comp91140_c0_seq3	comp91140_c0	649	216	290	218	180	83.3333	192	88.8889	3.18951e-98	15	XP_001658008	glutathione-s-transferase theta, gst [Aedes aegypti] >gi|108883614|gb|EAT47839.1| AAEL001078-PA [Aedes aegypti]
1	GST	comp91140_c0_seq4	comp91140_c0	1048	272	290	274	209	76.8382	235	86.3971	1.82973e-116	14	XP_001658008	glutathione-s-transferase theta, gst [Aedes aegypti] >gi|108883614|gb|EAT47839.1| AAEL001078-PA [Aedes aegypti]
1	GST	comp91140_c0_seq5	comp91140_c0	652	217	290	219	178	82.0276	190	87.5576	7.45376e-95	15	XP_001658008	glutathione-s-transferase theta, gst [Aedes aegypti] >gi|108883614|gb|EAT47839.1| AAEL001078-PA [Aedes aegypti]
1	GST	comp91140_c0_seq6	comp91140_c0	435	145	290	147	123	84.8276	133	91.7241	9.2045e-63	12	XP_001658008	glutathione-s-transferase theta, gst [Aedes aegypti] >gi|108883614|gb|EAT47839.1| AAEL001078-PA [Aedes aegypti]
1	GST	comp91629_c0_seq1	comp91629_c0	1124	236	222	207	174	78.3784	185	83.3333	4.79152e-97	15	XP_001654674	glutathione-s-transferase theta, gst [Aedes aegypti] >gi|108873197|gb|EAT37422.1| AAEL010582-PA [Aedes aegypti]
1	GST	comp91629_c0_seq2	comp91629_c0	1073	255	222	207	187	84.2342	199	89.6396	2.34328e-106	17	XP_001654674	glutathione-s-transferase theta, gst [Aedes aegypti] >gi|108873197|gb|EAT37422.1| AAEL010582-PA [Aedes aegypti]
1	GST	comp91629_c0_seq3	comp91629_c0	1276	236	222	207	187	84.2342	199	89.6396	3.05952e-106	17	XP_001654674	glutathione-s-transferase theta, gst [Aedes aegypti] >gi|108873197|gb|EAT37422.1| AAEL010582-PA [Aedes aegypti]
1	GST	comp91629_c0_seq4	comp91629_c0	523	174	222	160	126	72.4138	135	77.5862	2.07321e-67	18	XP_001654674	glutathione-s-transferase theta, gst [Aedes aegypti] >gi|108873197|gb|EAT37422.1| AAEL010582-PA [Aedes aegypti]
1	GST	comp93325_c0_seq1	comp93325_c0	267	89	220	89	80	89.8876	85	95.5056	4.7019e-40	17	XP_001658748	glutathione-s-transferase theta, gst [Aedes aegypti] >gi|108876076|gb|EAT40301.1| AAEL007955-PA, partial [Aedes aegypti]
1	GST	comp93325_c0_seq2	comp93325_c0	547	163	220	142	119	73.0061	132	80.9816	2.11803e-65	14	XP_001658748	glutathione-s-transferase theta, gst [Aedes aegypti] >gi|108876076|gb|EAT40301.1| AAEL007955-PA, partial [Aedes aegypti]
1	GST	comp93325_c0_seq3	comp93325_c0	955	266	220	220	179	81.3636	200	90.9091	8.37013e-102	12	XP_001658748	glutathione-s-transferase theta, gst [Aedes aegypti] >gi|108876076|gb|EAT40301.1| AAEL007955-PA, partial [Aedes aegypti]
1	GST	comp93325_c0_seq4	comp93325_c0	828	243	220	220	178	80.9091	200	90.9091	6.36792e-102	12	XP_001658748	glutathione-s-transferase theta, gst [Aedes aegypti] >gi|108876076|gb|EAT40301.1| AAEL007955-PA, partial [Aedes aegypti]
1	GST	comp94638_c0_seq1	comp94638_c0	2133	163	148	148	140	94.5946	144	97.2973	1.79941e-73	11	XP_001660658	microsomal glutathione s-transferase [Aedes aegypti] >gi|108873678|gb|EAT37903.1| AAEL010157-PA [Aedes aegypti]
1	GST	comp94638_c0_seq2	comp94638_c0	2246	163	148	148	140	94.5946	144	97.2973	1.92284e-73	11	XP_001660658	microsomal glutathione s-transferase [Aedes aegypti] >gi|108873678|gb|EAT37903.1| AAEL010157-PA [Aedes aegypti]
1	GST	comp94638_c0_seq3	comp94638_c0	2280	163	148	148	140	94.5946	144	97.2973	1.95857e-73	11	XP_001660658	microsomal glutathione s-transferase [Aedes aegypti] >gi|108873678|gb|EAT37903.1| AAEL010157-PA [Aedes aegypti]
1	GST	comp94638_c0_seq4	comp94638_c0	2157	163	148	148	140	94.5946	144	97.2973	1.8254e-73	11	XP_001660658	microsomal glutathione s-transferase [Aedes aegypti] >gi|108873678|gb|EAT37903.1| AAEL010157-PA [Aedes aegypti]
1	GST	comp94638_c0_seq6	comp94638_c0	2191	163	148	148	140	94.5946	144	97.2973	1.86113e-73	11	XP_001660658	microsomal glutathione s-transferase [Aedes aegypti] >gi|108873678|gb|EAT37903.1| AAEL010157-PA [Aedes aegypti]
1	GST	comp94638_c0_seq7	comp94638_c0	2124	163	148	148	140	94.5946	144	97.2973	1.78967e-73	11	XP_001660658	microsomal glutathione s-transferase [Aedes aegypti] >gi|108873678|gb|EAT37903.1| AAEL010157-PA [Aedes aegypti]
1	GST	comp97291_c0_seq10	comp97291_c0	2417	193	203	103	89	46.114	90	46.6321	2.3425e-40	11	XP_001661869	glutathione s-transferase [Aedes aegypti]
1	GST	comp97291_c0_seq25	comp97291_c0	2441	201	203	103	89	44.2786	90	44.7761	2.37142e-40	11	XP_001661869	glutathione s-transferase [Aedes aegypti]
1	GST	comp97291_c0_seq54	comp97291_c0	751	180	203	131	117	65	118	65.5556	2.99292e-57	10	XP_001661869	glutathione s-transferase [Aedes aegypti]
1	GST	comp98064_c0_seq1	comp98064_c0	4537	268	244	245	214	87.7049	220	90.1639	1.12161e-113	19	XP_001658754	glutathione-s-transferase theta, gst [Aedes aegypti]
1	GST	comp98064_c0_seq2	comp98064_c0	4559	268	244	245	216	88.5246	221	90.5738	2.68545e-115	19	XP_001658754	glutathione-s-transferase theta, gst [Aedes aegypti]
1	GST	comp98913_c0_seq1	comp98913_c0	7123	233	224	223	203	90.625	216	96.4286	1.82096e-113	20	XP_001658750	glutathione-s-transferase theta, gst [Aedes aegypti] >gi|55977209|gb|AAV68397.1| glutathione S-transferase e4 [Aedes aegypti] >gi|108876078|gb|EAT40303.1| AAEL007962-PA [Aedes aegypti]
1	GST	comp100073_c0_seq1	comp100073_c0	774	101	224	82	72	71.2871	74	73.2673	4.94687e-34	1	XP_001658749	glutathione-s-transferase theta, gst [Aedes aegypti]
1	GST	comp100318_c0_seq1	comp100318_c0	584	150	224	113	99	66	106	70.6667	6.99653e-50	19	XP_001658749	glutathione-s-transferase theta, gst [Aedes aegypti]
1	GST	comp100510_c0_seq1	comp100510_c0	327	87	223	51	44	50.5747	50	57.4713	1.14627e-17	7	XP_001658753	glutathione-s-transferase theta, gst [Aedes aegypti] >gi|108876081|gb|EAT40306.1| AAEL007948-PA [Aedes aegypti]
1	GST	comp100654_c0_seq1	comp100654_c0	255	85	223	85	73	85.8824	79	92.9412	1.68584e-34	20	XP_001658753	glutathione-s-transferase theta, gst [Aedes aegypti] >gi|108876081|gb|EAT40306.1| AAEL007948-PA [Aedes aegypti]
1	Glutathione peroxidase	comp85560_c0_seq1	comp85560_c0	1135	215	197	197	188	95.4315	195	98.9848	2.83991e-105	5	XP_001662239	glutathione peroxidase [Aedes aegypti]
1	Glutathione peroxidase	comp85560_c0_seq2	comp85560_c0	997	213	198	198	189	95.4545	196	98.9899	3.52578e-106	5	XP_001662238	glutathione peroxidase [Aedes aegypti]
1	Glutathione peroxidase	comp93896_c0_seq1	comp93896_c0	1006	232	217	220	201	92.6267	209	96.3134	2.16905e-111	18	AAQ02888	glutathione peroxidase [Aedes aegypti]
1	Glutathione peroxidase	comp93896_c0_seq2	comp93896_c0	1113	304	217	220	201	92.6267	209	96.3134	2.5705e-111	18	AAQ02888	glutathione peroxidase [Aedes aegypti]
1	Glutathione peroxidase	comp93896_c0_seq3	comp93896_c0	721	187	217	187	173	92.5134	178	95.1872	5.11422e-96	18	AAQ02888	glutathione peroxidase [Aedes aegypti]
1	Glutathione peroxidase	comp93896_c0_seq4	comp93896_c0	1022	270	217	220	201	92.6267	209	96.3134	2.23902e-111	18	AAQ02888	glutathione peroxidase [Aedes aegypti]
1	Glutathione peroxidase	comp93896_c0_seq5	comp93896_c0	806	220	217	220	201	92.6267	209	96.3134	1.44555e-111	18	AAQ02888	glutathione peroxidase [Aedes aegypti]
1	Glutathione peroxidase	comp93896_c0_seq6	comp93896_c0	1215	262	217	220	201	92.6267	209	96.3134	2.94663e-111	18	AAQ02888	glutathione peroxidase [Aedes aegypti]
1	Hydrolase	comp33796_c0_seq1	comp33796_c0	559	186	564	166	164	88.172	165	88.7097	3.00259e-89	2	E0D877	RecName: Full=Apyrase; AltName: Full=ATP-diphosphatase; Short=ADPase; AltName: Full=ATP-diphosphohydrolase; AltName: Full=Adenosine diphosphatase; AltName: Allergen=Aed al 1; Flags: Precursor [Aedes albopictus] >gi|303324515|dbj|BAJ14796.1| salivary apyrase [Aedes albopictus]
1	Hydrolase	comp33796_c0_seq2	comp33796_c0	362	120	564	104	99	82.5	102	85	1.13634e-49	2	E0D877	RecName: Full=Apyrase; AltName: Full=ATP-diphosphatase; Short=ADPase; AltName: Full=ATP-diphosphohydrolase; AltName: Full=Adenosine diphosphatase; AltName: Allergen=Aed al 1; Flags: Precursor [Aedes albopictus] >gi|303324515|dbj|BAJ14796.1| salivary apyrase [Aedes albopictus]
1	Hydrolase	comp35513_c0_seq1	comp35513_c0	346	115	270	97	95	82.6087	96	83.4783	1.51002e-46	15	XP_001662541	ng,ng-dimethylarginine dimethylaminohydrolase [Aedes aegypti] >gi|108871221|gb|EAT35446.1| AAEL012397-PA [Aedes aegypti]
1	Hydrolase	comp49964_c0_seq1	comp49964_c0	210	69	330	69	69	100	69	100	2.1132e-32	7	XP_001663770	valacyclovir hydrolase [Aedes aegypti] >gi|108869924|gb|EAT34149.1| AAEL013581-PA [Aedes aegypti]
1	Hydrolase	comp51604_c1_seq1	comp51604_c1	404	134	564	134	133	99.2537	133	99.2537	8.0302e-72	2	E0D877	RecName: Full=Apyrase; AltName: Full=ATP-diphosphatase; Short=ADPase; AltName: Full=ATP-diphosphohydrolase; AltName: Full=Adenosine diphosphatase; AltName: Allergen=Aed al 1; Flags: Precursor [Aedes albopictus] >gi|303324515|dbj|BAJ14796.1| salivary apyrase [Aedes albopictus]
1	Hydrolase	comp68099_c0_seq1	comp68099_c0	621	196	1083	125	69	35.2041	78	39.7959	1.88883e-17	1	XP_001842006	ubiquitin carboxyl-terminal hydrolase 43 [Culex quinquefasciatus] >gi|167871831|gb|EDS35214.1| ubiquitin carboxyl-terminal hydrolase 43 [Culex quinquefasciatus]
1	Hydrolase	comp73192_c0_seq1	comp73192_c0	400	91	422	90	89	97.8022	89	97.8022	7.6123e-46	1	XP_001657325	PAF acetylhydrolase 45 kDa subunit, putative [Aedes aegypti] >gi|108869460|gb|EAT33685.1| AAEL014037-PA [Aedes aegypti]
1	Hydrolase	comp73682_c0_seq1	comp73682_c0	1294	256	228	228	211	92.5439	222	97.3684	9.0554e-122	8	XP_001656268	ubiquitin carboxyl-terminal hydrolase isozyme L3 [Aedes aegypti] >gi|157133601|ref|XP_001656269.1| ubiquitin carboxyl-terminal hydrolase isozyme L3 [Aedes aegypti] >gi|108870771|gb|EAT34996.1| AAEL012807-PB [Aedes aegypti] >gi|108870772|gb|EAT34997.1| AAEL012807-PA [Aedes aegypti]
1	Hydrolase	comp73682_c0_seq2	comp73682_c0	1229	256	228	228	211	92.5439	222	97.3684	8.42829e-122	8	XP_001656268	ubiquitin carboxyl-terminal hydrolase isozyme L3 [Aedes aegypti] >gi|157133601|ref|XP_001656269.1| ubiquitin carboxyl-terminal hydrolase isozyme L3 [Aedes aegypti] >gi|108870771|gb|EAT34996.1| AAEL012807-PB [Aedes aegypti] >gi|108870772|gb|EAT34997.1| AAEL012807-PA [Aedes aegypti]
1	Hydrolase	comp75340_c0_seq1	comp75340_c0	489	162	1083	162	160	98.7654	161	99.3827	1.41803e-87	5	XP_001842006	ubiquitin carboxyl-terminal hydrolase 43 [Culex quinquefasciatus] >gi|167871831|gb|EDS35214.1| ubiquitin carboxyl-terminal hydrolase 43 [Culex quinquefasciatus]
1	Hydrolase	comp75946_c0_seq1	comp75946_c0	600	158	478	135	135	85.443	135	85.443	1.43167e-72	18	XP_001651006	ubiquitin c-terminal hydrolase x4 [Aedes aegypti] >gi|122069396|sp|Q17N72|CALYP_AEDAE RecName: Full=Ubiquitin carboxyl-terminal hydrolase calypso; AltName: Full=BAP1 homolog >gi|108883957|gb|EAT48182.1| AAEL000787-PA [Aedes aegypti]
1	Hydrolase	comp76666_c0_seq1	comp76666_c0	328	78	610	66	34	43.5897	46	58.9744	4.66461e-11	1	XP_001658402	glycoside hydrolases [Aedes aegypti] >gi|108883455|gb|EAT47680.1| AAEL001225-PA [Aedes aegypti]
1	Hydrolase	comp77395_c0_seq1	comp77395_c0	303	100	225	71	70	70	70	70	5.58946e-33	8	XP_001662362	platelet-activating factor acetylhydrolase ib [Aedes aegypti] >gi|108871356|gb|EAT35581.1| AAEL012258-PA [Aedes aegypti]
1	Hydrolase	comp78091_c0_seq2	comp78091_c0	255	64	147	50	45	70.3125	48	75	7.11579e-17	4	XP_001662757	deoxyuridine 5'-triphosphate nucleotidohydrolase [Aedes aegypti] >gi|108870960|gb|EAT35185.1| AAEL012629-PA [Aedes aegypti]
1	Hydrolase	comp78783_c0_seq1	comp78783_c0	445	81	315	43	40	49.3827	41	50.6173	2.69151e-14	1	XP_001661181	GTP cyclohydrolase i [Aedes aegypti] >gi|108882355|gb|EAT46580.1| AAEL002261-PA [Aedes aegypti]
1	Hydrolase	comp78783_c0_seq2	comp78783_c0	322	64	315	43	40	62.5	41	64.0625	2.56693e-14	1	XP_001661181	GTP cyclohydrolase i [Aedes aegypti] >gi|108882355|gb|EAT46580.1| AAEL002261-PA [Aedes aegypti]
1	Hydrolase	comp79683_c0_seq1	comp79683_c0	1610	342	311	305	261	83.9228	276	88.746	3.33642e-151	15	XP_001649276	valacyclovir hydrolase [Aedes aegypti] >gi|108879877|gb|EAT44102.1| AAEL004487-PA [Aedes aegypti]
1	Hydrolase	comp79683_c0_seq2	comp79683_c0	1547	321	311	311	267	85.8521	282	90.6752	8.01928e-155	15	XP_001649276	valacyclovir hydrolase [Aedes aegypti] >gi|108879877|gb|EAT44102.1| AAEL004487-PA [Aedes aegypti]
1	Hydrolase	comp79683_c0_seq3	comp79683_c0	1483	321	311	311	267	85.8521	282	90.6752	7.57397e-155	15	XP_001649276	valacyclovir hydrolase [Aedes aegypti] >gi|108879877|gb|EAT44102.1| AAEL004487-PA [Aedes aegypti]
1	Hydrolase	comp79683_c0_seq4	comp79683_c0	1542	342	311	305	261	83.9228	276	88.746	3.13606e-151	15	XP_001649276	valacyclovir hydrolase [Aedes aegypti] >gi|108879877|gb|EAT44102.1| AAEL004487-PA [Aedes aegypti]
1	Hydrolase	comp80234_c0_seq1	comp80234_c0	577	148	211	34	32	21.6216	33	22.2973	1.62645e-11	1	XP_314323	AGAP004865-PA [Anopheles gambiae str. PEST] >gi|257096641|sp|Q7Q968|NTAQ1_ANOGA RecName: Full=Protein N-terminal glutamine amidohydrolase; AltName: Full=Protein NH2-terminal glutamine deamidase; Short=N-terminal Gln amidase; Short=Nt(Q)-amidase; AltName: Full=Protein tungus [Anopheles gambiae] >gi|157016908|gb|EAA09695.3| AGAP004865-PA [Anopheles gambiae str. PEST]
1	Hydrolase	comp81527_c1_seq1	comp81527_c1	823	203	215	195	188	92.6108	193	95.0739	4.68716e-105	4	XP_001656748	fumarylacetoacetate hydrolase [Aedes aegypti] >gi|108881116|gb|EAT45341.1| AAEL003365-PB [Aedes aegypti]
1	Hydrolase	comp82003_c0_seq1	comp82003_c0	358	100	147	60	60	60	60	60	1.35922e-26	5	XP_001847068	deoxyuridine 5'-triphosphate nucleotidohydrolase [Culex quinquefasciatus] >gi|167882111|gb|EDS45494.1| deoxyuridine 5'-triphosphate nucleotidohydrolase [Culex quinquefasciatus]
1	Hydrolase	comp84841_c0_seq1	comp84841_c0	780	260	4222	263	247	95	248	95.3846	1.42151e-137	4	XP_001851519	ubiquitin carboxyl-terminal hydrolase 34 [Culex quinquefasciatus] >gi|167870271|gb|EDS33654.1| ubiquitin carboxyl-terminal hydrolase 34 [Culex quinquefasciatus]
1	Hydrolase	comp85249_c0_seq1	comp85249_c0	1354	372	737	47	40	10.7527	44	11.828	3.01139e-14	1	XP_001652172	alpha-amylase [Aedes aegypti] >gi|205638829|sp|P53354|AMY1_AEDAE RecName: Full=Alpha-amylase I; AltName: Full=1,4-alpha-D-glucan glucanohydrolase; Flags: Precursor >gi|108877406|gb|EAT41631.1| AAEL006719-PA [Aedes aegypti]
1	Hydrolase	comp85357_c0_seq1	comp85357_c0	1565	320	286	285	223	77.972	256	89.5105	1.03605e-133	5	XP_001866384	nudix hydrolase 6 [Culex quinquefasciatus] >gi|167879881|gb|EDS43264.1| nudix hydrolase 6 [Culex quinquefasciatus]
1	Hydrolase	comp85357_c0_seq2	comp85357_c0	1409	320	286	285	223	77.972	256	89.5105	8.94817e-134	5	XP_001866384	nudix hydrolase 6 [Culex quinquefasciatus] >gi|167879881|gb|EDS43264.1| nudix hydrolase 6 [Culex quinquefasciatus]
1	Hydrolase	comp85753_c0_seq1	comp85753_c0	1377	122	330	122	113	92.623	119	97.541	5.03778e-57	11	XP_001663770	valacyclovir hydrolase [Aedes aegypti] >gi|108869924|gb|EAT34149.1| AAEL013581-PA [Aedes aegypti]
1	Hydrolase	comp85753_c0_seq2	comp85753_c0	1403	122	330	122	113	92.623	119	97.541	5.15552e-57	11	XP_001663770	valacyclovir hydrolase [Aedes aegypti] >gi|108869924|gb|EAT34149.1| AAEL013581-PA [Aedes aegypti]
1	Hydrolase	comp85753_c0_seq3	comp85753_c0	2116	130	330	122	113	86.9231	119	91.5385	8.87474e-57	11	XP_001663770	valacyclovir hydrolase [Aedes aegypti] >gi|108869924|gb|EAT34149.1| AAEL013581-PA [Aedes aegypti]
1	Hydrolase	comp85753_c0_seq4	comp85753_c0	2142	130	330	122	113	86.9231	119	91.5385	9.0205e-57	11	XP_001663770	valacyclovir hydrolase [Aedes aegypti] >gi|108869924|gb|EAT34149.1| AAEL013581-PA [Aedes aegypti]
1	Hydrolase	comp85753_c0_seq5	comp85753_c0	1344	122	330	122	113	92.623	119	97.541	4.85728e-57	11	XP_001663770	valacyclovir hydrolase [Aedes aegypti] >gi|108869924|gb|EAT34149.1| AAEL013581-PA [Aedes aegypti]
1	Hydrolase	comp85753_c0_seq6	comp85753_c0	1370	122	330	122	113	92.623	119	97.541	5.00496e-57	11	XP_001663770	valacyclovir hydrolase [Aedes aegypti] >gi|108869924|gb|EAT34149.1| AAEL013581-PA [Aedes aegypti]
1	Hydrolase	comp85753_c0_seq7	comp85753_c0	2149	130	330	122	113	86.9231	119	91.5385	9.05289e-57	11	XP_001663770	valacyclovir hydrolase [Aedes aegypti] >gi|108869924|gb|EAT34149.1| AAEL013581-PA [Aedes aegypti]
1	Hydrolase	comp85753_c0_seq8	comp85753_c0	2175	130	330	122	113	86.9231	119	91.5385	9.19864e-57	11	XP_001663770	valacyclovir hydrolase [Aedes aegypti] >gi|108869924|gb|EAT34149.1| AAEL013581-PA [Aedes aegypti]
1	Hydrolase	comp85753_c0_seq9	comp85753_c0	1251	122	330	122	113	92.623	119	97.541	4.34857e-57	11	XP_001663770	valacyclovir hydrolase [Aedes aegypti] >gi|108869924|gb|EAT34149.1| AAEL013581-PA [Aedes aegypti]
1	Hydrolase	comp86382_c0_seq1	comp86382_c0	1479	424	378	345	323	85.4497	338	89.418	0	3	XP_001648139	PAF acetylhydrolase 45 kDa subunit, putative [Aedes aegypti] >gi|108869340|gb|EAT33565.1| AAEL014159-PA [Aedes aegypti]
1	Hydrolase	comp86835_c0_seq1	comp86835_c0	847	282	4222	289	261	92.5532	264	93.617	1.32729e-142	6	XP_001851519	ubiquitin carboxyl-terminal hydrolase 34 [Culex quinquefasciatus] >gi|167870271|gb|EDS33654.1| ubiquitin carboxyl-terminal hydrolase 34 [Culex quinquefasciatus]
1	Hydrolase	comp87191_c0_seq1	comp87191_c0	1194	348	424	341	284	81.6092	298	85.6322	4.35963e-160	3	XP_001661054	sphingosine-1-phosphate phosphohydrolase [Aedes aegypti] >gi|108873038|gb|EAT37263.1| AAEL010728-PA [Aedes aegypti]
1	Hydrolase	comp87420_c0_seq1	comp87420_c0	766	255	4222	258	227	89.0196	235	92.1569	8.93428e-129	5	XP_001851519	ubiquitin carboxyl-terminal hydrolase 34 [Culex quinquefasciatus] >gi|167870271|gb|EDS33654.1| ubiquitin carboxyl-terminal hydrolase 34 [Culex quinquefasciatus]
1	Hydrolase	comp87664_c0_seq1	comp87664_c0	1988	443	415	415	399	96.1446	407	98.0723	0	1	XP_001655800	fumarylacetoacetate hydrolase [Aedes aegypti] >gi|108871677|gb|EAT35902.1| AAEL011973-PA [Aedes aegypti]
1	Hydrolase	comp87705_c0_seq1	comp87705_c0	483	160	225	150	141	88.125	146	91.25	7.09782e-79	9	XP_001662362	platelet-activating factor acetylhydrolase ib [Aedes aegypti] >gi|108871356|gb|EAT35581.1| AAEL012258-PA [Aedes aegypti]
1	Hydrolase	comp87705_c0_seq2	comp87705_c0	499	166	225	150	141	84.9398	146	87.9518	6.9882e-79	9	XP_001662362	platelet-activating factor acetylhydrolase ib [Aedes aegypti] >gi|108871356|gb|EAT35581.1| AAEL012258-PA [Aedes aegypti]
1	Hydrolase	comp87896_c0_seq1	comp87896_c0	1343	332	422	332	292	87.9518	302	90.9639	1.91346e-162	1	XP_001657325	PAF acetylhydrolase 45 kDa subunit, putative [Aedes aegypti] >gi|108869460|gb|EAT33685.1| AAEL014037-PA [Aedes aegypti]
1	Hydrolase	comp88220_c0_seq1	comp88220_c0	1894	538	524	524	430	82.0611	473	90.2672	0	7	XP_001650404	glycoside hydrolases [Aedes aegypti] >gi|108868503|gb|EAT32728.1| AAEL015051-PA [Aedes aegypti]
1	Hydrolase	comp88423_c0_seq1	comp88423_c0	1269	376	326	326	318	97.546	320	98.1595	1.33514e-178	8	XP_001655066	ubiquitin carboxyl-terminal hydrolase isozyme L5 [Aedes aegypti] >gi|157127886|ref|XP_001655067.1| ubiquitin carboxyl-terminal hydrolase isozyme L5 [Aedes aegypti] >gi|157127888|ref|XP_001655068.1| ubiquitin carboxyl-terminal hydrolase isozyme L5 [Aedes aegypti] >gi|108872768|gb|EAT36993.1| AAEL010966-PA [Aedes aegypti] >gi|403183150|gb|EJY57889.1| AAEL010966-PB [Aedes aegypti] >gi|403183151|gb|E…
1	Hydrolase	comp88552_c2_seq1	comp88552_c2	980	87	270	38	38	43.6782	38	43.6782	3.76746e-12	2	XP_001662541	ng,ng-dimethylarginine dimethylaminohydrolase [Aedes aegypti] >gi|108871221|gb|EAT35446.1| AAEL012397-PA [Aedes aegypti]
1	Hydrolase	comp88552_c2_seq4	comp88552_c2	897	90	270	38	38	42.2222	38	42.2222	3.2043e-12	2	XP_001662541	ng,ng-dimethylarginine dimethylaminohydrolase [Aedes aegypti] >gi|108871221|gb|EAT35446.1| AAEL012397-PA [Aedes aegypti]
1	Hydrolase	comp88552_c2_seq5	comp88552_c2	1123	98	270	38	38	38.7755	38	38.7755	4.72875e-12	2	XP_001662541	ng,ng-dimethylarginine dimethylaminohydrolase [Aedes aegypti] >gi|108871221|gb|EAT35446.1| AAEL012397-PA [Aedes aegypti]
1	Hydrolase	comp88552_c2_seq6	comp88552_c2	955	87	270	38	38	43.6782	38	43.6782	3.60749e-12	2	XP_001662541	ng,ng-dimethylarginine dimethylaminohydrolase [Aedes aegypti] >gi|108871221|gb|EAT35446.1| AAEL012397-PA [Aedes aegypti]
1	Hydrolase	comp88552_c2_seq8	comp88552_c2	1155	87	270	38	38	43.6782	38	43.6782	4.92698e-12	2	XP_001662541	ng,ng-dimethylarginine dimethylaminohydrolase [Aedes aegypti] >gi|108871221|gb|EAT35446.1| AAEL012397-PA [Aedes aegypti]
1	Hydrolase	comp88552_c2_seq11	comp88552_c2	963	90	270	38	38	42.2222	38	42.2222	3.64046e-12	2	XP_001662541	ng,ng-dimethylarginine dimethylaminohydrolase [Aedes aegypti] >gi|108871221|gb|EAT35446.1| AAEL012397-PA [Aedes aegypti]
1	Hydrolase	comp89667_c0_seq1	comp89667_c0	1257	319	341	319	299	93.7304	308	96.5517	1.11358e-177	8	XP_001661960	hypothetical protein AaeL_AAEL002636 [Aedes aegypti] >gi|94468858|gb|ABF18278.1| predicted alpha/beta hydrolase BEM46 [Aedes aegypti] >gi|108881921|gb|EAT46146.1| AAEL002636-PA [Aedes aegypti]
1	Hydrolase	comp90002_c0_seq1	comp90002_c0	899	277	717	271	211	76.1733	224	80.8664	2.92933e-114	16	XP_001659301	poly(adp-ribose) glycohydrolase [Aedes aegypti] >gi|108883201|gb|EAT47426.1| AAEL001470-PA [Aedes aegypti]
1	Hydrolase	comp90028_c0_seq1	comp90028_c0	1557	404	356	318	252	70.7865	282	79.2135	8.38686e-144	9	XP_001649428	inosine-uridine preferring nucleoside hydrolase [Aedes aegypti] >gi|108868798|gb|EAT33023.1| AAEL014719-PA [Aedes aegypti]
1	Hydrolase	comp90028_c0_seq2	comp90028_c0	1534	364	356	358	270	75.8427	305	85.6742	1.49148e-153	9	XP_001649428	inosine-uridine preferring nucleoside hydrolase [Aedes aegypti] >gi|108868798|gb|EAT33023.1| AAEL014719-PA [Aedes aegypti]
1	Hydrolase	comp90034_c0_seq1	comp90034_c0	1186	324	283	283	273	96.4664	278	98.2332	2.69753e-162	10	XP_001657864	S-formylglutathione hydrolase, putative [Aedes aegypti] >gi|108883644|gb|EAT47869.1| AAEL001030-PA [Aedes aegypti]
1	Hydrolase	comp90034_c0_seq2	comp90034_c0	447	146	283	120	112	76.7123	115	78.7671	3.45628e-62	9	XP_001657864	S-formylglutathione hydrolase, putative [Aedes aegypti] >gi|108883644|gb|EAT47869.1| AAEL001030-PA [Aedes aegypti]
1	Hydrolase	comp90034_c0_seq3	comp90034_c0	280	93	283	89	83	89.2473	86	92.4731	3.44304e-43	10	XP_001657864	S-formylglutathione hydrolase, putative [Aedes aegypti] >gi|108883644|gb|EAT47869.1| AAEL001030-PA [Aedes aegypti]
1	Hydrolase	comp90154_c0_seq1	comp90154_c0	1370	357	339	338	316	93.2153	329	97.0501	0	14	XP_001649279	valacyclovir hydrolase [Aedes aegypti] >gi|108879880|gb|EAT44105.1| AAEL004486-PA [Aedes aegypti]
1	Hydrolase	comp90350_c0_seq1	comp90350_c0	1088	362	717	362	334	92.2652	341	94.1989	0	9	XP_001659301	poly(adp-ribose) glycohydrolase [Aedes aegypti] >gi|108883201|gb|EAT47426.1| AAEL001470-PA [Aedes aegypti]
1	Hydrolase	comp90460_c0_seq2	comp90460_c0	214	71	263	71	70	98.5915	71	100	1.72327e-34	10	XP_001660083	hydroxyacylglutathione hydrolase [Aedes aegypti] >gi|108874435|gb|EAT38660.1| AAEL009462-PA [Aedes aegypti]
1	Hydrolase	comp90460_c0_seq4	comp90460_c0	249	83	263	83	83	100	83	100	3.40632e-43	8	XP_001660083	hydroxyacylglutathione hydrolase [Aedes aegypti] >gi|108874435|gb|EAT38660.1| AAEL009462-PA [Aedes aegypti]
1	Hydrolase	comp90538_c0_seq1	comp90538_c0	1506	357	339	343	300	88.4956	318	93.8053	3.96271e-167	6	XP_001651316	fumarylacetoacetate hydrolase [Aedes aegypti] >gi|108883917|gb|EAT48142.1| AAEL000854-PA [Aedes aegypti]
1	Hydrolase	comp90538_c0_seq2	comp90538_c0	1637	345	339	343	300	88.4956	318	93.8053	2.60254e-167	6	XP_001651316	fumarylacetoacetate hydrolase [Aedes aegypti] >gi|108883917|gb|EAT48142.1| AAEL000854-PA [Aedes aegypti]
1	Hydrolase	comp90538_c0_seq3	comp90538_c0	1763	357	339	343	300	88.4956	318	93.8053	2.86717e-167	6	XP_001651316	fumarylacetoacetate hydrolase [Aedes aegypti] >gi|108883917|gb|EAT48142.1| AAEL000854-PA [Aedes aegypti]
1	Hydrolase	comp90538_c0_seq4	comp90538_c0	1380	345	339	343	300	88.4956	318	93.8053	3.48582e-167	6	XP_001651316	fumarylacetoacetate hydrolase [Aedes aegypti] >gi|108883917|gb|EAT48142.1| AAEL000854-PA [Aedes aegypti]
1	Hydrolase	comp90593_c0_seq1	comp90593_c0	1163	319	478	298	265	83.0721	269	84.326	1.88645e-144	18	XP_001651006	ubiquitin c-terminal hydrolase x4 [Aedes aegypti] >gi|122069396|sp|Q17N72|CALYP_AEDAE RecName: Full=Ubiquitin carboxyl-terminal hydrolase calypso; AltName: Full=BAP1 homolog >gi|108883957|gb|EAT48182.1| AAEL000787-PA [Aedes aegypti]
1	Hydrolase	comp90632_c1_seq1	comp90632_c1	672	163	270	87	71	43.5583	73	44.7853	1.7893e-33	16	XP_001662541	ng,ng-dimethylarginine dimethylaminohydrolase [Aedes aegypti] >gi|108871221|gb|EAT35446.1| AAEL012397-PA [Aedes aegypti]
1	Hydrolase	comp90634_c0_seq1	comp90634_c0	1642	515	458	458	414	90.393	439	95.8515	0	11	XP_001661591	epoxide hydrolase [Aedes aegypti] >gi|108872391|gb|EAT36616.1| AAEL011314-PA [Aedes aegypti] >gi|326485626|gb|ADZ76080.1| juvenile hormone epoxide hydrolase II [Aedes aegypti]
1	Hydrolase	comp90712_c0_seq1	comp90712_c0	1033	184	290	184	160	86.9565	165	89.6739	1.58579e-88	2	XP_001663566	nudix hydrolase 6 [Aedes aegypti] >gi|108870139|gb|EAT34364.1| AAEL013382-PA [Aedes aegypti]
1	Hydrolase	comp90712_c0_seq2	comp90712_c0	1377	184	290	184	160	86.9565	165	89.6739	2.47714e-88	2	XP_001663566	nudix hydrolase 6 [Aedes aegypti] >gi|108870139|gb|EAT34364.1| AAEL013382-PA [Aedes aegypti]
1	Hydrolase	comp91022_c0_seq1	comp91022_c0	1919	398	375	354	312	83.2	329	87.7333	0	12	XP_001654802	gamma-glutamyl hydrolase, putative [Aedes aegypti] >gi|108884507|gb|EAT48732.1| AAEL000271-PB, partial [Aedes aegypti]
1	Hydrolase	comp91072_c0_seq1	comp91072_c0	1039	220	310	220	219	99.5455	219	99.5455	7.35604e-126	10	XP_001650100	protein N-terminal asparagine amidohydrolase, putative [Aedes aegypti] >gi|108879407|gb|EAT43632.1| AAEL004952-PA [Aedes aegypti]
1	Hydrolase	comp91513_c0_seq1	comp91513_c0	966	107	310	84	84	78.5047	84	78.5047	2.4334e-40	5	XP_001650100	protein N-terminal asparagine amidohydrolase, putative [Aedes aegypti] >gi|108879407|gb|EAT43632.1| AAEL004952-PA [Aedes aegypti]
1	Hydrolase	comp91516_c0_seq1	comp91516_c0	1614	357	352	351	294	83.5227	309	87.7841	2.30586e-168	11	XP_001649277	valacyclovir hydrolase [Aedes aegypti] >gi|157106339|ref|XP_001649278.1| valacyclovir hydrolase [Aedes aegypti] >gi|108879878|gb|EAT44103.1| AAEL004504-PA [Aedes aegypti] >gi|108879879|gb|EAT44104.1| AAEL004504-PB [Aedes aegypti]
1	Hydrolase	comp91692_c0_seq1	comp91692_c0	1159	320	310	312	263	84.8387	284	91.6129	2.78867e-148	13	XP_001658246	valacyclovir hydrolase [Aedes aegypti] >gi|108876863|gb|EAT41088.1| AAEL007243-PA [Aedes aegypti]
1	Hydrolase	comp92562_c1_seq1	comp92562_c1	3487	671	365	317	298	81.6438	309	84.6575	3.45092e-176	1	XP_001654811	inosine-uridine preferring nucleoside hydrolase [Aedes aegypti] >gi|108882436|gb|EAT46661.1| AAEL002176-PA, partial [Aedes aegypti]
1	Hydrolase	comp92562_c1_seq2	comp92562_c1	3469	516	365	317	297	81.3699	309	84.6575	9.98046e-176	1	XP_001654811	inosine-uridine preferring nucleoside hydrolase [Aedes aegypti] >gi|108882436|gb|EAT46661.1| AAEL002176-PA, partial [Aedes aegypti]
1	Hydrolase	comp92562_c1_seq3	comp92562_c1	3654	671	365	317	297	81.3699	309	84.6575	1.06024e-175	1	XP_001654811	inosine-uridine preferring nucleoside hydrolase [Aedes aegypti] >gi|108882436|gb|EAT46661.1| AAEL002176-PA, partial [Aedes aegypti]
1	Hydrolase	comp92562_c1_seq4	comp92562_c1	1464	343	365	317	297	86.5889	309	90.0875	3.43237e-176	9	XP_001654811	inosine-uridine preferring nucleoside hydrolase [Aedes aegypti] >gi|108882436|gb|EAT46661.1| AAEL002176-PA, partial [Aedes aegypti]
1	Hydrolase	comp92562_c1_seq8	comp92562_c1	1630	354	365	317	297	83.8983	309	87.2881	3.97518e-176	9	XP_001654811	inosine-uridine preferring nucleoside hydrolase [Aedes aegypti] >gi|108882436|gb|EAT46661.1| AAEL002176-PA, partial [Aedes aegypti]
1	Hydrolase	comp92562_c1_seq9	comp92562_c1	3635	516	365	317	297	81.3699	309	84.6575	1.05422e-175	1	XP_001654811	inosine-uridine preferring nucleoside hydrolase [Aedes aegypti] >gi|108882436|gb|EAT46661.1| AAEL002176-PA, partial [Aedes aegypti]
1	Hydrolase	comp92562_c1_seq12	comp92562_c1	276	91	365	91	85	93.4066	89	97.8022	2.82392e-45	4	XP_001654811	inosine-uridine preferring nucleoside hydrolase [Aedes aegypti] >gi|108882436|gb|EAT46661.1| AAEL002176-PA, partial [Aedes aegypti]
1	Hydrolase	comp92650_c0_seq1	comp92650_c0	1952	483	432	432	430	99.537	431	99.7685	0	6	XP_001659155	adenosylhomocysteinase [Aedes aegypti] >gi|94469136|gb|ABF18417.1| S-adenosyl-L-homocysteine hydrolase [Aedes aegypti] >gi|108875666|gb|EAT39891.1| AAEL008341-PA [Aedes aegypti]
1	Hydrolase	comp92650_c0_seq3	comp92650_c0	1882	463	432	432	429	99.3056	431	99.7685	0	6	XP_001659155	adenosylhomocysteinase [Aedes aegypti] >gi|94469136|gb|ABF18417.1| S-adenosyl-L-homocysteine hydrolase [Aedes aegypti] >gi|108875666|gb|EAT39891.1| AAEL008341-PA [Aedes aegypti]
1	Hydrolase	comp92962_c1_seq2	comp92962_c1	722	197	174	174	152	87.3563	160	91.954	1.14169e-79	7	XP_001657407	peptidyl-trna hydrolase [Aedes aegypti] >gi|108878154|gb|EAT42379.1| AAEL006066-PA [Aedes aegypti]
1	Hydrolase	comp92962_c1_seq3	comp92962_c1	2247	197	174	174	152	87.3563	160	91.954	6.82309e-79	7	XP_001657407	peptidyl-trna hydrolase [Aedes aegypti] >gi|108878154|gb|EAT42379.1| AAEL006066-PA [Aedes aegypti]
1	Hydrolase	comp92962_c1_seq5	comp92962_c1	2264	203	174	174	152	87.3563	160	91.954	6.89225e-79	7	XP_001657407	peptidyl-trna hydrolase [Aedes aegypti] >gi|108878154|gb|EAT42379.1| AAEL006066-PA [Aedes aegypti]
1	Hydrolase	comp92962_c1_seq7	comp92962_c1	739	203	174	174	152	87.3563	160	91.954	1.20115e-79	7	XP_001657407	peptidyl-trna hydrolase [Aedes aegypti] >gi|108878154|gb|EAT42379.1| AAEL006066-PA [Aedes aegypti]
1	Hydrolase	comp92974_c0_seq1	comp92974_c0	2052	535	528	527	481	91.0985	510	96.5909	0	15	XP_001659855	glycoside hydrolases [Aedes aegypti] >gi|108874684|gb|EAT38909.1| AAEL009237-PA [Aedes aegypti]
1	Hydrolase	comp92974_c0_seq2	comp92974_c0	2075	535	528	527	481	91.0985	510	96.5909	0	15	XP_001659855	glycoside hydrolases [Aedes aegypti] >gi|108874684|gb|EAT38909.1| AAEL009237-PA [Aedes aegypti]
1	Hydrolase	comp93073_c1_seq1	comp93073_c1	1261	128	424	90	87	67.9688	90	70.3125	1.79379e-42	4	XP_001661054	sphingosine-1-phosphate phosphohydrolase [Aedes aegypti] >gi|108873038|gb|EAT37263.1| AAEL010728-PA [Aedes aegypti]
1	Hydrolase	comp93073_c1_seq2	comp93073_c1	1274	128	424	90	87	67.9688	90	70.3125	1.82725e-42	4	XP_001661054	sphingosine-1-phosphate phosphohydrolase [Aedes aegypti] >gi|108873038|gb|EAT37263.1| AAEL010728-PA [Aedes aegypti]
1	Hydrolase	comp93082_c0_seq1	comp93082_c0	718	92	1013	90	76	82.6087	85	92.3913	6.28784e-38	15	XP_001659853	glycoside hydrolases [Aedes aegypti] >gi|108874682|gb|EAT38907.1| AAEL009246-PA [Aedes aegypti]
1	Hydrolase	comp93082_c0_seq2	comp93082_c0	317	97	1013	90	76	78.3505	85	87.6289	1.95707e-38	15	XP_001659853	glycoside hydrolases [Aedes aegypti] >gi|108874682|gb|EAT38907.1| AAEL009246-PA [Aedes aegypti]
1	Hydrolase	comp93082_c1_seq1	comp93082_c1	1555	459	1013	436	388	84.5316	414	90.1961	0	14	XP_001659853	glycoside hydrolases [Aedes aegypti] >gi|108874682|gb|EAT38907.1| AAEL009246-PA [Aedes aegypti]
1	Hydrolase	comp93082_c1_seq2	comp93082_c1	1149	324	1013	301	271	83.642	288	88.8889	4.67429e-164	14	XP_001659853	glycoside hydrolases [Aedes aegypti] >gi|108874682|gb|EAT38907.1| AAEL009246-PA [Aedes aegypti]
1	Hydrolase	comp93279_c1_seq1	comp93279_c1	1231	344	339	339	306	90.2655	317	93.5103	0	16	XP_001651935	epoxide hydrolase [Aedes aegypti] >gi|108877870|gb|EAT42095.1| AAEL006342-PB [Aedes aegypti]
1	Hydrolase	comp93577_c0_seq1	comp93577_c0	2248	516	455	455	436	95.8242	442	97.1429	0	8	XP_001658844	bleomycin hydrolase [Aedes aegypti] >gi|94469102|gb|ABF18400.1| bleomycin hydrolase [Aedes aegypti] >gi|108875988|gb|EAT40213.1| AAEL008041-PB [Aedes aegypti]
1	Hydrolase	comp93698_c0_seq1	comp93698_c0	1876	349	329	329	310	94.2249	323	98.1763	3.54431e-179	12	XP_001649281	valacyclovir hydrolase [Aedes aegypti] >gi|108879882|gb|EAT44107.1| AAEL004507-PA [Aedes aegypti]
1	Hydrolase	comp94018_c0_seq1	comp94018_c0	2492	358	356	356	338	94.9438	351	98.5955	0	12	XP_001654444	hypothetical protein AaeL_AAEL010326 [Aedes aegypti] >gi|122114971|sp|Q0IEH7|PTER_AEDAE RecName: Full=Phosphotriesterase-related protein; AltName: Full=Parathion hydrolase-related protein [Aedes aegypti] >gi|108873509|gb|EAT37734.1| AAEL010326-PA [Aedes aegypti]
1	Hydrolase	comp94018_c0_seq2	comp94018_c0	2555	358	356	356	338	94.9438	351	98.5955	0	12	XP_001654444	hypothetical protein AaeL_AAEL010326 [Aedes aegypti] >gi|122114971|sp|Q0IEH7|PTER_AEDAE RecName: Full=Phosphotriesterase-related protein; AltName: Full=Parathion hydrolase-related protein [Aedes aegypti] >gi|108873509|gb|EAT37734.1| AAEL010326-PA [Aedes aegypti]
1	Hydrolase	comp94092_c1_seq10	comp94092_c1	651	146	610	113	61	41.7808	80	54.7945	8.13164e-25	1	XP_001658402	glycoside hydrolases [Aedes aegypti] >gi|108883455|gb|EAT47680.1| AAEL001225-PA [Aedes aegypti]
1	Hydrolase	comp94092_c1_seq16	comp94092_c1	657	105	610	115	45	42.8571	66	62.8571	8.10778e-12	1	XP_001658402	glycoside hydrolases [Aedes aegypti] >gi|108883455|gb|EAT47680.1| AAEL001225-PA [Aedes aegypti]
1	Hydrolase	comp94675_c0_seq1	comp94675_c0	2335	478	462	462	381	82.4675	413	89.3939	0	11	XP_001661590	epoxide hydrolase [Aedes aegypti] >gi|108872390|gb|EAT36615.1| AAEL011313-PA [Aedes aegypti]
1	Hydrolase	comp95875_c0_seq1	comp95875_c0	2215	425	420	420	370	88.0952	393	93.5714	0	15	XP_001656425	epoxide hydrolase [Aedes aegypti] >gi|108884302|gb|EAT48527.1| AAEL000438-PA [Aedes aegypti]
1	Hydrolase	comp95875_c0_seq2	comp95875_c0	1360	401	420	383	355	88.5287	373	93.0175	0	15	XP_001656425	epoxide hydrolase [Aedes aegypti] >gi|108884302|gb|EAT48527.1| AAEL000438-PA [Aedes aegypti]
1	Hydrolase	comp95959_c0_seq1	comp95959_c0	2599	613	582	571	518	89.0034	536	92.0962	0	5	XP_001659856	glycoside hydrolases [Aedes aegypti] >gi|108874685|gb|EAT38910.1| AAEL009236-PA [Aedes aegypti]
1	Hydrolase	comp95959_c0_seq2	comp95959_c0	2588	594	582	571	518	89.0034	536	92.0962	0	5	XP_001659856	glycoside hydrolases [Aedes aegypti] >gi|108874685|gb|EAT38910.1| AAEL009236-PA [Aedes aegypti]
1	Hydrolase	comp96041_c0_seq1	comp96041_c0	2181	544	1013	484	434	79.7794	465	85.4779	0	17	XP_001659853	glycoside hydrolases [Aedes aegypti] >gi|108874682|gb|EAT38907.1| AAEL009246-PA [Aedes aegypti]
1	Hydrolase	comp96041_c0_seq2	comp96041_c0	2136	544	1013	484	435	79.9632	466	85.6618	0	17	XP_001659853	glycoside hydrolases [Aedes aegypti] >gi|108874682|gb|EAT38907.1| AAEL009246-PA [Aedes aegypti]
1	Hydrolase	comp96327_c0_seq1	comp96327_c0	4499	1063	1106	1063	944	88.8053	995	93.603	0	18	XP_001861802	ubiquitin carboxyl-terminal hydrolase 7 [Culex quinquefasciatus] >gi|167872739|gb|EDS36122.1| ubiquitin carboxyl-terminal hydrolase 7 [Culex quinquefasciatus]
1	Hydrolase	comp96327_c0_seq2	comp96327_c0	4046	1063	1106	1063	944	88.8053	995	93.603	0	18	XP_001861802	ubiquitin carboxyl-terminal hydrolase 7 [Culex quinquefasciatus] >gi|167872739|gb|EDS36122.1| ubiquitin carboxyl-terminal hydrolase 7 [Culex quinquefasciatus]
1	Hydrolase	comp96327_c0_seq3	comp96327_c0	4496	1063	1106	1063	944	88.8053	995	93.603	0	18	XP_001861802	ubiquitin carboxyl-terminal hydrolase 7 [Culex quinquefasciatus] >gi|167872739|gb|EDS36122.1| ubiquitin carboxyl-terminal hydrolase 7 [Culex quinquefasciatus]
1	Hydrolase	comp96608_c0_seq1	comp96608_c0	3308	618	615	615	557	90.5691	588	95.6098	0	4	XP_001657127	leukotriene a-4 hydrolase [Aedes aegypti] >gi|108880784|gb|EAT45009.1| AAEL003666-PA [Aedes aegypti]
1	Hydrolase	comp96833_c0_seq1	comp96833_c0	2753	534	530	530	473	89.2453	502	94.717	0	17	XP_001659854	glycoside hydrolases [Aedes aegypti] >gi|108874683|gb|EAT38908.1| AAEL009243-PA [Aedes aegypti]
1	Hydrolase	comp98770_c1_seq1	comp98770_c1	2605	230	219	204	186	84.9315	192	87.6712	1.43063e-99	10	XP_001657121	diphosphoinositol polyphosphate phosphohydrolase, putative [Aedes aegypti] >gi|108880778|gb|EAT45003.1| AAEL003678-PA [Aedes aegypti]
1	Hydrolase	comp98770_c1_seq2	comp98770_c1	2895	230	219	204	186	84.9315	192	87.6712	1.61975e-99	10	XP_001657121	diphosphoinositol polyphosphate phosphohydrolase, putative [Aedes aegypti] >gi|108880778|gb|EAT45003.1| AAEL003678-PA [Aedes aegypti]
1	Hydrolase	comp98770_c1_seq3	comp98770_c1	2178	230	219	204	186	84.9315	192	87.6712	1.14957e-99	10	XP_001657121	diphosphoinositol polyphosphate phosphohydrolase, putative [Aedes aegypti] >gi|108880778|gb|EAT45003.1| AAEL003678-PA [Aedes aegypti]
1	Hydrolase	comp99140_c0_seq1	comp99140_c0	4503	169	411	169	151	89.3491	153	90.5325	2.67253e-83	3	XP_001651009	platelet-activating factor acetylhydrolase isoform 1b alpha subunit [Aedes aegypti] >gi|108883960|gb|EAT48185.1| AAEL000770-PA, partial [Aedes aegypti]
1	Hydrolase	comp99774_c0_seq1	comp99774_c0	226	75	263	75	72	96	74	98.6667	3.58478e-37	8	XP_001660083	hydroxyacylglutathione hydrolase [Aedes aegypti] >gi|108874435|gb|EAT38660.1| AAEL009462-PA [Aedes aegypti]
1	Hydrolase	comp162421_c0_seq1	comp162421_c0	250	83	610	82	36	43.3735	60	72.2892	1.64885e-13	1	XP_001658402	glycoside hydrolases [Aedes aegypti] >gi|108883455|gb|EAT47680.1| AAEL001225-PA [Aedes aegypti]
1	Hydrolase	comp169471_c0_seq1	comp169471_c0	201	66	479	64	55	83.3333	60	90.9091	4.0323e-23	6	CBJ28078	S-Adenosyl homocysteine hydrolase [Ectocarpus siliculosus]
1	NADH dehydrogenase	comp64827_c0_seq1	comp64827_c0	665	140	101	101	96	95.0495	100	99.0099	2.96296e-49	5	XP_001655802	NADH:ubiquinone dehydrogenase, putative [Aedes aegypti] >gi|157131104|ref|XP_001655803.1| NADH:ubiquinone dehydrogenase, putative [Aedes aegypti] >gi|94468586|gb|ABF18142.1| mitochondrial NADH dehydrogenase (ubiquinone) Fe-S protein [Aedes aegypti] >gi|108871645|gb|EAT35870.1| AAEL011992-PA [Aedes aegypti] >gi|108871646|gb|EAT35871.1| AAEL011992-PB [Aedes aegypti]
1	NADH dehydrogenase	comp71703_c0_seq1	comp71703_c0	660	156	83	83	77	92.7711	81	97.5904	1.02954e-38	9	XP_001656091	NADH:ubiquinone dehydrogenase, putative [Aedes aegypti] >gi|94468566|gb|ABF18132.1| mitochondrial NADH dehydrogenase (ubiquinone) 1 alpha subcomplex [Aedes aegypti] >gi|108881665|gb|EAT45890.1| AAEL002881-PA [Aedes aegypti]
1	NADH dehydrogenase	comp74607_c0_seq1	comp74607_c0	393	116	70	70	66	94.2857	69	98.5714	1.65584e-32	4	XP_001660989	NADH dehydrogenase, putative [Aedes aegypti] >gi|108873089|gb|EAT37314.1| AAEL010673-PA [Aedes aegypti]
1	NADH dehydrogenase	comp74709_c0_seq1	comp74709_c0	577	150	107	91	89	83.1776	91	85.0467	5.91727e-46	7	XP_001652532	NADH dehydrogenase, putative [Aedes aegypti] >gi|108877066|gb|EAT41291.1| AAEL007054-PA [Aedes aegypti]
1	NADH dehydrogenase	comp80887_c0_seq1	comp80887_c0	491	125	55	55	52	94.5455	53	96.3636	2.45644e-23	2	XP_001656775	NADH dehydrogenase, putative [Aedes aegypti] >gi|157136212|ref|XP_001656776.1| NADH dehydrogenase, putative [Aedes aegypti] >gi|108881043|gb|EAT45268.1| AAEL003423-PA [Aedes aegypti] >gi|108881044|gb|EAT45269.1| AAEL003423-PB [Aedes aegypti]
1	NADH dehydrogenase	comp80887_c0_seq2	comp80887_c0	430	143	55	55	52	94.5455	53	96.3636	2.38948e-23	2	XP_001656775	NADH dehydrogenase, putative [Aedes aegypti] >gi|157136212|ref|XP_001656776.1| NADH dehydrogenase, putative [Aedes aegypti] >gi|108881043|gb|EAT45268.1| AAEL003423-PA [Aedes aegypti] >gi|108881044|gb|EAT45269.1| AAEL003423-PB [Aedes aegypti]
1	NADH dehydrogenase	comp81315_c0_seq1	comp81315_c0	845	214	165	165	157	95.1515	161	97.5758	1.81902e-91	7	XP_001654149	NADH dehydrogenase, putative [Aedes aegypti] >gi|157124680|ref|XP_001654150.1| NADH dehydrogenase, putative [Aedes aegypti] >gi|108882779|gb|EAT47004.1| AAEL001865-PA [Aedes aegypti]
1	NADH dehydrogenase	comp82013_c0_seq1	comp82013_c0	515	140	95	95	95	100	95	100	4.51685e-46	10	XP_001662904	NADH dehydrogenase, putative [Aedes aegypti] >gi|108881521|gb|EAT45746.1| AAEL003011-PA [Aedes aegypti]
1	NADH dehydrogenase	comp82914_c0_seq1	comp82914_c0	767	129	157	129	119	92.2481	126	97.6744	1.4663e-62	8	XP_001649896	NADH dehydrogenase, putative [Aedes aegypti] >gi|108879508|gb|EAT43733.1| AAEL004829-PA [Aedes aegypti]
1	NADH dehydrogenase	comp82971_c0_seq1	comp82971_c0	1891	141	125	125	121	96.8	125	100	6.28172e-67	6	XP_001659261	NADH dehydrogenase, putative [Aedes aegypti] >gi|108875509|gb|EAT39734.1| AAEL008490-PA [Aedes aegypti]
1	NADH dehydrogenase	comp83907_c0_seq1	comp83907_c0	1029	287	175	175	167	95.4286	172	98.2857	5.98121e-96	9	XP_001649930	NADH:ubiquinone dehydrogenase, putative [Aedes aegypti] >gi|94469294|gb|ABF18496.1| mitochondrial NADH:ubiquinone oxidoreductase NDUFA8/PGIV/19 kDa subunit [Aedes aegypti] >gi|108868647|gb|EAT32872.1| AAEL014889-PA [Aedes aegypti]
1	NADH dehydrogenase	comp85369_c0_seq1	comp85369_c0	1025	283	491	250	224	79.1519	240	84.8057	2.24026e-127	7	XP_001863738	NADH dehydrogenase iron-sulfur protein 3, mitochondrial [Culex quinquefasciatus] >gi|167875613|gb|EDS38996.1| NADH dehydrogenase iron-sulfur protein 3, mitochondrial [Culex quinquefasciatus]
1	NADH dehydrogenase	comp86191_c0_seq1	comp86191_c0	734	190	146	146	141	96.5753	143	97.9452	5.33835e-80	6	XP_001660686	NADH:ubiquinone dehydrogenase, putative [Aedes aegypti] >gi|108873582|gb|EAT37807.1| AAEL010230-PA [Aedes aegypti]
1	NADH dehydrogenase	comp87668_c0_seq1	comp87668_c0	845	216	185	185	177	95.6757	179	96.7568	1.17632e-98	8	XP_001663929	NADH:ubiquinone dehydrogenase, putative [Aedes aegypti] >gi|94469270|gb|ABF18484.1| mitochondrial NADH:ubiquinone oxidoreductase NDUFS4/18 kDa subunit [Aedes aegypti] >gi|108869770|gb|EAT33995.1| AAEL013744-PA [Aedes aegypti]
1	NADH dehydrogenase	comp87668_c0_seq2	comp87668_c0	452	118	185	118	117	99.1525	117	99.1525	1.49024e-65	6	XP_001663929	NADH:ubiquinone dehydrogenase, putative [Aedes aegypti] >gi|94469270|gb|ABF18484.1| mitochondrial NADH:ubiquinone oxidoreductase NDUFS4/18 kDa subunit [Aedes aegypti] >gi|108869770|gb|EAT33995.1| AAEL013744-PA [Aedes aegypti]
1	NADH dehydrogenase	comp88108_c0_seq11	comp88108_c0	1738	188	145	145	142	97.931	144	99.3103	3.63493e-82	8	XP_001658194	NADH:ubiquinone dehydrogenase, putative [Aedes aegypti] >gi|108883517|gb|EAT47742.1| AAEL001164-PA [Aedes aegypti]
1	NADH dehydrogenase	comp88108_c0_seq13	comp88108_c0	1145	199	145	145	142	97.931	144	99.3103	2.00126e-82	8	XP_001658194	NADH:ubiquinone dehydrogenase, putative [Aedes aegypti] >gi|108883517|gb|EAT47742.1| AAEL001164-PA [Aedes aegypti]
1	NADH dehydrogenase	comp88108_c0_seq18	comp88108_c0	1151	188	145	145	142	97.931	144	99.3103	2.01859e-82	8	XP_001658194	NADH:ubiquinone dehydrogenase, putative [Aedes aegypti] >gi|108883517|gb|EAT47742.1| AAEL001164-PA [Aedes aegypti]
1	NADH dehydrogenase	comp88108_c0_seq24	comp88108_c0	1266	199	145	145	142	97.931	144	99.3103	2.33303e-82	8	XP_001658194	NADH:ubiquinone dehydrogenase, putative [Aedes aegypti] >gi|108883517|gb|EAT47742.1| AAEL001164-PA [Aedes aegypti]
1	NADH dehydrogenase	comp88108_c0_seq26	comp88108_c0	1272	188	145	145	142	97.931	144	99.3103	2.35031e-82	8	XP_001658194	NADH:ubiquinone dehydrogenase, putative [Aedes aegypti] >gi|108883517|gb|EAT47742.1| AAEL001164-PA [Aedes aegypti]
1	NADH dehydrogenase	comp88108_c0_seq30	comp88108_c0	1732	199	145	145	142	97.931	144	99.3103	3.61778e-82	8	XP_001658194	NADH:ubiquinone dehydrogenase, putative [Aedes aegypti] >gi|108883517|gb|EAT47742.1| AAEL001164-PA [Aedes aegypti]
1	NADH dehydrogenase	comp88108_c0_seq39	comp88108_c0	1754	194	145	145	142	97.931	144	99.3103	3.68637e-82	8	XP_001658194	NADH:ubiquinone dehydrogenase, putative [Aedes aegypti] >gi|108883517|gb|EAT47742.1| AAEL001164-PA [Aedes aegypti]
1	NADH dehydrogenase	comp88108_c0_seq44	comp88108_c0	1112	199	145	145	142	97.931	144	99.3103	1.91963e-82	8	XP_001658194	NADH:ubiquinone dehydrogenase, putative [Aedes aegypti] >gi|108883517|gb|EAT47742.1| AAEL001164-PA [Aedes aegypti]
1	NADH dehydrogenase	comp88108_c0_seq46	comp88108_c0	1118	188	145	145	142	97.931	144	99.3103	1.937e-82	8	XP_001658194	NADH:ubiquinone dehydrogenase, putative [Aedes aegypti] >gi|108883517|gb|EAT47742.1| AAEL001164-PA [Aedes aegypti]
1	NADH dehydrogenase	comp88108_c0_seq49	comp88108_c0	1134	194	145	145	142	97.931	144	99.3103	1.98043e-82	8	XP_001658194	NADH:ubiquinone dehydrogenase, putative [Aedes aegypti] >gi|108883517|gb|EAT47742.1| AAEL001164-PA [Aedes aegypti]
1	NADH dehydrogenase	comp88108_c0_seq50	comp88108_c0	1167	194	145	145	142	97.931	144	99.3103	2.06191e-82	8	XP_001658194	NADH:ubiquinone dehydrogenase, putative [Aedes aegypti] >gi|108883517|gb|EAT47742.1| AAEL001164-PA [Aedes aegypti]
1	NADH dehydrogenase	comp88108_c0_seq53	comp88108_c0	1288	194	145	145	142	97.931	144	99.3103	2.39352e-82	8	XP_001658194	NADH:ubiquinone dehydrogenase, putative [Aedes aegypti] >gi|108883517|gb|EAT47742.1| AAEL001164-PA [Aedes aegypti]
1	NADH dehydrogenase	comp93654_c0_seq1	comp93654_c0	2199	220	216	216	205	94.9074	210	97.2222	6.79076e-116	6	ACL37997	NADH dehydrogenase [Ochlerotatus taeniorhynchus]
1	NADH dehydrogenase	comp96143_c4_seq1	comp96143_c4	602	185	124	124	124	100	124	100	1.11736e-64	7	XP_001657696	NADH dehydrogenase, putative [Aedes aegypti] >gi|108884662|gb|EAT48887.1| AAEL000138-PA [Aedes aegypti]
1	NADH dehydrogenase	comp96143_c4_seq2	comp96143_c4	613	201	124	124	124	100	124	100	1.15166e-64	7	XP_001657696	NADH dehydrogenase, putative [Aedes aegypti] >gi|108884662|gb|EAT48887.1| AAEL000138-PA [Aedes aegypti]
1	NADH dehydrogenase	comp99487_c0_seq1	comp99487_c0	459	109	186	145	97	88.9908	114	104.587	9.60912e-52	20	CAX29682	NADH dehydrogenase subunit 5 [Ochlerotatus taeniorhynchus]
1	NADH oxidoreductase	comp37758_c0_seq1	comp37758_c0	324	73	730	65	60	82.1918	63	86.3014	6.495e-26	4	XP_001662693	NADH-ubiquinone oxidoreductase [Aedes aegypti] >gi|108871047|gb|EAT35272.1| AAEL012552-PA [Aedes aegypti]
1	NADH oxidoreductase	comp58592_c0_seq1	comp58592_c0	634	198	401	135	98	49.4949	113	57.0707	8.34629e-48	3	XP_001660001	NADH-ubiquinone oxidoreductase 39 kda subunit [Aedes aegypti] >gi|108874494|gb|EAT38719.1| AAEL009414-PA [Aedes aegypti]
1	NADH oxidoreductase	comp71024_c0_seq1	comp71024_c0	645	141	114	114	85	74.5614	92	80.7018	1.38689e-45	3	XP_001651717	NADH-ubiquinone oxidoreductase subunit B14.5b [Aedes aegypti] >gi|108878295|gb|EAT42520.1| AAEL005946-PA [Aedes aegypti]
1	NADH oxidoreductase	comp72381_c0_seq1	comp72381_c0	580	142	100	100	86	86	95	95	2.44858e-47	3	XP_001664201	hypothetical protein AaeL_AAEL013960 [Aedes aegypti] >gi|94468762|gb|ABF18230.1| mitochondrial NADH-ubiquinone oxidoreductase AGGG subunit [Aedes aegypti] >gi|108869545|gb|EAT33770.1| AAEL013960-PA [Aedes aegypti]
1	NADH oxidoreductase	comp72384_c1_seq2	comp72384_c1	805	152	152	152	145	95.3947	147	96.7105	4.50909e-73	3	XP_001660947	hypothetical protein AaeL_AAEL010611 [Aedes aegypti] >gi|157130176|ref|XP_001655626.1| acyl carrier protein precursor, putative [Aedes aegypti] >gi|94468512|gb|ABF18105.1| acyl carrier protein/NADH-ubiquinone oxidoreductase NDUFAB1/SDAP subunit [Aedes aegypti] >gi|108873157|gb|EAT37382.1| AAEL010611-PB [Aedes aegypti] >gi|403183215|gb|EJY57936.1| AAEL011689-PB [Aedes aegypti]
1	NADH oxidoreductase	comp77547_c0_seq1	comp77547_c0	665	138	730	121	117	84.7826	120	86.9565	4.87258e-60	12	XP_001662693	NADH-ubiquinone oxidoreductase [Aedes aegypti] >gi|108871047|gb|EAT35272.1| AAEL012552-PA [Aedes aegypti]
1	NADH oxidoreductase	comp78389_c0_seq1	comp78389_c0	701	203	189	189	181	95.7672	184	97.3545	2.90203e-101	3	XP_001659703	NADH-ubiquinone oxidoreductase sgdh subunit [Aedes aegypti] >gi|108874868|gb|EAT39093.1| AAEL009078-PA [Aedes aegypti]
1	NADH oxidoreductase	comp79640_c0_seq1	comp79640_c0	811	210	174	174	155	89.0805	164	94.2529	9.82051e-92	3	XP_001657727	NADH-ubiquinone oxidoreductase ashi subunit [Aedes aegypti] >gi|108883697|gb|EAT47922.1| AAEL000986-PB [Aedes aegypti]
1	NADH oxidoreductase	comp79640_c0_seq2	comp79640_c0	779	210	174	174	155	89.0805	164	94.2529	9.02853e-92	3	XP_001657727	NADH-ubiquinone oxidoreductase ashi subunit [Aedes aegypti] >gi|108883697|gb|EAT47922.1| AAEL000986-PB [Aedes aegypti]
1	NADH oxidoreductase	comp80492_c0_seq1	comp80492_c0	859	286	730	286	286	100	286	100	4.82692e-164	7	XP_001662693	NADH-ubiquinone oxidoreductase [Aedes aegypti] >gi|108871047|gb|EAT35272.1| AAEL012552-PA [Aedes aegypti]
1	NADH oxidoreductase	comp80492_c0_seq2	comp80492_c0	859	286	730	286	286	100	286	100	4.82692e-164	7	XP_001662693	NADH-ubiquinone oxidoreductase [Aedes aegypti] >gi|108871047|gb|EAT35272.1| AAEL012552-PA [Aedes aegypti]
1	NADH oxidoreductase	comp80492_c0_seq3	comp80492_c0	765	255	730	255	255	100	255	100	2.76445e-146	7	XP_001662693	NADH-ubiquinone oxidoreductase [Aedes aegypti] >gi|108871047|gb|EAT35272.1| AAEL012552-PA [Aedes aegypti]
1	NADH oxidoreductase	comp80861_c0_seq1	comp80861_c0	764	221	151	151	135	89.404	146	96.6887	2.55308e-75	1	XP_001651070	mitochondrial NADH:ubiquinone oxidoreductase B16.6 subunit, putative [Aedes aegypti] >gi|157110938|ref|XP_001651318.1| mitochondrial NADH:ubiquinone oxidoreductase B16.6 subunit, putative [Aedes aegypti] >gi|157110940|ref|XP_001651319.1| mitochondrial NADH:ubiquinone oxidoreductase B16.6 subunit, putative [Aedes aegypti] >gi|108878565|gb|EAT42790.1| AAEL005693-PB [Aedes aegypti] >gi|108878566|gb|…
1	NADH oxidoreductase	comp80861_c0_seq2	comp80861_c0	697	228	151	151	135	89.404	146	96.6887	2.04772e-75	1	XP_001651070	mitochondrial NADH:ubiquinone oxidoreductase B16.6 subunit, putative [Aedes aegypti] >gi|157110938|ref|XP_001651318.1| mitochondrial NADH:ubiquinone oxidoreductase B16.6 subunit, putative [Aedes aegypti] >gi|157110940|ref|XP_001651319.1| mitochondrial NADH:ubiquinone oxidoreductase B16.6 subunit, putative [Aedes aegypti] >gi|108878565|gb|EAT42790.1| AAEL005693-PB [Aedes aegypti] >gi|108878566|gb|…
1	NADH oxidoreductase	comp81537_c0_seq1	comp81537_c0	625	208	730	208	175	84.1346	177	85.0962	6.45554e-90	14	XP_001662693	NADH-ubiquinone oxidoreductase [Aedes aegypti] >gi|108871047|gb|EAT35272.1| AAEL012552-PA [Aedes aegypti]
1	NADH oxidoreductase	comp81537_c0_seq2	comp81537_c0	201	67	730	67	51	76.1194	52	77.6119	1.34233e-18	4	XP_001662693	NADH-ubiquinone oxidoreductase [Aedes aegypti] >gi|108871047|gb|EAT35272.1| AAEL012552-PA [Aedes aegypti]
1	NADH oxidoreductase	comp82167_c0_seq1	comp82167_c0	897	195	167	168	155	92.8144	161	96.4072	4.8414e-85	3	XP_001657186	mitochondrial NADH:ubiquinone oxidoreductase B14.7 subunit, putative [Aedes aegypti] >gi|94469134|gb|ABF18416.1| putative mitochondrial NADH-ubiquinone oxidoreductase [Aedes aegypti] >gi|108869636|gb|EAT33861.1| AAEL013876-PA [Aedes aegypti]
1	NADH oxidoreductase	comp82659_c0_seq1	comp82659_c0	391	130	468	73	71	54.6154	72	55.3846	3.34594e-33	2	XP_001655316	NADH-ubiquinone oxidoreductase fe-s protein 2 (ndufs2) [Aedes aegypti] >gi|108872313|gb|EAT36538.1| AAEL011381-PA [Aedes aegypti]
1	NADH oxidoreductase	comp82838_c1_seq3	comp82838_c1	1040	140	123	123	112	91.0569	117	95.122	2.42291e-60	1	XP_001658304	NADH ubiquinone oxidoreductase subunit, putative [Aedes aegypti] >gi|94468728|gb|ABF18213.1| NADH:ubiquinone oxidoreductase NDUFS6 13 kDa subunit [Aedes aegypti] >gi|108883474|gb|EAT47699.1| AAEL001210-PA [Aedes aegypti] >gi|122937739|gb|ABM68584.1| AAEL001210-PA [Aedes aegypti]
1	NADH oxidoreductase	comp82838_c1_seq4	comp82838_c1	979	140	123	123	112	91.0569	117	95.122	2.16593e-60	1	XP_001658304	NADH ubiquinone oxidoreductase subunit, putative [Aedes aegypti] >gi|94468728|gb|ABF18213.1| NADH:ubiquinone oxidoreductase NDUFS6 13 kDa subunit [Aedes aegypti] >gi|108883474|gb|EAT47699.1| AAEL001210-PA [Aedes aegypti] >gi|122937739|gb|ABM68584.1| AAEL001210-PA [Aedes aegypti]
1	NADH oxidoreductase	comp82854_c0_seq1	comp82854_c0	452	86	103	78	62	72.093	64	74.4186	1.23331e-27	1	XP_001662448	hypothetical protein AaeL_AAEL002797 [Aedes aegypti] >gi|94469022|gb|ABF18360.1| mitochondrial NADH-ubiquinone oxidoreductase 9 kDa subunit-like protein [Aedes aegypti] >gi|108881733|gb|EAT45958.1| AAEL002797-PA [Aedes aegypti]
1	NADH oxidoreductase	comp83276_c0_seq6	comp83276_c0	1936	232	215	215	189	87.907	196	91.1628	1.20808e-105	3	XP_001658881	NADH-plastoquinone oxidoreductase [Aedes aegypti] >gi|108875970|gb|EAT40195.1| AAEL008072-PA [Aedes aegypti]
1	NADH oxidoreductase	comp83276_c0_seq9	comp83276_c0	1967	232	215	215	189	87.907	196	91.1628	1.23526e-105	3	XP_001658881	NADH-plastoquinone oxidoreductase [Aedes aegypti] >gi|108875970|gb|EAT40195.1| AAEL008072-PA [Aedes aegypti]
1	NADH oxidoreductase	comp83276_c0_seq15	comp83276_c0	1937	232	215	215	189	87.907	196	91.1628	1.21055e-105	3	XP_001658881	NADH-plastoquinone oxidoreductase [Aedes aegypti] >gi|108875970|gb|EAT40195.1| AAEL008072-PA [Aedes aegypti]
1	NADH oxidoreductase	comp83276_c0_seq17	comp83276_c0	1925	232	215	215	189	87.907	196	91.1628	1.20067e-105	3	XP_001658881	NADH-plastoquinone oxidoreductase [Aedes aegypti] >gi|108875970|gb|EAT40195.1| AAEL008072-PA [Aedes aegypti]
1	NADH oxidoreductase	comp83276_c0_seq20	comp83276_c0	1925	232	215	215	189	87.907	196	91.1628	1.20067e-105	3	XP_001658881	NADH-plastoquinone oxidoreductase [Aedes aegypti] >gi|108875970|gb|EAT40195.1| AAEL008072-PA [Aedes aegypti]
1	NADH oxidoreductase	comp83907_c0_seq1	comp83907_c0	1029	287	175	175	167	95.4286	172	98.2857	5.98121e-96	1	XP_001649930	NADH:ubiquinone dehydrogenase, putative [Aedes aegypti] >gi|94469294|gb|ABF18496.1| mitochondrial NADH:ubiquinone oxidoreductase NDUFA8/PGIV/19 kDa subunit [Aedes aegypti] >gi|108868647|gb|EAT32872.1| AAEL014889-PA [Aedes aegypti]
1	NADH oxidoreductase	comp84518_c1_seq6	comp84518_c1	1039	205	157	159	114	72.6115	120	76.4331	1.85007e-52	3	XP_001658796	mitochondrial NADH:ubiquinone oxidoreductase ESSS subunit, putative [Aedes aegypti] >gi|108876035|gb|EAT40260.1| AAEL008002-PA [Aedes aegypti]
1	NADH oxidoreductase	comp84518_c1_seq7	comp84518_c1	1176	205	157	159	114	72.6115	120	76.4331	2.25152e-52	3	XP_001658796	mitochondrial NADH:ubiquinone oxidoreductase ESSS subunit, putative [Aedes aegypti] >gi|108876035|gb|EAT40260.1| AAEL008002-PA [Aedes aegypti]
1	NADH oxidoreductase	comp84518_c1_seq8	comp84518_c1	1038	205	157	159	114	72.6115	120	76.4331	1.85007e-52	3	XP_001658796	mitochondrial NADH:ubiquinone oxidoreductase ESSS subunit, putative [Aedes aegypti] >gi|108876035|gb|EAT40260.1| AAEL008002-PA [Aedes aegypti]
1	NADH oxidoreductase	comp85558_c0_seq1	comp85558_c0	1479	404	407	401	362	89.604	381	94.3069	0	4	XP_001663120	NADH-ubiquinone oxidoreductase 42 kda subunit [Aedes aegypti] >gi|94469044|gb|ABF18371.1| mitochondrial NADH-ubiquinone oxidoreductase [Aedes aegypti] >gi|108870616|gb|EAT34841.1| AAEL012950-PA [Aedes aegypti]
1	NADH oxidoreductase	comp87668_c0_seq1	comp87668_c0	845	216	185	185	177	95.6757	179	96.7568	1.17632e-98	1	XP_001663929	NADH:ubiquinone dehydrogenase, putative [Aedes aegypti] >gi|94469270|gb|ABF18484.1| mitochondrial NADH:ubiquinone oxidoreductase NDUFS4/18 kDa subunit [Aedes aegypti] >gi|108869770|gb|EAT33995.1| AAEL013744-PA [Aedes aegypti]
1	NADH oxidoreductase	comp87668_c0_seq2	comp87668_c0	452	118	185	118	117	99.1525	117	99.1525	1.49024e-65	1	XP_001663929	NADH:ubiquinone dehydrogenase, putative [Aedes aegypti] >gi|94469270|gb|ABF18484.1| mitochondrial NADH:ubiquinone oxidoreductase NDUFS4/18 kDa subunit [Aedes aegypti] >gi|108869770|gb|EAT33995.1| AAEL013744-PA [Aedes aegypti]
1	NADH oxidoreductase	comp89530_c0_seq1	comp89530_c0	1493	445	486	440	421	94.6067	425	95.5056	0	3	ABF18316	mitochondrial NADH:ubiquinone oxidoreductase NDUFV1/51 kDa subunit [Aedes aegypti]
1	NADH oxidoreductase	comp89530_c0_seq2	comp89530_c0	1554	445	486	440	421	94.6067	425	95.5056	0	3	ABF18316	mitochondrial NADH:ubiquinone oxidoreductase NDUFV1/51 kDa subunit [Aedes aegypti]
1	NADH oxidoreductase	comp91852_c0_seq1	comp91852_c0	1623	416	401	401	389	97.0075	398	99.2519	0	3	XP_001660001	NADH-ubiquinone oxidoreductase 39 kda subunit [Aedes aegypti] >gi|108874494|gb|EAT38719.1| AAEL009414-PA [Aedes aegypti]
1	NADH oxidoreductase	comp92163_c0_seq1	comp92163_c0	3376	268	240	239	211	87.9167	225	93.75	2.34788e-121	2	XP_001651019	NADH-ubiquinone oxidoreductase 24 kda subunit [Aedes aegypti] >gi|94468524|gb|ABF18111.1| NADH:ubiquinone oxidoreductase NDUFV2/24 kDa subunit [Aedes aegypti] >gi|108878788|gb|EAT43013.1| AAEL005508-PA [Aedes aegypti]
1	NADH oxidoreductase	comp92261_c0_seq1	comp92261_c0	1425	414	468	396	390	94.2029	394	95.1691	0	2	XP_001655316	NADH-ubiquinone oxidoreductase fe-s protein 2 (ndufs2) [Aedes aegypti] >gi|108872313|gb|EAT36538.1| AAEL011381-PA [Aedes aegypti]
1	P450	comp2375_c0_seq1	comp2375_c0	400	133	544	133	130	97.7444	132	99.2481	3.39332e-70	15	XP_001658815	cytochrome P450 [Aedes aegypti] >gi|108876007|gb|EAT40232.1| AAEL008017-PA [Aedes aegypti]
1	P450	comp17235_c0_seq1	comp17235_c0	395	131	522	131	120	91.6031	128	97.7099	1.69285e-61	15	XP_001653677	cytochrome P450 [Aedes aegypti] >gi|108874809|gb|EAT39034.1| AAEL009133-PA [Aedes aegypti]
1	P450	comp21317_c0_seq1	comp21317_c0	317	105	501	108	80	76.1905	91	86.6667	8.50886e-34	6	XP_001662870	cytochrome P450 [Aedes aegypti] >gi|108870814|gb|EAT35039.1| AAEL012766-PA [Aedes aegypti]
1	P450	comp31964_c0_seq1	comp31964_c0	221	73	536	73	56	76.7123	64	87.6712	2.85411e-26	18	XP_001649098	cytochrome P450 [Aedes aegypti] >gi|108868903|gb|EAT33128.1| AAEL014613-PA [Aedes aegypti]
1	P450	comp36568_c0_seq1	comp36568_c0	761	165	458	141	113	68.4848	127	76.9697	7.37789e-67	19	XP_001653043	cytochrome P450 [Aedes aegypti]
1	P450	comp37772_c0_seq1	comp37772_c0	263	87	536	87	75	86.2069	81	93.1034	3.16199e-36	15	XP_001649095	cytochrome P450 [Aedes aegypti] >gi|108868900|gb|EAT33125.1| AAEL014617-PA [Aedes aegypti]
1	P450	comp38225_c0_seq1	comp38225_c0	573	63	499	54	51	80.9524	52	82.5397	4.18809e-20	5	ADY68485	cytochrome P450 [Aedes albopictus] >gi|333691128|gb|AEF79989.1| cytochrome P450 [Aedes albopictus]
1	P450	comp39300_c0_seq1	comp39300_c0	208	69	505	69	64	92.7536	66	95.6522	2.1937e-29	12	XP_001652929	cytochrome P450 [Aedes aegypti]
1	P450	comp45451_c1_seq1	comp45451_c1	724	240	527	253	158	65.8333	185	77.0833	6.69321e-80	14	XP_001649099	cytochrome P450 [Aedes aegypti] >gi|108868904|gb|EAT33129.1| AAEL014606-PA [Aedes aegypti]
1	P450	comp53361_c0_seq1	comp53361_c0	570	132	510	101	74	56.0606	91	68.9394	7.95774e-40	12	XP_001842552	cytochrome P450 [Culex quinquefasciatus] >gi|167881655|gb|EDS45038.1| cytochrome P450 [Culex quinquefasciatus]
1	P450	comp53884_c1_seq1	comp53884_c1	217	72	538	72	56	77.7778	61	84.7222	4.38873e-22	17	XP_001649093	cytochrome P450 [Aedes aegypti] >gi|108868898|gb|EAT33123.1| AAEL014603-PA [Aedes aegypti]
1	P450	comp55309_c0_seq1	comp55309_c0	1619	503	497	497	483	97.1831	494	99.3964	0	8	XP_001662278	cytochrome P450 [Aedes aegypti] >gi|108871478|gb|EAT35703.1| AAEL012144-PA [Aedes aegypti]
1	P450	comp55309_c0_seq2	comp55309_c0	533	141	497	104	101	71.6312	103	73.0496	1.73442e-53	9	XP_001662278	cytochrome P450 [Aedes aegypti] >gi|108871478|gb|EAT35703.1| AAEL012144-PA [Aedes aegypti]
1	P450	comp55309_c0_seq3	comp55309_c0	1630	503	497	497	483	97.1831	494	99.3964	0	8	XP_001662278	cytochrome P450 [Aedes aegypti] >gi|108871478|gb|EAT35703.1| AAEL012144-PA [Aedes aegypti]
1	P450	comp55309_c0_seq4	comp55309_c0	522	141	497	104	101	71.6312	103	73.0496	1.70388e-53	9	XP_001662278	cytochrome P450 [Aedes aegypti] >gi|108871478|gb|EAT35703.1| AAEL012144-PA [Aedes aegypti]
1	P450	comp57627_c0_seq1	comp57627_c0	209	69	451	69	54	78.2609	64	92.7536	3.99458e-23	7	XP_001647559	cytochrome P450 [Aedes aegypti] >gi|108865485|gb|EAT32227.1| AAEL015663-PA, partial [Aedes aegypti]
1	P450	comp59020_c0_seq1	comp59020_c0	428	137	511	116	107	78.1022	113	82.4818	7.35932e-57	14	XP_001663751	cytochrome P450 [Aedes aegypti] >gi|108869960|gb|EAT34185.1| AAEL013555-PA [Aedes aegypti]
1	P450	comp61532_c0_seq1	comp61532_c0	334	111	435	71	65	58.5586	70	63.0631	3.65052e-32	15	AAF97940	cytochrome P450 CYP6N4v1 [Aedes albopictus]
1	P450	comp61989_c0_seq1	comp61989_c0	944	309	496	305	182	58.8997	238	77.0227	1.65676e-102	12	XP_001651778	cytochrome P450 [Aedes aegypti] >gi|108878171|gb|EAT42396.1| AAEL006044-PA [Aedes aegypti]
1	P450	comp61989_c0_seq2	comp61989_c0	358	119	496	113	64	53.7815	87	73.1092	7.70024e-30	4	XP_001651778	cytochrome P450 [Aedes aegypti] >gi|108878171|gb|EAT42396.1| AAEL006044-PA [Aedes aegypti]
1	P450	comp62181_c0_seq1	comp62181_c0	461	153	394	153	149	97.3856	151	98.6928	3.37587e-81	4	XP_001660339	cytochrome P450 [Aedes aegypti]
1	P450	comp63926_c0_seq1	comp63926_c0	231	76	498	55	38	50	40	52.6316	5.20392e-15	1	XP_001654600	cytochrome P450 [Aedes aegypti] >gi|108882572|gb|EAT46797.1| AAEL002067-PA, partial [Aedes aegypti]
1	P450	comp64017_c0_seq1	comp64017_c0	217	72	564	47	37	51.3889	44	61.1111	1.67159e-13	5	XP_001652218	cytochrome P450 [Aedes aegypti]
1	P450	comp64697_c0_seq1	comp64697_c0	1641	189	679	169	150	79.3651	156	82.5397	1.20147e-79	6	XP_001656715	nadph cytochrome P450 [Aedes aegypti] >gi|108881172|gb|EAT45397.1| AAEL003349-PA [Aedes aegypti]
1	P450	comp65705_c0_seq1	comp65705_c0	212	70	536	70	63	90	67	95.7143	2.41021e-28	16	XP_001649109	cytochrome P450 [Aedes aegypti] >gi|108868914|gb|EAT33139.1| AAEL014616-PA [Aedes aegypti]
1	P450	comp65866_c0_seq1	comp65866_c0	703	188	496	188	139	73.9362	164	87.234	2.6431e-78	16	XP_001651778	cytochrome P450 [Aedes aegypti] >gi|108878171|gb|EAT42396.1| AAEL006044-PA [Aedes aegypti]
1	P450	comp65975_c0_seq1	comp65975_c0	325	108	493	108	88	81.4815	96	88.8889	2.45668e-41	14	XP_001653691	cytochrome P450 [Aedes aegypti] >gi|108874823|gb|EAT39048.1| AAEL009129-PA [Aedes aegypti]
1	P450	comp67481_c0_seq1	comp67481_c0	230	76	534	76	71	93.4211	75	98.6842	3.83254e-34	12	XP_001652225	cytochrome P450 [Aedes aegypti] >gi|108877351|gb|EAT41576.1| AAEL006802-PA [Aedes aegypti]
1	P450	comp68304_c0_seq1	comp68304_c0	296	98	435	98	98	100	98	100	5.78798e-46	18	AAF97940	cytochrome P450 CYP6N4v1 [Aedes albopictus]
1	P450	comp69061_c0_seq1	comp69061_c0	204	67	507	67	59	88.0597	61	91.0448	3.75363e-29	18	XP_001649932	cytochrome P450 [Aedes aegypti] >gi|108868643|gb|EAT32868.1| AAEL014893-PA [Aedes aegypti]
1	P450	comp70263_c0_seq1	comp70263_c0	619	206	536	206	184	89.3204	196	95.1456	3.78019e-103	16	XP_001649096	cytochrome P450 [Aedes aegypti] >gi|108868901|gb|EAT33126.1| AAEL014607-PA [Aedes aegypti]
1	P450	comp70725_c0_seq1	comp70725_c0	251	83	527	83	58	69.8795	68	81.9277	1.53223e-27	13	XP_001649099	cytochrome P450 [Aedes aegypti] >gi|108868904|gb|EAT33129.1| AAEL014606-PA [Aedes aegypti]
1	P450	comp70725_c0_seq2	comp70725_c0	351	117	527	87	59	50.4274	68	58.1197	1.72618e-26	19	XP_001649099	cytochrome P450 [Aedes aegypti] >gi|108868904|gb|EAT33129.1| AAEL014606-PA [Aedes aegypti]
1	P450	comp70822_c0_seq1	comp70822_c0	636	168	515	100	91	54.1667	93	55.3571	5.1369e-45	12	XP_001648727	cytochrome P450 [Aedes aegypti] >gi|108869083|gb|EAT33308.1| AAEL014411-PA [Aedes aegypti]
1	P450	comp70822_c0_seq2	comp70822_c0	437	113	515	93	86	76.1062	88	77.8761	1.37773e-42	12	XP_001648727	cytochrome P450 [Aedes aegypti] >gi|108869083|gb|EAT33308.1| AAEL014411-PA [Aedes aegypti]
1	P450	comp70822_c0_seq3	comp70822_c0	618	162	515	100	91	56.1728	93	57.4074	4.6966e-45	12	XP_001648727	cytochrome P450 [Aedes aegypti] >gi|108869083|gb|EAT33308.1| AAEL014411-PA [Aedes aegypti]
1	P450	comp72514_c0_seq1	comp72514_c0	456	101	489	84	75	74.2574	80	79.2079	7.19188e-36	10	XP_001649102	cytochrome P450 [Aedes aegypti] >gi|108868907|gb|EAT33132.1| AAEL014612-PA [Aedes aegypti]
1	P450	comp73787_c0_seq1	comp73787_c0	793	248	504	248	207	83.4677	230	92.7419	9.91539e-118	20	XP_001659661	cytochrome P450 [Aedes aegypti] >gi|108874929|gb|EAT39154.1| AAEL009018-PA [Aedes aegypti]
1	P450	comp74186_c0_seq1	comp74186_c0	220	73	554	73	70	95.8904	72	98.6301	8.30562e-34	12	XP_001659149	cytochrome P450 [Aedes aegypti] >gi|108875660|gb|EAT39885.1| AAEL008345-PA [Aedes aegypti]
1	P450	comp74275_c0_seq1	comp74275_c0	410	113	543	110	104	92.0354	108	95.5752	1.08151e-55	15	XP_001651330	cytochrome P450 [Aedes aegypti]
1	P450	comp74275_c0_seq2	comp74275_c0	486	94	543	81	72	76.5957	76	80.8511	2.38301e-34	5	XP_001651330	cytochrome P450 [Aedes aegypti]
1	P450	comp74275_c0_seq3	comp74275_c0	425	113	543	110	104	92.0354	108	95.5752	1.06582e-55	15	XP_001651330	cytochrome P450 [Aedes aegypti]
1	P450	comp75066_c0_seq1	comp75066_c0	389	63	517	63	53	84.127	59	93.6508	6.32483e-24	11	XP_001648726	cytochrome P450 [Aedes aegypti] >gi|108869082|gb|EAT33307.1| AAEL014412-PA [Aedes aegypti]
1	P450	comp75066_c0_seq2	comp75066_c0	318	63	517	63	53	84.127	59	93.6508	6.11202e-24	11	XP_001648726	cytochrome P450 [Aedes aegypti] >gi|108869082|gb|EAT33307.1| AAEL014412-PA [Aedes aegypti]
1	P450	comp75066_c0_seq3	comp75066_c0	355	63	517	63	53	84.127	59	93.6508	6.12249e-24	11	XP_001648726	cytochrome P450 [Aedes aegypti] >gi|108869082|gb|EAT33307.1| AAEL014412-PA [Aedes aegypti]
1	P450	comp75066_c0_seq4	comp75066_c0	342	63	517	63	53	84.127	59	93.6508	6.19038e-24	11	XP_001648726	cytochrome P450 [Aedes aegypti] >gi|108869082|gb|EAT33307.1| AAEL014412-PA [Aedes aegypti]
1	P450	comp75129_c0_seq1	comp75129_c0	313	87	497	59	44	50.5747	47	54.023	5.03852e-18	1	XP_001652925	cytochrome P450 [Aedes aegypti]
1	P450	comp76004_c0_seq1	comp76004_c0	373	119	502	84	79	66.3866	82	68.9076	2.35505e-39	17	XP_001662605	cytochrome P450 [Aedes aegypti] >gi|108871106|gb|EAT35331.1| AAEL012494-PA [Aedes aegypti]
1	P450	comp76364_c0_seq1	comp76364_c0	471	123	493	123	107	86.9919	117	95.122	5.74581e-57	18	XP_001653691	cytochrome P450 [Aedes aegypti] >gi|108874823|gb|EAT39048.1| AAEL009129-PA [Aedes aegypti]
1	P450	comp76833_c0_seq1	comp76833_c0	214	71	533	71	64	90.1408	67	94.3662	1.278e-29	19	XP_001653042	cytochrome P450 [Aedes aegypti] >gi|108883384|gb|EAT47609.1| AAEL001312-PA [Aedes aegypti] >gi|606212037|dbj|BAO57716.1| cytochrome P450 [Aedes aegypti]
1	P450	comp77449_c0_seq1	comp77449_c0	483	80	536	57	57	71.25	57	71.25	2.24254e-24	3	XP_001648198	cytochrome P450 [Aedes aegypti] >gi|157114441|ref|XP_001652272.1| cytochrome P450 [Aedes aegypti] >gi|108869293|gb|EAT33518.1| AAEL014208-PA [Aedes aegypti] >gi|108877262|gb|EAT41487.1| AAEL006875-PA [Aedes aegypti]
1	P450	comp77748_c0_seq1	comp77748_c0	884	294	531	294	253	86.0544	277	94.2177	8.24343e-146	17	XP_001661969	cytochrome P450 [Aedes aegypti] >gi|108881930|gb|EAT46155.1| AAEL002638-PA [Aedes aegypti]
1	P450	comp77748_c0_seq2	comp77748_c0	485	161	531	161	137	85.0932	154	95.6522	7.82332e-78	16	XP_001661969	cytochrome P450 [Aedes aegypti] >gi|108881930|gb|EAT46155.1| AAEL002638-PA [Aedes aegypti]
1	P450	comp77748_c2_seq1	comp77748_c2	216	72	531	72	62	86.1111	68	94.4444	8.25761e-29	15	XP_001661969	cytochrome P450 [Aedes aegypti] >gi|108881930|gb|EAT46155.1| AAEL002638-PA [Aedes aegypti]
1	P450	comp77748_c3_seq1	comp77748_c3	628	106	531	96	69	65.0943	74	69.8113	2.36897e-31	15	XP_001661969	cytochrome P450 [Aedes aegypti] >gi|108881930|gb|EAT46155.1| AAEL002638-PA [Aedes aegypti]
1	P450	comp78491_c0_seq1	comp78491_c0	1293	431	535	431	337	78.1903	384	89.0951	0	18	XP_001660274	cytochrome P450 [Aedes aegypti]
1	P450	comp78549_c0_seq1	comp78549_c0	533	81	543	71	55	67.9012	61	75.3086	2.70077e-22	2	XP_001649935	cytochrome P450 [Aedes aegypti]
1	P450	comp78658_c0_seq1	comp78658_c0	666	188	509	187	181	96.2766	185	98.4043	1.49722e-101	15	XP_001655966	cytochrome P450 [Aedes aegypti] >gi|108871345|gb|EAT35570.1| AAEL012266-PA [Aedes aegypti]
1	P450	comp78828_c0_seq1	comp78828_c0	257	85	284	63	57	67.0588	61	71.7647	2.06029e-24	16	XP_001647576	cytochrome P450 [Aedes aegypti] >gi|108865878|gb|EAT32244.1| AAEL015641-PA [Aedes aegypti]
1	P450	comp78828_c0_seq2	comp78828_c0	253	79	284	63	56	70.8861	61	77.2152	7.86929e-24	16	XP_001647576	cytochrome P450 [Aedes aegypti] >gi|108865878|gb|EAT32244.1| AAEL015641-PA [Aedes aegypti]
1	P450	comp78828_c1_seq1	comp78828_c1	746	248	503	248	215	86.6935	236	95.1613	1.06854e-123	17	XP_001658387	cytochrome P450 [Aedes aegypti] >gi|108876613|gb|EAT40838.1| AAEL007473-PA [Aedes aegypti]
1	P450	comp78997_c0_seq1	comp78997_c0	542	165	496	106	89	53.9394	97	58.7879	7.89787e-49	17	XP_001652215	cytochrome P450 [Aedes aegypti]
1	P450	comp79210_c0_seq1	comp79210_c0	588	159	498	124	110	69.1824	119	74.8428	3.19135e-58	15	XP_001657609	cytochrome P450 [Aedes aegypti] >gi|108877957|gb|EAT42182.1| AAEL006257-PA [Aedes aegypti]
1	P450	comp79210_c0_seq2	comp79210_c0	567	139	498	93	80	57.554	88	63.3094	1.01853e-39	15	XP_001657609	cytochrome P450 [Aedes aegypti] >gi|108877957|gb|EAT42182.1| AAEL006257-PA [Aedes aegypti]
1	P450	comp79287_c0_seq1	comp79287_c0	240	80	527	80	72	90	75	93.75	1.18242e-35	14	XP_001649099	cytochrome P450 [Aedes aegypti] >gi|108868904|gb|EAT33129.1| AAEL014606-PA [Aedes aegypti]
1	P450	comp79287_c1_seq1	comp79287_c1	217	72	527	72	58	80.5556	62	86.1111	6.12397e-24	9	XP_001649099	cytochrome P450 [Aedes aegypti] >gi|108868904|gb|EAT33129.1| AAEL014606-PA [Aedes aegypti]
1	P450	comp79287_c1_seq2	comp79287_c1	759	204	527	203	165	80.8824	186	91.1765	1.56281e-93	15	XP_001649099	cytochrome P450 [Aedes aegypti] >gi|108868904|gb|EAT33129.1| AAEL014606-PA [Aedes aegypti]
1	P450	comp79287_c1_seq3	comp79287_c1	213	71	527	71	61	85.9155	67	94.3662	1.32252e-26	13	XP_001649099	cytochrome P450 [Aedes aegypti] >gi|108868904|gb|EAT33129.1| AAEL014606-PA [Aedes aegypti]
1	P450	comp79287_c1_seq4	comp79287_c1	414	138	527	138	101	73.1884	109	78.9855	2.40793e-47	17	XP_001649099	cytochrome P450 [Aedes aegypti] >gi|108868904|gb|EAT33129.1| AAEL014606-PA [Aedes aegypti]
1	P450	comp79398_c0_seq1	comp79398_c0	348	115	538	98	70	60.8696	89	77.3913	1.84507e-36	17	XP_001652216	cytochrome P450 [Aedes aegypti] >gi|108877342|gb|EAT41567.1| AAEL006815-PA [Aedes aegypti]
1	P450	comp79491_c0_seq1	comp79491_c0	452	109	504	52	49	44.9541	50	45.8716	8.56081e-21	2	XP_001652928	cytochrome P450 [Aedes aegypti] >gi|108876250|gb|EAT40475.1| AAEL007808-PA [Aedes aegypti]
1	P450	comp80180_c0_seq1	comp80180_c0	640	181	537	153	133	73.4807	141	77.9006	1.71847e-72	16	XP_001652224	cytochrome P450 [Aedes aegypti] >gi|108877350|gb|EAT41575.1| AAEL006814-PA [Aedes aegypti]
1	P450	comp80580_c1_seq1	comp80580_c1	1049	153	536	153	131	85.6209	143	93.4641	2.68637e-75	12	XP_001649095	cytochrome P450 [Aedes aegypti] >gi|108868900|gb|EAT33125.1| AAEL014617-PA [Aedes aegypti]
1	P450	comp80580_c1_seq2	comp80580_c1	778	153	536	149	130	84.9673	139	90.8497	2.89229e-74	13	XP_001649095	cytochrome P450 [Aedes aegypti] >gi|108868900|gb|EAT33125.1| AAEL014617-PA [Aedes aegypti]
1	P450	comp80605_c0_seq1	comp80605_c0	1411	86	216	44	44	51.1628	44	51.1628	6.41618e-15	11	AAF97945	cytochrome P450 CYP6N4v5 [Aedes albopictus]
1	P450	comp80605_c0_seq2	comp80605_c0	351	65	216	44	44	67.6923	44	67.6923	6.15372e-16	11	AAF97945	cytochrome P450 CYP6N4v5 [Aedes albopictus]
1	P450	comp80605_c0_seq3	comp80605_c0	229	65	493	44	43	66.1538	44	67.6923	1.37289e-15	11	XP_001653674	cytochrome P450 [Aedes aegypti] >gi|108874806|gb|EAT39031.1| AAEL009124-PA [Aedes aegypti]
1	P450	comp80694_c0_seq1	comp80694_c0	594	158	537	142	119	75.3165	127	80.3797	2.36475e-64	15	XP_001649104	cytochrome P450 [Aedes aegypti] >gi|108868909|gb|EAT33134.1| AAEL014608-PA [Aedes aegypti]
1	P450	comp80969_c0_seq1	comp80969_c0	1517	500	534	498	492	98.4	498	99.6	0	5	XP_001659378	cytochrome P450 [Aedes aegypti] >gi|108875339|gb|EAT39564.1| AAEL008638-PA [Aedes aegypti]
1	P450	comp80969_c0_seq2	comp80969_c0	871	282	534	251	249	88.2979	251	89.0071	5.34258e-142	6	XP_001659378	cytochrome P450 [Aedes aegypti] >gi|108875339|gb|EAT39564.1| AAEL008638-PA [Aedes aegypti]
1	P450	comp80969_c0_seq3	comp80969_c0	993	240	534	138	137	57.0833	138	57.5	9.02103e-70	7	XP_001659378	cytochrome P450 [Aedes aegypti] >gi|108875339|gb|EAT39564.1| AAEL008638-PA [Aedes aegypti]
1	P450	comp80969_c0_seq4	comp80969_c0	1406	268	534	113	112	41.791	113	42.1642	2.02907e-61	6	XP_001659378	cytochrome P450 [Aedes aegypti] >gi|108875339|gb|EAT39564.1| AAEL008638-PA [Aedes aegypti]
1	P450	comp80969_c0_seq5	comp80969_c0	1284	208	534	196	195	93.75	196	94.2308	9.29163e-111	6	XP_001659378	cytochrome P450 [Aedes aegypti] >gi|108875339|gb|EAT39564.1| AAEL008638-PA [Aedes aegypti]
1	P450	comp80969_c0_seq6	comp80969_c0	1639	396	534	385	380	95.9596	385	97.2222	0	5	XP_001659378	cytochrome P450 [Aedes aegypti] >gi|108875339|gb|EAT39564.1| AAEL008638-PA [Aedes aegypti]
1	P450	comp80969_c0_seq7	comp80969_c0	1930	311	534	307	297	95.4984	304	97.7492	3.32056e-172	5	XP_001659378	cytochrome P450 [Aedes aegypti] >gi|108875339|gb|EAT39564.1| AAEL008638-PA [Aedes aegypti]
1	P450	comp80969_c0_seq8	comp80969_c0	2052	311	534	307	297	95.4984	304	97.7492	3.60012e-172	5	XP_001659378	cytochrome P450 [Aedes aegypti] >gi|108875339|gb|EAT39564.1| AAEL008638-PA [Aedes aegypti]
1	P450	comp81062_c0_seq1	comp81062_c0	716	213	526	206	155	72.77	173	81.2207	1.24945e-86	17	XP_001660726	cytochrome P450 [Aedes aegypti] >gi|108882579|gb|EAT46804.1| AAEL001960-PA [Aedes aegypti]
1	P450	comp81062_c0_seq2	comp81062_c0	717	213	526	206	156	73.2394	175	82.1596	3.28803e-87	17	XP_001660726	cytochrome P450 [Aedes aegypti] >gi|108882579|gb|EAT46804.1| AAEL001960-PA [Aedes aegypti]
1	P450	comp81062_c0_seq3	comp81062_c0	517	172	526	170	138	80.2326	152	88.3721	5.84472e-78	17	XP_001660726	cytochrome P450 [Aedes aegypti] >gi|108882579|gb|EAT46804.1| AAEL001960-PA [Aedes aegypti]
1	P450	comp81062_c0_seq4	comp81062_c0	544	181	526	180	147	81.2155	161	88.9503	7.56152e-84	17	XP_001660726	cytochrome P450 [Aedes aegypti] >gi|108882579|gb|EAT46804.1| AAEL001960-PA [Aedes aegypti]
1	P450	comp81069_c0_seq1	comp81069_c0	551	97	510	87	79	81.4433	85	87.6289	2.72846e-39	12	XP_001663752	cytochrome P450 [Aedes aegypti] >gi|108869961|gb|EAT34186.1| AAEL013554-PA [Aedes aegypti]
1	P450	comp81069_c0_seq2	comp81069_c0	344	94	510	94	86	91.4894	92	97.8723	1.56263e-43	12	XP_001663752	cytochrome P450 [Aedes aegypti] >gi|108869961|gb|EAT34186.1| AAEL013554-PA [Aedes aegypti]
1	P450	comp81069_c0_seq3	comp81069_c0	431	75	511	66	63	84	64	85.3333	7.91262e-27	13	XP_001854905	cytochrome P450 4C1 [Culex quinquefasciatus] >gi|167871097|gb|EDS34480.1| cytochrome P450 4C1 [Culex quinquefasciatus]
1	P450	comp81069_c0_seq4	comp81069_c0	426	75	511	59	56	74.6667	57	76	2.64968e-22	13	XP_001854905	cytochrome P450 4C1 [Culex quinquefasciatus] >gi|167871097|gb|EDS34480.1| cytochrome P450 4C1 [Culex quinquefasciatus]
1	P450	comp81069_c0_seq5	comp81069_c0	261	85	511	66	62	72.9412	63	74.1176	2.19559e-26	13	XP_001854905	cytochrome P450 4C1 [Culex quinquefasciatus] >gi|167871097|gb|EDS34480.1| cytochrome P450 4C1 [Culex quinquefasciatus]
1	P450	comp81069_c0_seq6	comp81069_c0	346	65	511	59	56	86.1538	57	87.6923	2.59369e-22	13	XP_001854905	cytochrome P450 4C1 [Culex quinquefasciatus] >gi|167871097|gb|EDS34480.1| cytochrome P450 4C1 [Culex quinquefasciatus]
1	P450	comp81234_c0_seq1	comp81234_c0	286	95	541	95	91	95.7895	93	97.8947	3.90973e-47	16	XP_001652219	cytochrome P450 [Aedes aegypti]
1	P450	comp81633_c5_seq1	comp81633_c5	432	106	527	85	74	69.8113	81	76.4151	2.45401e-36	13	XP_001649099	cytochrome P450 [Aedes aegypti] >gi|108868904|gb|EAT33129.1| AAEL014606-PA [Aedes aegypti]
1	P450	comp81633_c5_seq4	comp81633_c5	489	105	527	104	89	84.7619	98	93.3333	1.09841e-47	16	XP_001649099	cytochrome P450 [Aedes aegypti] >gi|108868904|gb|EAT33129.1| AAEL014606-PA [Aedes aegypti]
1	P450	comp81633_c5_seq6	comp81633_c5	396	97	527	85	74	76.2887	81	83.5052	2.46154e-36	13	XP_001649099	cytochrome P450 [Aedes aegypti] >gi|108868904|gb|EAT33129.1| AAEL014606-PA [Aedes aegypti]
1	P450	comp81633_c5_seq7	comp81633_c5	1009	116	527	85	74	63.7931	81	69.8276	1.49359e-35	13	XP_001649099	cytochrome P450 [Aedes aegypti] >gi|108868904|gb|EAT33129.1| AAEL014606-PA [Aedes aegypti]
1	P450	comp81633_c5_seq9	comp81633_c5	459	116	527	104	89	76.7241	98	84.4828	6.44544e-48	15	XP_001649099	cytochrome P450 [Aedes aegypti] >gi|108868904|gb|EAT33129.1| AAEL014606-PA [Aedes aegypti]
1	P450	comp81633_c5_seq11	comp81633_c5	1105	106	527	85	74	69.8113	81	76.4151	1.73666e-35	13	XP_001649099	cytochrome P450 [Aedes aegypti] >gi|108868904|gb|EAT33129.1| AAEL014606-PA [Aedes aegypti]
1	P450	comp81633_c5_seq14	comp81633_c5	402	97	527	85	74	76.2887	80	82.4742	2.44742e-36	14	XP_001649099	cytochrome P450 [Aedes aegypti] >gi|108868904|gb|EAT33129.1| AAEL014606-PA [Aedes aegypti]
1	P450	comp81633_c5_seq15	comp81633_c5	1026	116	527	85	74	63.7931	81	69.8276	1.54151e-35	13	XP_001649099	cytochrome P450 [Aedes aegypti] >gi|108868904|gb|EAT33129.1| AAEL014606-PA [Aedes aegypti]
1	P450	comp81633_c5_seq16	comp81633_c5	1088	106	527	85	74	69.8113	81	76.4151	1.69683e-35	13	XP_001649099	cytochrome P450 [Aedes aegypti] >gi|108868904|gb|EAT33129.1| AAEL014606-PA [Aedes aegypti]
1	P450	comp82266_c1_seq1	comp82266_c1	318	90	499	89	77	85.5556	84	93.3333	1.49848e-38	12	XP_001652486	cytochrome P450 [Aedes aegypti] >gi|108877116|gb|EAT41341.1| AAEL006992-PA [Aedes aegypti]
1	P450	comp82266_c1_seq2	comp82266_c1	833	101	499	100	88	87.1287	94	93.0693	3.60644e-44	12	XP_001652486	cytochrome P450 [Aedes aegypti] >gi|108877116|gb|EAT41341.1| AAEL006992-PA [Aedes aegypti]
1	P450	comp82266_c1_seq3	comp82266_c1	495	130	499	100	88	67.6923	95	73.0769	1.02169e-45	13	XP_001652486	cytochrome P450 [Aedes aegypti] >gi|108877116|gb|EAT41341.1| AAEL006992-PA [Aedes aegypti]
1	P450	comp82356_c0_seq1	comp82356_c0	415	87	582	59	59	67.8161	59	67.8161	3.06021e-26	13	XP_001649083	cytochrome P450 [Aedes aegypti]
1	P450	comp82398_c0_seq1	comp82398_c0	1663	489	527	431	340	69.5297	372	76.0736	0	14	XP_001649099	cytochrome P450 [Aedes aegypti] >gi|108868904|gb|EAT33129.1| AAEL014606-PA [Aedes aegypti]
1	P450	comp82590_c0_seq1	comp82590_c0	1737	516	513	509	411	80.117	457	89.0838	0	12	XP_001655567	cytochrome P450 [Aedes aegypti]
1	P450	comp82657_c0_seq1	comp82657_c0	424	118	515	113	98	83.0508	105	88.9831	3.80195e-53	15	XP_001648727	cytochrome P450 [Aedes aegypti] >gi|108869083|gb|EAT33308.1| AAEL014411-PA [Aedes aegypti]
1	P450	comp83158_c0_seq1	comp83158_c0	984	236	503	217	195	82.6271	212	89.8305	1.30747e-113	14	XP_001658387	cytochrome P450 [Aedes aegypti] >gi|108876613|gb|EAT40838.1| AAEL007473-PA [Aedes aegypti]
1	P450	comp83496_c0_seq1	comp83496_c0	1002	334	545	334	302	90.4192	316	94.6108	4.7178e-175	13	XP_001658816	cytochrome P450 [Aedes aegypti] >gi|108876008|gb|EAT40233.1| AAEL008018-PA [Aedes aegypti]
1	P450	comp84176_c0_seq1	comp84176_c0	212	70	541	70	66	94.2857	69	98.5714	5.18862e-31	15	XP_001652219	cytochrome P450 [Aedes aegypti]
1	P450	comp84176_c0_seq2	comp84176_c0	599	199	541	199	177	88.9447	191	95.9799	4.41961e-98	17	XP_001649108	cytochrome P450 [Aedes aegypti] >gi|108868913|gb|EAT33138.1| AAEL014605-PA [Aedes aegypti]
1	P450	comp84176_c0_seq3	comp84176_c0	500	166	541	166	148	89.1566	159	95.7831	2.55807e-81	16	XP_001649108	cytochrome P450 [Aedes aegypti] >gi|108868913|gb|EAT33138.1| AAEL014605-PA [Aedes aegypti]
1	P450	comp84176_c0_seq4	comp84176_c0	269	89	541	89	85	95.5056	88	98.8764	1.72212e-42	16	XP_001652219	cytochrome P450 [Aedes aegypti]
1	P450	comp84408_c0_seq1	comp84408_c0	2171	564	538	520	459	85.316	498	92.5651	0	16	XP_001649093	cytochrome P450 [Aedes aegypti] >gi|108868898|gb|EAT33123.1| AAEL014603-PA [Aedes aegypti]
1	P450	comp84423_c0_seq1	comp84423_c0	347	115	533	115	106	92.1739	112	97.3913	6.51685e-58	20	BAO57715	cytochrome P450 [Aedes aegypti]
1	P450	comp84423_c0_seq2	comp84423_c0	250	83	533	83	74	89.1566	81	97.5904	5.62774e-38	20	XP_001653042	cytochrome P450 [Aedes aegypti] >gi|108883384|gb|EAT47609.1| AAEL001312-PA [Aedes aegypti] >gi|606212037|dbj|BAO57716.1| cytochrome P450 [Aedes aegypti]
1	P450	comp84598_c0_seq1	comp84598_c0	515	91	363	84	81	89.011	83	91.2088	1.27291e-40	17	XP_001657543	cytochrome P450 [Aedes aegypti] >gi|108868304|gb|EAT32529.1| AAEL015362-PA [Aedes aegypti]
1	P450	comp84598_c0_seq2	comp84598_c0	536	90	363	83	80	88.8889	82	91.1111	6.55849e-40	17	XP_001657543	cytochrome P450 [Aedes aegypti] >gi|108868304|gb|EAT32529.1| AAEL015362-PA [Aedes aegypti]
1	P450	comp84598_c0_seq3	comp84598_c0	474	91	363	84	81	89.011	83	91.2088	9.8163e-41	17	XP_001657543	cytochrome P450 [Aedes aegypti] >gi|108868304|gb|EAT32529.1| AAEL015362-PA [Aedes aegypti]
1	P450	comp84598_c0_seq4	comp84598_c0	532	91	363	84	81	89.011	83	91.2088	1.29252e-40	17	XP_001657543	cytochrome P450 [Aedes aegypti] >gi|108868304|gb|EAT32529.1| AAEL015362-PA [Aedes aegypti]
1	P450	comp84673_c0_seq1	comp84673_c0	928	309	435	308	296	95.7929	305	98.7055	8.31359e-168	17	AAF97940	cytochrome P450 CYP6N4v1 [Aedes albopictus]
1	P450	comp84673_c0_seq2	comp84673_c0	1096	240	497	235	223	92.9167	224	93.3333	1.15625e-124	17	AAF97938	cytochrome P450 CYP6N3v3 [Aedes albopictus]
1	P450	comp84673_c0_seq3	comp84673_c0	346	115	497	115	110	95.6522	113	98.2609	7.98827e-56	15	AAF97938	cytochrome P450 CYP6N3v3 [Aedes albopictus]
1	P450	comp84932_c0_seq4	comp84932_c0	249	82	462	82	73	89.0244	77	93.9024	5.8238e-35	2	XP_001655570	cytochrome P450 [Aedes aegypti]
1	P450	comp84987_c0_seq1	comp84987_c0	797	265	515	265	237	89.434	253	95.4717	2.3085e-138	14	XP_001648727	cytochrome P450 [Aedes aegypti] >gi|108869083|gb|EAT33308.1| AAEL014411-PA [Aedes aegypti]
1	P450	comp84987_c0_seq2	comp84987_c0	530	176	515	176	159	90.3409	170	96.5909	5.17503e-90	12	XP_001648727	cytochrome P450 [Aedes aegypti] >gi|108869083|gb|EAT33308.1| AAEL014411-PA [Aedes aegypti]
1	P450	comp84987_c0_seq3	comp84987_c0	828	123	515	123	107	86.9919	116	94.3089	4.32118e-58	14	XP_001648727	cytochrome P450 [Aedes aegypti] >gi|108869083|gb|EAT33308.1| AAEL014411-PA [Aedes aegypti]
1	P450	comp84987_c0_seq4	comp84987_c0	730	123	515	123	107	86.9919	116	94.3089	3.29973e-58	14	XP_001648727	cytochrome P450 [Aedes aegypti] >gi|108869083|gb|EAT33308.1| AAEL014411-PA [Aedes aegypti]
1	P450	comp85071_c0_seq1	comp85071_c0	1508	440	536	440	427	97.0455	434	98.6364	0	14	XP_001648198	cytochrome P450 [Aedes aegypti] >gi|157114441|ref|XP_001652272.1| cytochrome P450 [Aedes aegypti] >gi|108869293|gb|EAT33518.1| AAEL014208-PA [Aedes aegypti] >gi|108877262|gb|EAT41487.1| AAEL006875-PA [Aedes aegypti]
1	P450	comp85148_c0_seq1	comp85148_c0	1744	504	517	468	369	73.2143	421	83.5317	0	19	XP_001649310	cytochrome P450 [Aedes aegypti] >gi|108868838|gb|EAT33063.1| AAEL014680-PA [Aedes aegypti]
1	P450	comp85742_c0_seq2	comp85742_c0	1856	539	525	517	476	90.6667	500	95.2381	0	9	XP_001650094	cytochrome P450 [Aedes aegypti]
1	P450	comp86284_c0_seq1	comp86284_c0	1910	527	679	522	504	95.6357	508	96.3947	0	4	XP_001656715	nadph cytochrome P450 [Aedes aegypti] >gi|108881172|gb|EAT45397.1| AAEL003349-PA [Aedes aegypti]
1	P450	comp86284_c0_seq2	comp86284_c0	1815	527	679	522	503	95.4459	508	96.3947	0	4	XP_001656715	nadph cytochrome P450 [Aedes aegypti] >gi|108881172|gb|EAT45397.1| AAEL003349-PA [Aedes aegypti]
1	P450	comp86891_c0_seq1	comp86891_c0	498	165	490	132	130	78.7879	130	78.7879	8.27408e-72	15	AEF79990	cytochrome P450 [Aedes albopictus]
1	P450	comp87160_c0_seq1	comp87160_c0	718	78	497	78	74	94.8718	76	97.4359	2.23639e-35	17	AEB77683	cytochrome P450 [Aedes albopictus] >gi|333691126|gb|AEF79988.1| cytochrome P450 [Aedes albopictus]
1	P450	comp87160_c0_seq3	comp87160_c0	818	85	497	78	74	87.0588	76	89.4118	2.97436e-35	17	AEB77683	cytochrome P450 [Aedes albopictus] >gi|333691126|gb|AEF79988.1| cytochrome P450 [Aedes albopictus]
1	P450	comp87160_c0_seq4	comp87160_c0	890	127	497	78	72	56.6929	76	59.8425	1.31921e-34	17	AEB77683	cytochrome P450 [Aedes albopictus] >gi|333691126|gb|AEF79988.1| cytochrome P450 [Aedes albopictus]
1	P450	comp87160_c0_seq5	comp87160_c0	927	110	497	78	74	67.2727	76	69.0909	3.75119e-35	17	AEB77683	cytochrome P450 [Aedes albopictus] >gi|333691126|gb|AEF79988.1| cytochrome P450 [Aedes albopictus]
1	P450	comp87160_c0_seq13	comp87160_c0	718	78	497	78	74	94.8718	76	97.4359	2.23639e-35	17	AEB77683	cytochrome P450 [Aedes albopictus] >gi|333691126|gb|AEF79988.1| cytochrome P450 [Aedes albopictus]
1	P450	comp87160_c0_seq20	comp87160_c0	890	103	497	78	72	69.9029	76	73.7864	1.31921e-34	17	AEB77683	cytochrome P450 [Aedes albopictus] >gi|333691126|gb|AEF79988.1| cytochrome P450 [Aedes albopictus]
1	P450	comp87160_c0_seq24	comp87160_c0	890	78	497	78	74	94.8718	76	97.4359	3.4716e-35	17	AEB77683	cytochrome P450 [Aedes albopictus] >gi|333691126|gb|AEF79988.1| cytochrome P450 [Aedes albopictus]
1	P450	comp87212_c0_seq1	comp87212_c0	1777	522	504	504	429	85.119	458	90.873	0	14	XP_001648271	cytochrome P450 [Aedes aegypti]
1	P450	comp87409_c0_seq1	comp87409_c0	1357	231	505	231	208	90.0433	224	96.9697	2.83303e-121	18	XP_001649312	cytochrome P450 [Aedes aegypti] >gi|108868840|gb|EAT33065.1| AAEL014678-PA [Aedes aegypti]
1	P450	comp87409_c0_seq3	comp87409_c0	963	231	505	231	206	89.1775	224	96.9697	1.06109e-120	18	XP_001649312	cytochrome P450 [Aedes aegypti] >gi|108868840|gb|EAT33065.1| AAEL014678-PA [Aedes aegypti]
1	P450	comp87607_c0_seq1	comp87607_c0	590	196	531	141	113	57.6531	122	62.2449	2.84e-62	20	XP_001653040	cytochrome P450 [Aedes aegypti] >gi|108883382|gb|EAT47607.1| AAEL001320-PA [Aedes aegypti]
1	P450	comp87607_c0_seq2	comp87607_c0	383	101	531	86	64	63.3663	70	69.3069	6.34616e-32	20	XP_001653040	cytochrome P450 [Aedes aegypti] >gi|108883382|gb|EAT47607.1| AAEL001320-PA [Aedes aegypti]
1	P450	comp87816_c0_seq3	comp87816_c0	456	95	509	95	93	97.8947	95	100	3.11238e-47	12	XP_001664239	cytochrome P450 [Aedes aegypti]
1	P450	comp87816_c0_seq10	comp87816_c0	1613	122	509	95	92	75.4098	95	77.8689	8.49155e-46	12	XP_001664239	cytochrome P450 [Aedes aegypti]
1	P450	comp87816_c0_seq11	comp87816_c0	456	95	509	95	91	95.7895	94	98.9474	5.8697e-46	12	XP_001664239	cytochrome P450 [Aedes aegypti]
1	P450	comp87822_c0_seq1	comp87822_c0	748	249	448	249	217	87.1486	235	94.3775	2.15304e-124	17	XP_001660727	cytochrome P450 [Aedes aegypti] >gi|108882580|gb|EAT46805.1| AAEL001960-PB [Aedes aegypti]
1	P450	comp87822_c0_seq2	comp87822_c0	715	238	448	238	210	88.2353	226	94.958	1.70918e-120	17	XP_001660727	cytochrome P450 [Aedes aegypti] >gi|108882580|gb|EAT46805.1| AAEL001960-PB [Aedes aegypti]
1	P450	comp87822_c0_seq3	comp87822_c0	280	93	448	93	88	94.6237	90	96.7742	3.00926e-47	16	XP_001660727	cytochrome P450 [Aedes aegypti] >gi|108882580|gb|EAT46805.1| AAEL001960-PB [Aedes aegypti]
1	P450	comp88079_c0_seq1	comp88079_c0	1208	395	536	389	322	81.519	356	90.1266	0	15	XP_001649098	cytochrome P450 [Aedes aegypti] >gi|108868903|gb|EAT33128.1| AAEL014613-PA [Aedes aegypti]
1	P450	comp88079_c0_seq2	comp88079_c0	921	299	536	293	238	79.5987	266	88.9632	1.1174e-140	15	XP_001649098	cytochrome P450 [Aedes aegypti] >gi|108868903|gb|EAT33128.1| AAEL014613-PA [Aedes aegypti]
1	P450	comp88141_c0_seq1	comp88141_c0	2615	493	483	483	390	80.7453	433	89.648	0	6	XP_001661987	cytochrome P450 [Aedes aegypti]
1	P450	comp88141_c0_seq5	comp88141_c0	2625	331	483	315	239	72.2054	271	81.8731	1.33664e-137	6	XP_001661987	cytochrome P450 [Aedes aegypti]
1	P450	comp88141_c0_seq6	comp88141_c0	2033	269	483	253	195	72.4907	221	82.1561	7.80565e-111	3	XP_001661987	cytochrome P450 [Aedes aegypti]
1	P450	comp88141_c0_seq8	comp88141_c0	2419	331	483	315	239	72.2054	271	81.8731	1.20801e-137	6	XP_001661987	cytochrome P450 [Aedes aegypti]
1	P450	comp88141_c0_seq9	comp88141_c0	2625	493	483	483	390	80.7453	433	89.648	0	6	XP_001661987	cytochrome P450 [Aedes aegypti]
1	P450	comp88141_c0_seq15	comp88141_c0	3027	331	483	305	237	71.6012	268	80.9668	2.68534e-137	5	XP_001661987	cytochrome P450 [Aedes aegypti]
1	P450	comp88141_c0_seq17	comp88141_c0	2144	493	483	483	390	80.7453	433	89.648	0	6	XP_001661987	cytochrome P450 [Aedes aegypti]
1	P450	comp88141_c0_seq18	comp88141_c0	2386	331	483	315	239	72.2054	271	81.8731	1.1875e-137	6	XP_001661987	cytochrome P450 [Aedes aegypti]
1	P450	comp88141_c0_seq19	comp88141_c0	2031	213	483	194	139	65.2582	158	74.1784	1.58808e-71	13	XP_001661987	cytochrome P450 [Aedes aegypti]
1	P450	comp88141_c0_seq22	comp88141_c0	2562	331	483	315	239	72.2054	271	81.8731	1.29749e-137	5	XP_001661987	cytochrome P450 [Aedes aegypti]
1	P450	comp88141_c0_seq26	comp88141_c0	2876	493	483	483	390	80.7453	433	89.648	0	6	XP_001661987	cytochrome P450 [Aedes aegypti]
1	P450	comp88141_c0_seq27	comp88141_c0	2290	493	483	483	390	80.7453	433	89.648	0	6	XP_001661987	cytochrome P450 [Aedes aegypti]
1	P450	comp88141_c0_seq31	comp88141_c0	2600	493	483	483	390	80.7453	433	89.648	0	6	XP_001661987	cytochrome P450 [Aedes aegypti]
1	P450	comp88141_c0_seq33	comp88141_c0	2700	227	483	194	139	61.2335	158	69.6035	2.24073e-71	1	XP_001661987	cytochrome P450 [Aedes aegypti]
1	P450	comp88141_c0_seq40	comp88141_c0	2897	493	483	483	390	80.7453	433	89.648	0	6	XP_001661987	cytochrome P450 [Aedes aegypti]
1	P450	comp88141_c0_seq41	comp88141_c0	2401	493	483	483	390	80.7453	433	89.648	0	6	XP_001661987	cytochrome P450 [Aedes aegypti]
1	P450	comp88141_c0_seq44	comp88141_c0	2469	331	483	315	239	72.2054	271	81.8731	1.2397e-137	6	XP_001661987	cytochrome P450 [Aedes aegypti]
1	P450	comp88141_c0_seq45	comp88141_c0	2450	331	483	315	239	72.2054	271	81.8731	1.22852e-137	6	XP_001661987	cytochrome P450 [Aedes aegypti]
1	P450	comp88141_c0_seq49	comp88141_c0	2640	331	483	315	239	72.2054	271	81.8731	1.34596e-137	6	XP_001661987	cytochrome P450 [Aedes aegypti]
1	P450	comp88141_c0_seq53	comp88141_c0	2415	331	483	305	237	71.6012	268	80.9668	2.05737e-137	5	XP_001661987	cytochrome P450 [Aedes aegypti]
1	P450	comp88141_c0_seq54	comp88141_c0	2957	227	483	194	139	61.2335	158	69.6035	2.50079e-71	1	XP_001661987	cytochrome P450 [Aedes aegypti]
1	P450	comp88141_c0_seq56	comp88141_c0	3016	388	483	502	390	100.515	433	111.598	0	6	XP_001661987	cytochrome P450 [Aedes aegypti]
1	P450	comp88141_c0_seq57	comp88141_c0	2599	331	483	315	239	72.2054	271	81.8731	1.31986e-137	6	XP_001661987	cytochrome P450 [Aedes aegypti]
1	P450	comp88141_c0_seq58	comp88141_c0	2959	493	483	483	390	80.7453	433	89.648	0	6	XP_001661987	cytochrome P450 [Aedes aegypti]
1	P450	comp88141_c0_seq60	comp88141_c0	2542	493	483	483	390	80.7453	433	89.648	0	6	XP_001661987	cytochrome P450 [Aedes aegypti]
1	P450	comp88141_c0_seq61	comp88141_c0	2708	493	483	483	390	80.7453	433	89.648	0	6	XP_001661987	cytochrome P450 [Aedes aegypti]
1	P450	comp88141_c0_seq64	comp88141_c0	2614	331	483	315	239	72.2054	271	81.8731	1.32918e-137	6	XP_001661987	cytochrome P450 [Aedes aegypti]
1	P450	comp88141_c0_seq66	comp88141_c0	2896	331	483	315	239	72.2054	271	81.8731	1.49856e-137	5	XP_001661987	cytochrome P450 [Aedes aegypti]
1	P450	comp88141_c0_seq67	comp88141_c0	2677	493	483	483	390	80.7453	433	89.648	0	6	XP_001661987	cytochrome P450 [Aedes aegypti]
1	P450	comp88141_c0_seq68	comp88141_c0	2625	493	483	483	390	80.7453	433	89.648	0	6	XP_001661987	cytochrome P450 [Aedes aegypti]
1	P450	comp88141_c0_seq70	comp88141_c0	2608	331	483	315	239	72.2054	271	81.8731	1.32546e-137	6	XP_001661987	cytochrome P450 [Aedes aegypti]
1	P450	comp88141_c0_seq73	comp88141_c0	2599	388	483	502	390	100.515	433	111.598	0	6	XP_001661987	cytochrome P450 [Aedes aegypti]
1	P450	comp88141_c0_seq75	comp88141_c0	2588	331	483	315	239	72.2054	271	81.8731	1.31427e-137	6	XP_001661987	cytochrome P450 [Aedes aegypti]
1	P450	comp88141_c0_seq76	comp88141_c0	2083	213	483	194	139	65.2582	158	74.1784	1.6399e-71	13	XP_001661987	cytochrome P450 [Aedes aegypti]
1	P450	comp88141_c0_seq77	comp88141_c0	2615	331	483	315	239	72.2054	271	81.8731	1.33105e-137	6	XP_001661987	cytochrome P450 [Aedes aegypti]
1	P450	comp88141_c0_seq80	comp88141_c0	2526	331	483	315	239	72.2054	271	81.8731	1.27512e-137	6	XP_001661987	cytochrome P450 [Aedes aegypti]
1	P450	comp88141_c0_seq81	comp88141_c0	2505	331	483	315	239	72.2054	271	81.8731	1.26207e-137	6	XP_001661987	cytochrome P450 [Aedes aegypti]
1	P450	comp88141_c0_seq82	comp88141_c0	2342	388	483	502	390	100.515	433	111.598	0	6	XP_001661987	cytochrome P450 [Aedes aegypti]
1	P450	comp88141_c0_seq87	comp88141_c0	2046	213	483	194	139	65.2582	158	74.1784	1.60332e-71	13	XP_001661987	cytochrome P450 [Aedes aegypti]
1	P450	comp88141_c0_seq92	comp88141_c0	2342	331	483	315	239	72.2054	271	81.8731	1.16636e-137	6	XP_001661987	cytochrome P450 [Aedes aegypti]
1	P450	comp88141_c0_seq94	comp88141_c0	2228	493	483	483	390	80.7453	433	89.648	0	6	XP_001661987	cytochrome P450 [Aedes aegypti]
1	P450	comp88141_c0_seq95	comp88141_c0	2207	493	483	483	390	80.7453	433	89.648	0	6	XP_001661987	cytochrome P450 [Aedes aegypti]
1	P450	comp88141_c0_seq97	comp88141_c0	2762	227	483	194	139	61.2335	158	69.6035	2.30424e-71	1	XP_001661987	cytochrome P450 [Aedes aegypti]
1	P450	comp88141_c0_seq98	comp88141_c0	2388	331	483	315	239	72.2054	271	81.8731	1.18937e-137	6	XP_001661987	cytochrome P450 [Aedes aegypti]
1	P450	comp88141_c0_seq99	comp88141_c0	2505	331	483	315	239	72.2054	271	81.8731	1.26207e-137	5	XP_001661987	cytochrome P450 [Aedes aegypti]
1	P450	comp88141_c0_seq100	comp88141_c0	2347	493	483	483	390	80.7453	433	89.648	0	6	XP_001661987	cytochrome P450 [Aedes aegypti]
1	P450	comp88141_c0_seq106	comp88141_c0	2563	331	483	315	239	72.2054	271	81.8731	1.29749e-137	6	XP_001661987	cytochrome P450 [Aedes aegypti]
1	P450	comp88141_c0_seq113	comp88141_c0	2402	493	483	483	390	80.7453	433	89.648	0	6	XP_001661987	cytochrome P450 [Aedes aegypti]
1	P450	comp88141_c0_seq115	comp88141_c0	2594	493	483	483	390	80.7453	433	89.648	0	6	XP_001661987	cytochrome P450 [Aedes aegypti]
1	P450	comp88141_c0_seq116	comp88141_c0	2447	331	483	315	239	72.2054	271	81.8731	1.22665e-137	6	XP_001661987	cytochrome P450 [Aedes aegypti]
1	P450	comp88141_c0_seq118	comp88141_c0	2364	331	483	315	239	72.2054	271	81.8731	1.17945e-137	6	XP_001661987	cytochrome P450 [Aedes aegypti]
1	P450	comp88141_c0_seq119	comp88141_c0	2583	331	483	315	239	72.2054	271	81.8731	1.31054e-137	5	XP_001661987	cytochrome P450 [Aedes aegypti]
1	P450	comp88141_c0_seq120	comp88141_c0	2365	331	483	315	239	72.2054	271	81.8731	1.17945e-137	6	XP_001661987	cytochrome P450 [Aedes aegypti]
1	P450	comp88141_c0_seq122	comp88141_c0	2285	493	483	483	390	80.7453	433	89.648	0	6	XP_001661987	cytochrome P450 [Aedes aegypti]
1	P450	comp88141_c0_seq123	comp88141_c0	2860	331	483	315	239	72.2054	271	81.8731	1.47625e-137	5	XP_001661987	cytochrome P450 [Aedes aegypti]
1	P450	comp88141_c0_seq124	comp88141_c0	1792	269	483	263	197	73.2342	224	83.2714	3.88504e-111	3	XP_001661987	cytochrome P450 [Aedes aegypti]
1	P450	comp88141_c0_seq128	comp88141_c0	2646	493	483	483	390	80.7453	433	89.648	0	6	XP_001661987	cytochrome P450 [Aedes aegypti]
1	P450	comp88141_c0_seq129	comp88141_c0	2744	331	483	305	237	71.6012	268	80.9668	2.39758e-137	5	XP_001661987	cytochrome P450 [Aedes aegypti]
1	P450	comp88141_c0_seq130	comp88141_c0	1947	269	483	263	197	73.2342	224	83.2714	4.32187e-111	3	XP_001661987	cytochrome P450 [Aedes aegypti]
1	P450	comp88141_c0_seq131	comp88141_c0	1994	213	483	194	139	65.2582	158	74.1784	1.5515e-71	13	XP_001661987	cytochrome P450 [Aedes aegypti]
1	P450	comp88141_c0_seq132	comp88141_c0	2578	331	483	315	239	72.2054	271	81.8731	1.30681e-137	6	XP_001661987	cytochrome P450 [Aedes aegypti]
1	P450	comp88141_c0_seq133	comp88141_c0	2077	213	483	194	139	65.2582	158	74.1784	1.6338e-71	13	XP_001661987	cytochrome P450 [Aedes aegypti]
1	P450	comp88141_c0_seq135	comp88141_c0	2542	493	483	483	390	80.7453	433	89.648	0	6	XP_001661987	cytochrome P450 [Aedes aegypti]
1	P450	comp88141_c0_seq136	comp88141_c0	2944	331	483	305	237	71.6012	268	80.9668	2.60689e-137	5	XP_001661987	cytochrome P450 [Aedes aegypti]
1	P450	comp88141_c0_seq138	comp88141_c0	2353	331	483	305	237	71.6012	268	80.9668	1.99908e-137	5	XP_001661987	cytochrome P450 [Aedes aegypti]
1	P450	comp88141_c0_seq141	comp88141_c0	3001	331	483	305	237	71.6012	268	80.9668	2.66715e-137	5	XP_001661987	cytochrome P450 [Aedes aegypti]
1	P450	comp88141_c0_seq143	comp88141_c0	2413	331	483	315	239	72.2054	271	81.8731	1.20428e-137	6	XP_001661987	cytochrome P450 [Aedes aegypti]
1	P450	comp88141_c0_seq147	comp88141_c0	2588	331	483	315	239	72.2054	271	81.8731	1.31427e-137	5	XP_001661987	cytochrome P450 [Aedes aegypti]
1	P450	comp88141_c0_seq148	comp88141_c0	2645	331	483	315	239	72.2054	271	81.8731	1.34969e-137	5	XP_001661987	cytochrome P450 [Aedes aegypti]
1	P450	comp88141_c0_seq159	comp88141_c0	2436	493	483	483	390	80.7453	433	89.648	0	6	XP_001661987	cytochrome P450 [Aedes aegypti]
1	P450	comp88141_c0_seq163	comp88141_c0	2448	331	483	315	239	72.2054	271	81.8731	1.22665e-137	6	XP_001661987	cytochrome P450 [Aedes aegypti]
1	P450	comp88141_c0_seq164	comp88141_c0	2145	493	483	483	390	80.7453	433	89.648	0	6	XP_001661987	cytochrome P450 [Aedes aegypti]
1	P450	comp88141_c0_seq166	comp88141_c0	2594	331	483	315	239	72.2054	271	81.8731	1.318e-137	6	XP_001661987	cytochrome P450 [Aedes aegypti]
1	P450	comp88141_c0_seq169	comp88141_c0	2979	331	483	315	239	72.2054	271	81.8731	1.55062e-137	5	XP_001661987	cytochrome P450 [Aedes aegypti]
1	P450	comp88141_c0_seq175	comp88141_c0	2385	331	483	315	239	72.2054	271	81.8731	1.1875e-137	6	XP_001661987	cytochrome P450 [Aedes aegypti]
1	P450	comp88141_c0_seq176	comp88141_c0	2922	331	483	315	239	72.2054	271	81.8731	1.51529e-137	5	XP_001661987	cytochrome P450 [Aedes aegypti]
1	P450	comp88141_c0_seq177	comp88141_c0	2299	493	483	483	390	80.7453	433	89.648	0	6	XP_001661987	cytochrome P450 [Aedes aegypti]
1	P450	comp88141_c0_seq178	comp88141_c0	2602	331	483	315	239	72.2054	271	81.8731	1.32173e-137	6	XP_001661987	cytochrome P450 [Aedes aegypti]
1	P450	comp88141_c0_seq180	comp88141_c0	2540	331	483	315	239	72.2054	271	81.8731	1.28444e-137	6	XP_001661987	cytochrome P450 [Aedes aegypti]
1	P450	comp88141_c0_seq182	comp88141_c0	2557	331	483	315	239	72.2054	271	81.8731	1.29376e-137	6	XP_001661987	cytochrome P450 [Aedes aegypti]
1	P450	comp88141_c0_seq184	comp88141_c0	2040	213	483	194	139	65.2582	158	74.1784	1.59723e-71	13	XP_001661987	cytochrome P450 [Aedes aegypti]
1	P450	comp88141_c0_seq185	comp88141_c0	2609	331	483	315	239	72.2054	271	81.8731	1.32732e-137	6	XP_001661987	cytochrome P450 [Aedes aegypti]
1	P450	comp88141_c0_seq188	comp88141_c0	2022	269	483	263	197	73.2342	224	83.2714	4.54104e-111	3	XP_001661987	cytochrome P450 [Aedes aegypti]
1	P450	comp88141_c0_seq189	comp88141_c0	2393	493	483	483	390	80.7453	433	89.648	0	6	XP_001661987	cytochrome P450 [Aedes aegypti]
1	P450	comp88141_c0_seq192	comp88141_c0	2671	331	483	315	239	72.2054	271	81.8731	1.3646e-137	6	XP_001661987	cytochrome P450 [Aedes aegypti]
1	P450	comp88141_c0_seq198	comp88141_c0	2933	388	483	502	390	100.515	433	111.598	0	6	XP_001661987	cytochrome P450 [Aedes aegypti]
1	P450	comp88141_c0_seq199	comp88141_c0	2677	331	483	315	239	72.2054	271	81.8731	1.36283e-137	6	XP_001661987	cytochrome P450 [Aedes aegypti]
1	P450	comp88141_c0_seq201	comp88141_c0	2361	493	483	483	390	80.7453	433	89.648	0	6	XP_001661987	cytochrome P450 [Aedes aegypti]
1	P450	comp88141_c0_seq202	comp88141_c0	2965	331	483	305	237	71.6012	268	80.9668	2.62909e-137	5	XP_001661987	cytochrome P450 [Aedes aegypti]
1	P450	comp88141_c0_seq203	comp88141_c0	2404	388	483	502	390	100.515	433	111.598	0	6	XP_001661987	cytochrome P450 [Aedes aegypti]
1	P450	comp88141_c0_seq204	comp88141_c0	2588	493	483	483	390	80.7453	433	89.648	0	6	XP_001661987	cytochrome P450 [Aedes aegypti]
1	P450	comp88141_c0_seq205	comp88141_c0	2526	331	483	315	239	72.2054	271	81.8731	1.27512e-137	5	XP_001661987	cytochrome P450 [Aedes aegypti]
1	P450	comp88141_c0_seq208	comp88141_c0	2551	331	483	315	239	72.2054	271	81.8731	1.29004e-137	6	XP_001661987	cytochrome P450 [Aedes aegypti]
1	P450	comp88141_c0_seq209	comp88141_c0	2374	493	483	483	390	80.7453	433	89.648	0	6	XP_001661987	cytochrome P450 [Aedes aegypti]
1	P450	comp88141_c0_seq215	comp88141_c0	2556	493	483	483	390	80.7453	433	89.648	0	6	XP_001661987	cytochrome P450 [Aedes aegypti]
1	P450	comp88141_c0_seq219	comp88141_c0	2645	331	483	315	239	72.2054	271	81.8731	1.34969e-137	6	XP_001661987	cytochrome P450 [Aedes aegypti]
1	P450	comp88141_c0_seq220	comp88141_c0	2610	331	483	305	237	71.6012	268	80.9668	2.26406e-137	5	XP_001661987	cytochrome P450 [Aedes aegypti]
1	P450	comp88141_c0_seq221	comp88141_c0	2631	493	483	483	390	80.7453	433	89.648	0	6	XP_001661987	cytochrome P450 [Aedes aegypti]
1	P450	comp88141_c0_seq223	comp88141_c0	2954	388	483	502	390	100.515	433	111.598	0	6	XP_001661987	cytochrome P450 [Aedes aegypti]
1	P450	comp88141_c0_seq224	comp88141_c0	2331	493	483	483	390	80.7453	433	89.648	0	6	XP_001661987	cytochrome P450 [Aedes aegypti]
1	P450	comp88141_c0_seq225	comp88141_c0	2206	493	483	483	390	80.7453	433	89.648	0	6	XP_001661987	cytochrome P450 [Aedes aegypti]
1	P450	comp88141_c0_seq231	comp88141_c0	2634	331	483	315	239	72.2054	271	81.8731	1.34223e-137	6	XP_001661987	cytochrome P450 [Aedes aegypti]
1	P450	comp88141_c0_seq232	comp88141_c0	1994	213	483	194	139	65.2582	158	74.1784	1.5515e-71	1	XP_001661987	cytochrome P450 [Aedes aegypti]
1	P450	comp88141_c0_seq233	comp88141_c0	2917	331	483	315	239	72.2054	271	81.8731	1.51157e-137	5	XP_001661987	cytochrome P450 [Aedes aegypti]
1	P450	comp88141_c0_seq234	comp88141_c0	2253	331	483	315	239	72.2054	271	81.8731	1.11029e-137	6	XP_001661987	cytochrome P450 [Aedes aegypti]
1	P450	comp88141_c0_seq238	comp88141_c0	2008	213	483	194	139	65.2582	158	74.1784	1.5637e-71	13	XP_001661987	cytochrome P450 [Aedes aegypti]
1	P450	comp88141_c0_seq243	comp88141_c0	2485	493	483	483	390	80.7453	433	89.648	0	6	XP_001661987	cytochrome P450 [Aedes aegypti]
1	P450	comp88141_c0_seq244	comp88141_c0	2357	331	483	315	239	72.2054	271	81.8731	1.17571e-137	6	XP_001661987	cytochrome P450 [Aedes aegypti]
1	P450	comp88141_c0_seq245	comp88141_c0	272	81	483	67	51	62.963	54	66.6667	7.50271e-22	1	XP_001661987	cytochrome P450 [Aedes aegypti]
1	P450	comp88141_c0_seq246	comp88141_c0	1853	213	483	194	139	65.2582	158	74.1784	1.41502e-71	13	XP_001661987	cytochrome P450 [Aedes aegypti]
1	P450	comp88141_c0_seq249	comp88141_c0	1933	269	483	263	197	73.2342	224	83.2714	4.27804e-111	3	XP_001661987	cytochrome P450 [Aedes aegypti]
1	P450	comp88141_c0_seq250	comp88141_c0	2448	331	483	315	239	72.2054	271	81.8731	1.22665e-137	6	XP_001661987	cytochrome P450 [Aedes aegypti]
1	P450	comp88141_c0_seq251	comp88141_c0	2662	493	483	483	390	80.7453	433	89.648	0	6	XP_001661987	cytochrome P450 [Aedes aegypti]
1	P450	comp88141_c0_seq258	comp88141_c0	2588	331	483	315	239	72.2054	271	81.8731	1.31427e-137	6	XP_001661987	cytochrome P450 [Aedes aegypti]
1	P450	comp88141_c0_seq264	comp88141_c0	2572	331	483	315	239	72.2054	271	81.8731	1.30309e-137	6	XP_001661987	cytochrome P450 [Aedes aegypti]
1	P450	comp88141_c0_seq266	comp88141_c0	2519	331	483	315	239	72.2054	271	81.8731	1.27139e-137	6	XP_001661987	cytochrome P450 [Aedes aegypti]
1	P450	comp88141_c0_seq269	comp88141_c0	2542	331	483	315	239	72.2054	271	81.8731	1.28444e-137	6	XP_001661987	cytochrome P450 [Aedes aegypti]
1	P450	comp88141_c0_seq274	comp88141_c0	2351	331	483	315	239	72.2054	271	81.8731	1.17197e-137	6	XP_001661987	cytochrome P450 [Aedes aegypti]
1	P450	comp88141_c0_seq275	comp88141_c0	2563	493	483	483	390	80.7453	433	89.648	0	6	XP_001661987	cytochrome P450 [Aedes aegypti]
1	P450	comp88141_c0_seq276	comp88141_c0	2806	331	483	305	237	71.6012	268	80.9668	2.46101e-137	5	XP_001661987	cytochrome P450 [Aedes aegypti]
1	P450	comp88141_c0_seq278	comp88141_c0	2839	331	483	315	239	72.2054	271	81.8731	1.46323e-137	5	XP_001661987	cytochrome P450 [Aedes aegypti]
1	P450	comp88141_c0_seq283	comp88141_c0	2404	331	483	315	239	72.2054	271	81.8731	1.19869e-137	6	XP_001661987	cytochrome P450 [Aedes aegypti]
1	P450	comp88141_c0_seq284	comp88141_c0	2579	493	483	483	390	80.7453	433	89.648	0	6	XP_001661987	cytochrome P450 [Aedes aegypti]
1	P450	comp88188_c0_seq1	comp88188_c0	702	57	534	46	46	80.7018	46	80.7018	5.79655e-17	1	XP_001659378	cytochrome P450 [Aedes aegypti] >gi|108875339|gb|EAT39564.1| AAEL008638-PA [Aedes aegypti]
1	P450	comp88312_c0_seq1	comp88312_c0	2043	543	531	531	411	77.4011	474	89.2655	0	15	XP_001661969	cytochrome P450 [Aedes aegypti] >gi|108881930|gb|EAT46155.1| AAEL002638-PA [Aedes aegypti]
1	P450	comp88425_c0_seq2	comp88425_c0	688	114	544	109	107	93.8596	109	95.614	1.37931e-52	7	XP_001658815	cytochrome P450 [Aedes aegypti] >gi|108876007|gb|EAT40232.1| AAEL008017-PA [Aedes aegypti]
1	P450	comp88501_c0_seq1	comp88501_c0	1388	462	504	412	338	73.1602	367	79.4372	0	15	XP_001662604	cytochrome P450 [Aedes aegypti] >gi|108871105|gb|EAT35330.1| AAEL012492-PA [Aedes aegypti]
1	P450	comp88501_c0_seq2	comp88501_c0	384	128	504	128	108	84.375	118	92.1875	4.08494e-55	17	XP_001662604	cytochrome P450 [Aedes aegypti] >gi|108871105|gb|EAT35330.1| AAEL012492-PA [Aedes aegypti]
1	P450	comp88501_c0_seq3	comp88501_c0	619	206	504	206	159	77.1845	175	84.9515	1.49342e-83	16	XP_001662604	cytochrome P450 [Aedes aegypti] >gi|108871105|gb|EAT35330.1| AAEL012492-PA [Aedes aegypti]
1	P450	comp88501_c0_seq5	comp88501_c0	359	119	504	119	102	85.7143	111	93.2773	1.758e-50	17	XP_001662604	cytochrome P450 [Aedes aegypti] >gi|108871105|gb|EAT35330.1| AAEL012492-PA [Aedes aegypti]
1	P450	comp88509_c0_seq1	comp88509_c0	716	238	544	230	205	86.1345	208	87.395	6.57921e-112	7	XP_001658815	cytochrome P450 [Aedes aegypti] >gi|108876007|gb|EAT40232.1| AAEL008017-PA [Aedes aegypti]
1	P450	comp88509_c0_seq2	comp88509_c0	441	147	544	147	144	97.9592	146	99.3197	1.1895e-78	7	XP_001658815	cytochrome P450 [Aedes aegypti] >gi|108876007|gb|EAT40232.1| AAEL008017-PA [Aedes aegypti]
1	P450	comp88597_c0_seq1	comp88597_c0	1090	281	509	271	248	88.2562	260	92.5267	9.96545e-145	15	XP_001655966	cytochrome P450 [Aedes aegypti] >gi|108871345|gb|EAT35570.1| AAEL012266-PA [Aedes aegypti]
1	P450	comp88863_c0_seq1	comp88863_c0	957	319	509	315	270	84.6395	290	90.9091	8.87101e-152	15	XP_001664239	cytochrome P450 [Aedes aegypti]
1	P450	comp88969_c0_seq1	comp88969_c0	1590	504	497	497	404	81.2877	461	92.7565	0	15	XP_001652488	cytochrome P450 [Aedes aegypti] >gi|108877118|gb|EAT41343.1| AAEL007024-PA [Aedes aegypti]
1	P450	comp88969_c0_seq2	comp88969_c0	1652	322	497	322	266	82.6087	306	95.0311	5.88544e-159	15	XP_001652488	cytochrome P450 [Aedes aegypti] >gi|108877118|gb|EAT41343.1| AAEL007024-PA [Aedes aegypti]
1	P450	comp89199_c0_seq1	comp89199_c0	1743	525	499	499	468	93.7876	485	97.1944	0	14	XP_001660664	cytochrome P450 [Aedes aegypti]
1	P450	comp89308_c0_seq1	comp89308_c0	1601	319	491	319	301	94.3574	306	95.9248	2.35586e-173	15	AEB77680	cytochrome P450 [Aedes albopictus]
1	P450	comp89308_c0_seq2	comp89308_c0	729	208	491	185	181	87.0192	184	88.4615	1.27965e-102	14	AEB77680	cytochrome P450 [Aedes albopictus]
1	P450	comp89308_c0_seq3	comp89308_c0	598	187	491	187	185	98.9305	186	99.4652	3.66949e-105	14	AEB77680	cytochrome P450 [Aedes albopictus]
1	P450	comp89632_c0_seq1	comp89632_c0	1752	400	537	396	361	90.25	382	95.5	0	16	XP_001649104	cytochrome P450 [Aedes aegypti] >gi|108868909|gb|EAT33134.1| AAEL014608-PA [Aedes aegypti]
1	P450	comp89645_c0_seq1	comp89645_c0	952	316	499	316	271	85.7595	298	94.3038	1.10649e-154	16	XP_001652486	cytochrome P450 [Aedes aegypti] >gi|108877116|gb|EAT41341.1| AAEL006992-PA [Aedes aegypti]
1	P450	comp89645_c0_seq2	comp89645_c0	1247	415	499	415	378	91.0843	399	96.1446	0	17	XP_001652486	cytochrome P450 [Aedes aegypti] >gi|108877116|gb|EAT41341.1| AAEL006992-PA [Aedes aegypti]
1	P450	comp89645_c0_seq3	comp89645_c0	1010	336	499	336	295	87.7976	318	94.6429	8.75757e-169	16	XP_001652486	cytochrome P450 [Aedes aegypti] >gi|108877116|gb|EAT41341.1| AAEL006992-PA [Aedes aegypti]
1	P450	comp89645_c0_seq4	comp89645_c0	823	274	499	274	236	86.1314	259	94.5255	9.06309e-133	16	XP_001652486	cytochrome P450 [Aedes aegypti] >gi|108877116|gb|EAT41341.1| AAEL006992-PA [Aedes aegypti]
1	P450	comp89645_c0_seq5	comp89645_c0	449	149	499	149	124	83.2215	139	93.2886	4.8084e-64	16	XP_001652486	cytochrome P450 [Aedes aegypti] >gi|108877116|gb|EAT41341.1| AAEL006992-PA [Aedes aegypti]
1	P450	comp90305_c0_seq1	comp90305_c0	1613	533	506	506	485	95.8498	500	98.8142	0	13	XP_001663987	cytochrome P450 [Aedes aegypti] >gi|108869710|gb|EAT33935.1| AAEL013798-PA [Aedes aegypti]
1	P450	comp90339_c0_seq1	comp90339_c0	1016	257	540	256	222	86.3813	240	93.3852	1.02447e-124	17	XP_001652222	cytochrome P450 [Aedes aegypti] >gi|108877348|gb|EAT41573.1| AAEL006810-PA [Aedes aegypti]
1	P450	comp90339_c0_seq2	comp90339_c0	1328	257	540	257	220	85.6031	242	94.1634	3.46822e-124	17	XP_001652222	cytochrome P450 [Aedes aegypti] >gi|108877348|gb|EAT41573.1| AAEL006810-PA [Aedes aegypti]
1	P450	comp90339_c0_seq3	comp90339_c0	680	226	540	226	194	85.8407	216	95.5752	2.67012e-109	16	XP_001652222	cytochrome P450 [Aedes aegypti] >gi|108877348|gb|EAT41573.1| AAEL006810-PA [Aedes aegypti]
1	P450	comp90642_c0_seq1	comp90642_c0	1847	383	511	379	346	90.3394	359	93.7337	0	13	XP_001649682	cytochrome P450 [Aedes aegypti] >gi|108868707|gb|EAT32932.1| AAEL014830-PA [Aedes aegypti]
1	P450	comp90748_c0_seq1	comp90748_c0	1371	410	504	408	381	92.9268	395	96.3415	0	13	XP_001652928	cytochrome P450 [Aedes aegypti] >gi|108876250|gb|EAT40475.1| AAEL007808-PA [Aedes aegypti]
1	P450	comp90748_c0_seq2	comp90748_c0	257	85	504	85	75	88.2353	79	92.9412	2.42811e-33	13	XP_001652928	cytochrome P450 [Aedes aegypti] >gi|108876250|gb|EAT40475.1| AAEL007808-PA [Aedes aegypti]
1	P450	comp90787_c3_seq1	comp90787_c3	1077	339	505	289	253	74.6313	263	77.5811	2.10993e-139	13	XP_001652929	cytochrome P450 [Aedes aegypti]
1	P450	comp91121_c0_seq1	comp91121_c0	1267	422	521	422	385	91.2322	408	96.6825	0	12	XP_001648725	cytochrome P450 [Aedes aegypti] >gi|108869081|gb|EAT33306.1| AAEL014413-PA [Aedes aegypti]
1	P450	comp91121_c0_seq2	comp91121_c0	963	321	521	316	291	90.6542	309	96.2617	9.46458e-170	13	XP_001648725	cytochrome P450 [Aedes aegypti] >gi|108869081|gb|EAT33306.1| AAEL014413-PA [Aedes aegypti]
1	P450	comp91121_c0_seq3	comp91121_c0	294	98	521	98	93	94.898	98	100	1.57486e-48	13	XP_001648725	cytochrome P450 [Aedes aegypti] >gi|108869081|gb|EAT33306.1| AAEL014413-PA [Aedes aegypti]
1	P450	comp91121_c0_seq4	comp91121_c0	891	297	521	292	270	90.9091	286	96.2963	5.17279e-156	13	XP_001648725	cytochrome P450 [Aedes aegypti] >gi|108869081|gb|EAT33306.1| AAEL014413-PA [Aedes aegypti]
1	P450	comp91128_c0_seq3	comp91128_c0	511	121	489	117	108	89.2562	114	94.2149	7.38629e-60	15	XP_001651329	cytochrome P450 [Aedes aegypti]
1	P450	comp91128_c0_seq4	comp91128_c0	413	94	489	64	60	63.8298	62	65.9574	2.26424e-29	15	XP_001651329	cytochrome P450 [Aedes aegypti]
1	P450	comp91128_c0_seq5	comp91128_c0	730	206	489	202	175	84.9515	190	92.233	7.50201e-103	15	XP_001651329	cytochrome P450 [Aedes aegypti]
1	P450	comp91207_c1_seq1	comp91207_c1	1209	360	534	360	301	83.6111	329	91.3889	3.38986e-176	14	XP_001649101	cytochrome P450 [Aedes aegypti] >gi|108868906|gb|EAT33131.1| AAEL014619-PA [Aedes aegypti]
1	P450	comp91207_c1_seq2	comp91207_c1	1415	395	534	395	329	83.2911	366	92.6582	0	14	XP_001649101	cytochrome P450 [Aedes aegypti] >gi|108868906|gb|EAT33131.1| AAEL014619-PA [Aedes aegypti]
1	P450	comp91207_c1_seq3	comp91207_c1	1310	360	534	360	303	84.1667	330	91.6667	5.89921e-177	14	XP_001649101	cytochrome P450 [Aedes aegypti] >gi|108868906|gb|EAT33131.1| AAEL014619-PA [Aedes aegypti]
1	P450	comp91207_c1_seq4	comp91207_c1	1314	395	534	395	326	82.5316	364	92.1519	0	13	XP_001649101	cytochrome P450 [Aedes aegypti] >gi|108868906|gb|EAT33131.1| AAEL014619-PA [Aedes aegypti]
1	P450	comp91207_c1_seq5	comp91207_c1	503	167	534	167	140	83.8323	151	90.4192	8.1802e-75	18	XP_001649101	cytochrome P450 [Aedes aegypti] >gi|108868906|gb|EAT33131.1| AAEL014619-PA [Aedes aegypti]
1	P450	comp91207_c1_seq6	comp91207_c1	1321	397	534	394	324	81.6121	360	90.6801	0	13	XP_001649101	cytochrome P450 [Aedes aegypti] >gi|108868906|gb|EAT33131.1| AAEL014619-PA [Aedes aegypti]
1	P450	comp91207_c1_seq7	comp91207_c1	1422	397	534	394	327	82.3678	363	91.4358	0	15	XP_001649101	cytochrome P450 [Aedes aegypti] >gi|108868906|gb|EAT33131.1| AAEL014619-PA [Aedes aegypti]
1	P450	comp91207_c1_seq8	comp91207_c1	561	187	534	187	150	80.2139	166	88.7701	1.9458e-80	17	XP_001652225	cytochrome P450 [Aedes aegypti] >gi|108877351|gb|EAT41576.1| AAEL006802-PA [Aedes aegypti]
1	P450	comp91207_c1_seq9	comp91207_c1	1209	360	534	360	298	82.7778	326	90.5556	3.17282e-174	13	XP_001649101	cytochrome P450 [Aedes aegypti] >gi|108868906|gb|EAT33131.1| AAEL014619-PA [Aedes aegypti]
1	P450	comp91207_c1_seq10	comp91207_c1	700	233	534	233	195	83.691	212	90.9871	1.16242e-110	18	XP_001649101	cytochrome P450 [Aedes aegypti] >gi|108868906|gb|EAT33131.1| AAEL014619-PA [Aedes aegypti]
1	P450	comp91207_c1_seq11	comp91207_c1	1086	319	534	319	269	84.326	296	92.79	3.2866e-156	17	XP_001649101	cytochrome P450 [Aedes aegypti] >gi|108868906|gb|EAT33131.1| AAEL014619-PA [Aedes aegypti]
1	P450	comp91207_c1_seq12	comp91207_c1	493	164	534	164	134	81.7073	147	89.6341	4.56863e-70	17	XP_001652225	cytochrome P450 [Aedes aegypti] >gi|108877351|gb|EAT41576.1| AAEL006802-PA [Aedes aegypti]
1	P450	comp91584_c0_seq2	comp91584_c0	997	332	451	332	278	83.7349	296	89.1566	4.85183e-156	15	XP_001647559	cytochrome P450 [Aedes aegypti] >gi|108865485|gb|EAT32227.1| AAEL015663-PA, partial [Aedes aegypti]
1	P450	comp91657_c0_seq1	comp91657_c0	1386	430	510	422	359	83.4884	382	88.8372	0	15	XP_001663752	cytochrome P450 [Aedes aegypti] >gi|108869961|gb|EAT34186.1| AAEL013554-PA [Aedes aegypti]
1	P450	comp91657_c0_seq2	comp91657_c0	1104	336	510	328	271	80.6548	287	85.4167	9.20358e-154	14	XP_001663752	cytochrome P450 [Aedes aegypti] >gi|108869961|gb|EAT34186.1| AAEL013554-PA [Aedes aegypti]
1	P450	comp91657_c0_seq3	comp91657_c0	1164	286	510	348	270	94.4056	288	100.699	3.00479e-150	14	XP_001663752	cytochrome P450 [Aedes aegypti] >gi|108869961|gb|EAT34186.1| AAEL013554-PA [Aedes aegypti]
1	P450	comp91657_c0_seq4	comp91657_c0	289	96	510	96	83	86.4583	90	93.75	2.89192e-42	17	XP_001663753	cytochrome P450 [Aedes aegypti] >gi|108869962|gb|EAT34187.1| AAEL013556-PA [Aedes aegypti]
1	P450	comp91709_c0_seq1	comp91709_c0	2118	565	536	521	465	86.7537	498	92.9104	0	15	XP_001653454	cytochrome P450 [Aedes aegypti]
1	P450	comp91709_c0_seq2	comp91709_c0	2333	565	536	521	465	86.7537	498	92.9104	0	15	XP_001653454	cytochrome P450 [Aedes aegypti]
1	P450	comp91828_c0_seq1	comp91828_c0	1362	423	498	423	392	92.6714	411	97.1631	0	16	XP_001654600	cytochrome P450 [Aedes aegypti] >gi|108882572|gb|EAT46797.1| AAEL002067-PA, partial [Aedes aegypti]
1	P450	comp91828_c0_seq2	comp91828_c0	1406	423	498	423	391	92.435	410	96.9267	0	16	XP_001654600	cytochrome P450 [Aedes aegypti] >gi|108882572|gb|EAT46797.1| AAEL002067-PA, partial [Aedes aegypti]
1	P450	comp91957_c0_seq1	comp91957_c0	1020	339	543	339	246	72.5664	290	85.5457	3.07932e-145	17	XP_001649935	cytochrome P450 [Aedes aegypti]
1	P450	comp91957_c0_seq2	comp91957_c0	445	148	543	148	116	78.3784	130	87.8378	2.24701e-61	16	XP_001649935	cytochrome P450 [Aedes aegypti]
1	P450	comp91957_c0_seq3	comp91957_c0	725	241	543	241	183	75.9336	214	88.7967	1.30768e-107	17	XP_001649935	cytochrome P450 [Aedes aegypti]
1	P450	comp91957_c0_seq4	comp91957_c0	515	171	543	171	128	74.8538	149	87.1345	4.48553e-70	18	XP_001649935	cytochrome P450 [Aedes aegypti]
1	P450	comp91957_c0_seq5	comp91957_c0	484	161	543	161	122	75.7764	144	89.441	4.77201e-67	16	XP_001649935	cytochrome P450 [Aedes aegypti]
1	P450	comp91957_c0_seq6	comp91957_c0	1020	339	543	339	248	73.1563	289	85.2507	4.02171e-145	18	XP_001649935	cytochrome P450 [Aedes aegypti]
1	P450	comp91957_c0_seq7	comp91957_c0	519	173	543	173	133	76.8786	150	86.7052	1.39089e-71	17	XP_001649935	cytochrome P450 [Aedes aegypti]
1	P450	comp91964_c0_seq1	comp91964_c0	2023	500	493	483	483	97.9716	483	97.9716	0	14	AEB77682	cytochrome P450 [Aedes albopictus] >gi|333691122|gb|AEF79986.1| cytochrome P450 [Aedes albopictus]
1	P450	comp91964_c0_seq2	comp91964_c0	2259	500	493	493	487	98.783	491	99.5943	0	15	AEB77682	cytochrome P450 [Aedes albopictus] >gi|333691122|gb|AEF79986.1| cytochrome P450 [Aedes albopictus]
1	P450	comp91964_c0_seq3	comp91964_c0	1606	406	493	406	378	93.1034	395	97.2906	0	14	AEB77682	cytochrome P450 [Aedes albopictus] >gi|333691122|gb|AEF79986.1| cytochrome P450 [Aedes albopictus]
1	P450	comp91964_c0_seq4	comp91964_c0	2009	500	493	493	492	99.7972	492	99.7972	0	14	AEB77682	cytochrome P450 [Aedes albopictus] >gi|333691122|gb|AEF79986.1| cytochrome P450 [Aedes albopictus]
1	P450	comp91964_c0_seq5	comp91964_c0	726	234	493	233	193	82.4786	210	89.7436	1.10702e-106	14	XP_001653691	cytochrome P450 [Aedes aegypti] >gi|108874823|gb|EAT39048.1| AAEL009129-PA [Aedes aegypti]
1	P450	comp91964_c0_seq6	comp91964_c0	2119	500	493	493	492	99.7972	492	99.7972	0	14	AEB77682	cytochrome P450 [Aedes albopictus] >gi|333691122|gb|AEF79986.1| cytochrome P450 [Aedes albopictus]
1	P450	comp91964_c0_seq7	comp91964_c0	1875	515	493	493	485	98.3773	489	99.1886	0	14	AEB77682	cytochrome P450 [Aedes albopictus] >gi|333691122|gb|AEF79986.1| cytochrome P450 [Aedes albopictus]
1	P450	comp91964_c0_seq8	comp91964_c0	1370	406	493	406	379	93.3498	395	97.2906	0	14	AEB77682	cytochrome P450 [Aedes albopictus] >gi|333691122|gb|AEF79986.1| cytochrome P450 [Aedes albopictus]
1	P450	comp91964_c0_seq9	comp91964_c0	2111	515	493	493	485	98.3773	489	99.1886	0	14	AEB77682	cytochrome P450 [Aedes albopictus] >gi|333691122|gb|AEF79986.1| cytochrome P450 [Aedes albopictus]
1	P450	comp91964_c0_seq10	comp91964_c0	1466	406	493	406	378	93.1034	394	97.0443	0	14	AEB77682	cytochrome P450 [Aedes albopictus] >gi|333691122|gb|AEF79986.1| cytochrome P450 [Aedes albopictus]
1	P450	comp91964_c0_seq11	comp91964_c0	1861	515	493	493	484	98.1744	488	98.9858	0	14	AEB77682	cytochrome P450 [Aedes albopictus] >gi|333691122|gb|AEF79986.1| cytochrome P450 [Aedes albopictus]
1	P450	comp91964_c0_seq12	comp91964_c0	1971	515	493	493	484	98.1744	488	98.9858	0	14	AEB77682	cytochrome P450 [Aedes albopictus] >gi|333691122|gb|AEF79986.1| cytochrome P450 [Aedes albopictus]
1	P450	comp91964_c0_seq13	comp91964_c0	1356	406	493	406	378	93.1034	394	97.0443	0	14	AEB77682	cytochrome P450 [Aedes albopictus] >gi|333691122|gb|AEF79986.1| cytochrome P450 [Aedes albopictus]
1	P450	comp91964_c0_seq14	comp91964_c0	776	208	493	208	197	94.7115	204	98.0769	9.5173e-110	14	AEB77682	cytochrome P450 [Aedes albopictus] >gi|333691122|gb|AEF79986.1| cytochrome P450 [Aedes albopictus]
1	P450	comp92091_c0_seq2	comp92091_c0	1033	264	543	335	250	94.697	267	101.136	1.04899e-132	12	XP_001651330	cytochrome P450 [Aedes aegypti]
1	P450	comp92091_c0_seq3	comp92091_c0	352	117	543	117	111	94.8718	115	98.2906	4.07064e-60	16	XP_001651330	cytochrome P450 [Aedes aegypti]
1	P450	comp92111_c0_seq1	comp92111_c0	1078	340	498	340	295	86.7647	324	95.2941	1.6006e-171	17	XP_001657609	cytochrome P450 [Aedes aegypti] >gi|108877957|gb|EAT42182.1| AAEL006257-PA [Aedes aegypti]
1	P450	comp92111_c0_seq2	comp92111_c0	1018	313	498	295	254	81.1502	281	89.7764	8.61249e-148	17	XP_001657609	cytochrome P450 [Aedes aegypti] >gi|108877957|gb|EAT42182.1| AAEL006257-PA [Aedes aegypti]
1	P450	comp92111_c0_seq3	comp92111_c0	762	246	498	221	189	76.8293	209	84.9593	4.27546e-107	17	XP_001657609	cytochrome P450 [Aedes aegypti] >gi|108877957|gb|EAT42182.1| AAEL006257-PA [Aedes aegypti]
1	P450	comp92111_c0_seq4	comp92111_c0	822	273	498	266	229	83.8828	252	92.3077	1.44695e-130	16	XP_001657609	cytochrome P450 [Aedes aegypti] >gi|108877957|gb|EAT42182.1| AAEL006257-PA [Aedes aegypti]
1	P450	comp92111_c0_seq5	comp92111_c0	723	240	498	240	204	85	227	94.5833	2.60168e-116	17	XP_001657609	cytochrome P450 [Aedes aegypti] >gi|108877957|gb|EAT42182.1| AAEL006257-PA [Aedes aegypti]
1	P450	comp92366_c0_seq1	comp92366_c0	2026	207	493	207	180	86.9565	200	96.6184	3.15816e-104	12	XP_001653683	cytochrome P450 [Aedes aegypti] >gi|157120814|ref|XP_001653684.1| cytochrome P450 [Aedes aegypti] >gi|108874815|gb|EAT39040.1| AAEL009117-PA [Aedes aegypti]
1	P450	comp92366_c0_seq2	comp92366_c0	2049	207	493	207	180	86.9565	200	96.6184	3.20684e-104	12	XP_001653683	cytochrome P450 [Aedes aegypti] >gi|157120814|ref|XP_001653684.1| cytochrome P450 [Aedes aegypti] >gi|108874815|gb|EAT39040.1| AAEL009117-PA [Aedes aegypti]
1	P450	comp92366_c0_seq3	comp92366_c0	969	207	493	207	180	86.9565	200	96.6184	1.07842e-104	12	XP_001653683	cytochrome P450 [Aedes aegypti] >gi|157120814|ref|XP_001653684.1| cytochrome P450 [Aedes aegypti] >gi|108874815|gb|EAT39040.1| AAEL009117-PA [Aedes aegypti]
1	P450	comp92543_c0_seq1	comp92543_c0	785	261	538	259	217	83.1418	243	93.1034	3.6954e-125	17	XP_001652216	cytochrome P450 [Aedes aegypti] >gi|108877342|gb|EAT41567.1| AAEL006815-PA [Aedes aegypti]
1	P450	comp92543_c0_seq2	comp92543_c0	1940	377	538	377	341	90.4509	362	96.0212	0	17	XP_001652216	cytochrome P450 [Aedes aegypti] >gi|108877342|gb|EAT41567.1| AAEL006815-PA [Aedes aegypti]
1	P450	comp92543_c0_seq3	comp92543_c0	1906	377	538	377	341	90.4509	362	96.0212	0	17	XP_001652216	cytochrome P450 [Aedes aegypti] >gi|108877342|gb|EAT41567.1| AAEL006815-PA [Aedes aegypti]
1	P450	comp92543_c0_seq4	comp92543_c0	1639	377	538	377	327	86.7374	355	94.1645	0	17	XP_001652216	cytochrome P450 [Aedes aegypti] >gi|108877342|gb|EAT41567.1| AAEL006815-PA [Aedes aegypti]
1	P450	comp92543_c0_seq5	comp92543_c0	739	246	538	246	214	86.9919	233	94.7154	8.22234e-121	17	XP_001652216	cytochrome P450 [Aedes aegypti] >gi|108877342|gb|EAT41567.1| AAEL006815-PA [Aedes aegypti]
1	P450	comp92543_c0_seq6	comp92543_c0	1283	377	538	377	341	90.4509	362	96.0212	0	17	XP_001652216	cytochrome P450 [Aedes aegypti] >gi|108877342|gb|EAT41567.1| AAEL006815-PA [Aedes aegypti]
1	P450	comp92543_c0_seq7	comp92543_c0	283	94	538	94	93	98.9362	94	100	4.33404e-46	15	XP_001652216	cytochrome P450 [Aedes aegypti] >gi|108877342|gb|EAT41567.1| AAEL006815-PA [Aedes aegypti]
1	P450	comp92543_c0_seq8	comp92543_c0	604	201	538	201	186	92.5373	194	96.5174	1.14295e-101	17	XP_001652216	cytochrome P450 [Aedes aegypti] >gi|108877342|gb|EAT41567.1| AAEL006815-PA [Aedes aegypti]
1	P450	comp92543_c0_seq9	comp92543_c0	321	106	538	106	83	78.3019	93	87.7358	3.55703e-40	18	XP_001652216	cytochrome P450 [Aedes aegypti] >gi|108877342|gb|EAT41567.1| AAEL006815-PA [Aedes aegypti]
1	P450	comp92543_c0_seq10	comp92543_c0	785	261	538	259	209	80.0766	236	90.4215	3.57929e-120	17	XP_001652216	cytochrome P450 [Aedes aegypti] >gi|108877342|gb|EAT41567.1| AAEL006815-PA [Aedes aegypti]
1	P450	comp92543_c0_seq11	comp92543_c0	653	217	538	217	201	92.6267	211	97.235	5.7575e-111	17	XP_001652216	cytochrome P450 [Aedes aegypti] >gi|108877342|gb|EAT41567.1| AAEL006815-PA [Aedes aegypti]
1	P450	comp92647_c0_seq1	comp92647_c0	1347	439	489	358	295	67.1982	331	75.3986	1.91548e-170	14	XP_001649102	cytochrome P450 [Aedes aegypti] >gi|108868907|gb|EAT33132.1| AAEL014612-PA [Aedes aegypti]
1	P450	comp92647_c0_seq2	comp92647_c0	1419	340	489	382	295	86.7647	332	97.6471	1.3807e-166	14	XP_001649102	cytochrome P450 [Aedes aegypti] >gi|108868907|gb|EAT33132.1| AAEL014612-PA [Aedes aegypti]
1	P450	comp92839_c0_seq1	comp92839_c0	2482	209	512	209	191	91.3876	205	98.0861	4.62234e-108	14	XP_001658673	cytochrome P450 [Aedes aegypti] >gi|108876205|gb|EAT40430.1| AAEL007830-PA [Aedes aegypti]
1	P450	comp92913_c0_seq1	comp92913_c0	1177	379	526	379	308	81.2665	335	88.3905	7.71624e-178	16	XP_001657206	cytochrome P450 [Aedes aegypti] >gi|108880690|gb|EAT44915.1| AAEL003748-PA [Aedes aegypti]
1	P450	comp92913_c0_seq2	comp92913_c0	1858	564	526	526	415	78.8973	453	86.1217	0	16	XP_001657206	cytochrome P450 [Aedes aegypti] >gi|108880690|gb|EAT44915.1| AAEL003748-PA [Aedes aegypti]
1	P450	comp92913_c0_seq3	comp92913_c0	818	259	526	259	203	78.3784	222	85.7143	6.05973e-113	17	XP_001657206	cytochrome P450 [Aedes aegypti] >gi|108880690|gb|EAT44915.1| AAEL003748-PA [Aedes aegypti]
1	P450	comp92913_c0_seq4	comp92913_c0	839	266	526	266	210	78.9474	227	85.3383	2.7456e-116	17	XP_001657206	cytochrome P450 [Aedes aegypti] >gi|108880690|gb|EAT44915.1| AAEL003748-PA [Aedes aegypti]
1	P450	comp92913_c0_seq5	comp92913_c0	968	309	526	308	243	78.6408	268	86.7314	7.39936e-138	17	XP_001657206	cytochrome P450 [Aedes aegypti] >gi|108880690|gb|EAT44915.1| AAEL003748-PA [Aedes aegypti]
1	P450	comp92913_c0_seq6	comp92913_c0	729	242	526	242	188	77.686	208	85.9504	1.5116e-103	16	XP_001657206	cytochrome P450 [Aedes aegypti] >gi|108880690|gb|EAT44915.1| AAEL003748-PA [Aedes aegypti]
1	P450	comp92913_c0_seq7	comp92913_c0	234	78	526	44	40	51.2821	41	52.5641	2.33008e-15	1	XP_001657206	cytochrome P450 [Aedes aegypti] >gi|108880690|gb|EAT44915.1| AAEL003748-PA [Aedes aegypti]
1	P450	comp93267_c0_seq1	comp93267_c0	1292	374	502	374	325	86.8984	351	93.8503	0	13	XP_001656765	cytochrome P450 [Aedes aegypti]
1	P450	comp93267_c0_seq2	comp93267_c0	348	116	502	116	114	98.2759	116	100	2.23981e-58	15	AGT51297	cytochrome P450 [Aedes albopictus] >gi|530801726|gb|AGT51298.1| cytochrome P450 [Aedes albopictus]
1	P450	comp93267_c0_seq3	comp93267_c0	683	164	502	140	137	83.5366	139	84.7561	1.54875e-72	13	AGT51297	cytochrome P450 [Aedes albopictus] >gi|530801726|gb|AGT51298.1| cytochrome P450 [Aedes albopictus]
1	P450	comp93267_c0_seq4	comp93267_c0	827	275	502	275	243	88.3636	258	93.8182	1.89522e-138	14	XP_001656765	cytochrome P450 [Aedes aegypti]
1	P450	comp93267_c0_seq5	comp93267_c0	205	68	502	67	67	98.5294	67	98.5294	8.93427e-31	13	AGT51299	cytochrome P450 [Aedes albopictus]
1	P450	comp93267_c0_seq6	comp93267_c0	231	77	502	77	73	94.8052	76	98.7013	1.00857e-34	13	XP_001656765	cytochrome P450 [Aedes aegypti]
1	P450	comp93267_c0_seq7	comp93267_c0	378	126	502	126	126	100	126	100	1.90244e-65	15	AGT51297	cytochrome P450 [Aedes albopictus] >gi|530801726|gb|AGT51298.1| cytochrome P450 [Aedes albopictus]
1	P450	comp93267_c0_seq8	comp93267_c0	681	153	502	140	137	89.5425	139	90.8497	3.40919e-72	13	AGT51297	cytochrome P450 [Aedes albopictus] >gi|530801726|gb|AGT51298.1| cytochrome P450 [Aedes albopictus]
1	P450	comp93316_c0_seq1	comp93316_c0	827	275	496	251	232	84.3636	243	88.3636	5.90515e-132	17	XP_001649933	cytochrome P450 [Aedes aegypti] >gi|108868644|gb|EAT32869.1| AAEL014892-PA [Aedes aegypti]
1	P450	comp93316_c0_seq2	comp93316_c0	1076	358	502	334	302	84.3575	321	89.6648	1.00255e-173	17	XP_001662605	cytochrome P450 [Aedes aegypti] >gi|108871106|gb|EAT35331.1| AAEL012494-PA [Aedes aegypti]
1	P450	comp93316_c0_seq3	comp93316_c0	805	267	496	243	225	84.2697	236	88.3895	3.7557e-128	16	XP_001649933	cytochrome P450 [Aedes aegypti] >gi|108868644|gb|EAT32869.1| AAEL014892-PA [Aedes aegypti]
1	P450	comp93489_c0_seq1	comp93489_c0	492	110	497	89	85	77.2727	85	77.2727	4.30596e-44	17	AEB77683	cytochrome P450 [Aedes albopictus] >gi|333691126|gb|AEF79988.1| cytochrome P450 [Aedes albopictus]
1	P450	comp93489_c0_seq2	comp93489_c0	369	101	497	80	77	76.2376	77	76.2376	1.99927e-38	16	AEB77683	cytochrome P450 [Aedes albopictus] >gi|333691126|gb|AEF79988.1| cytochrome P450 [Aedes albopictus]
1	P450	comp93489_c1_seq1	comp93489_c1	1024	340	497	340	330	97.0588	337	99.1176	0	18	AEB77683	cytochrome P450 [Aedes albopictus] >gi|333691126|gb|AEF79988.1| cytochrome P450 [Aedes albopictus]
1	P450	comp93489_c1_seq2	comp93489_c1	1066	354	497	354	343	96.8927	350	98.8701	0	18	AEB77683	cytochrome P450 [Aedes albopictus] >gi|333691126|gb|AEF79988.1| cytochrome P450 [Aedes albopictus]
1	P450	comp93489_c1_seq3	comp93489_c1	546	181	497	181	171	94.4751	174	96.1326	3.03018e-96	18	AEB77683	cytochrome P450 [Aedes albopictus] >gi|333691126|gb|AEF79988.1| cytochrome P450 [Aedes albopictus]
1	P450	comp93489_c1_seq4	comp93489_c1	830	276	497	276	270	97.8261	275	99.6377	6.5339e-155	18	AEB77683	cytochrome P450 [Aedes albopictus] >gi|333691126|gb|AEF79988.1| cytochrome P450 [Aedes albopictus]
1	P450	comp93784_c0_seq1	comp93784_c0	2987	525	499	483	468	93.7876	469	93.988	0	16	ADY68483	cytochrome P450 [Aedes albopictus]
1	P450	comp93784_c0_seq2	comp93784_c0	1640	525	499	483	469	93.988	469	93.988	0	16	ADY68483	cytochrome P450 [Aedes albopictus]
1	P450	comp93784_c0_seq3	comp93784_c0	758	237	499	237	216	91.1392	221	93.2489	1.9587e-120	17	ADY68483	cytochrome P450 [Aedes albopictus]
1	P450	comp93834_c0_seq1	comp93834_c0	677	121	499	114	97	80.1653	108	89.2562	1.94985e-51	11	XP_001653687	cytochrome P450 [Aedes aegypti]
1	P450	comp93834_c1_seq1	comp93834_c1	1684	391	499	391	362	92.5831	380	97.1867	0	14	XP_001653687	cytochrome P450 [Aedes aegypti]
1	P450	comp94170_c0_seq1	comp94170_c0	1678	473	508	473	445	94.0803	448	94.7146	0	17	ADY68482	cytochrome P450 [Aedes albopictus] >gi|333691124|gb|AEF79987.1| cytochrome P450 [Aedes albopictus]
1	P450	comp94332_c0_seq1	comp94332_c0	1145	381	582	381	364	95.5381	367	96.3255	0	7	XP_001649083	cytochrome P450 [Aedes aegypti]
1	P450	comp94332_c0_seq2	comp94332_c0	304	101	582	101	98	97.0297	100	99.0099	1.91218e-49	6	XP_001649083	cytochrome P450 [Aedes aegypti]
1	P450	comp94429_c0_seq1	comp94429_c0	1254	397	517	390	338	85.1385	367	92.4433	0	13	XP_001648726	cytochrome P450 [Aedes aegypti] >gi|108869082|gb|EAT33307.1| AAEL014412-PA [Aedes aegypti]
1	P450	comp94429_c0_seq2	comp94429_c0	1118	372	517	372	321	86.2903	350	94.086	0	13	XP_001648726	cytochrome P450 [Aedes aegypti] >gi|108869082|gb|EAT33307.1| AAEL014412-PA [Aedes aegypti]
1	P450	comp94429_c0_seq3	comp94429_c0	275	91	517	91	83	91.2088	86	94.5055	1.45032e-41	9	XP_001648726	cytochrome P450 [Aedes aegypti] >gi|108869082|gb|EAT33307.1| AAEL014412-PA [Aedes aegypti]
1	P450	comp94429_c0_seq4	comp94429_c0	682	227	517	227	199	87.6652	217	95.5947	7.75086e-117	15	XP_001648726	cytochrome P450 [Aedes aegypti] >gi|108869082|gb|EAT33307.1| AAEL014412-PA [Aedes aegypti]
1	P450	comp94756_c0_seq1	comp94756_c0	1571	478	522	478	408	85.3556	439	91.841	0	13	XP_001656766	cytochrome P450 [Aedes aegypti]
1	P450	comp94756_c0_seq2	comp94756_c0	1589	478	522	473	405	84.728	435	91.0042	0	13	XP_001656766	cytochrome P450 [Aedes aegypti]
1	P450	comp94756_c0_seq3	comp94756_c0	704	189	522	189	164	86.7725	178	94.1799	2.57652e-89	14	XP_001656766	cytochrome P450 [Aedes aegypti]
1	P450	comp94756_c0_seq4	comp94756_c0	722	189	522	184	159	84.127	174	92.0635	9.64259e-87	15	XP_001656766	cytochrome P450 [Aedes aegypti]
1	P450	comp94756_c0_seq5	comp94756_c0	571	171	522	169	147	85.9649	161	94.152	2.98907e-79	13	XP_001656766	cytochrome P450 [Aedes aegypti]
1	P450	comp94756_c0_seq6	comp94756_c0	999	314	522	312	256	81.5287	279	88.8535	1.05508e-142	13	XP_001656766	cytochrome P450 [Aedes aegypti]
1	P450	comp94877_c0_seq1	comp94877_c0	2053	353	490	353	340	96.3173	346	98.017	0	14	AEF79990	cytochrome P450 [Aedes albopictus]
1	P450	comp94877_c0_seq2	comp94877_c0	725	241	490	240	218	90.4564	223	92.5311	2.07808e-121	14	AEF79990	cytochrome P450 [Aedes albopictus]
1	P450	comp94877_c0_seq3	comp94877_c0	549	183	490	183	174	95.082	177	96.7213	2.22208e-94	13	AEF79990	cytochrome P450 [Aedes albopictus]
1	P450	comp94959_c0_seq1	comp94959_c0	2880	496	490	490	421	85.9184	455	92.8571	0	15	AFM73688	cytochrome P450 CYP6Z8 [Aedes aegypti]
1	P450	comp94959_c0_seq2	comp94959_c0	2106	496	490	490	420	85.7143	454	92.6531	0	15	AFM73688	cytochrome P450 CYP6Z8 [Aedes aegypti]
1	P450	comp94975_c0_seq1	comp94975_c0	1749	550	538	520	385	71.5613	434	80.6691	0	13	XP_001652214	cytochrome P450 [Aedes aegypti]
1	P450	comp95005_c0_seq1	comp95005_c0	1723	524	515	516	490	95.1456	506	98.2524	0	8	XP_001647565	cytochrome P450 [Aedes aegypti] >gi|108865599|gb|EAT32233.1| AAEL015655-PA [Aedes aegypti]
1	P450	comp95266_c0_seq1	comp95266_c0	2701	611	497	497	434	87.3239	476	95.7746	0	15	AAG36958	cytochrome P450 [Aedes aegypti]
1	P450	comp95407_c0_seq1	comp95407_c0	2773	540	508	507	441	86.811	471	92.7165	0	14	XP_001650160	cytochrome P450 [Aedes aegypti] >gi|108879333|gb|EAT43558.1| AAEL005006-PA [Aedes aegypti]
1	P450	comp95407_c0_seq2	comp95407_c0	205	68	508	68	61	89.7059	66	97.0588	9.24552e-28	16	XP_001650160	cytochrome P450 [Aedes aegypti] >gi|108879333|gb|EAT43558.1| AAEL005006-PA [Aedes aegypti]
1	P450	comp95407_c0_seq3	comp95407_c0	625	208	508	208	183	87.9808	197	94.7115	4.31009e-102	15	XP_001650160	cytochrome P450 [Aedes aegypti] >gi|108879333|gb|EAT43558.1| AAEL005006-PA [Aedes aegypti]
1	P450	comp95407_c0_seq4	comp95407_c0	301	100	508	100	92	92	95	95	1.85701e-44	12	XP_001650160	cytochrome P450 [Aedes aegypti] >gi|108879333|gb|EAT43558.1| AAEL005006-PA [Aedes aegypti]
1	P450	comp95743_c0_seq1	comp95743_c0	2013	503	499	499	460	92.1844	478	95.7916	0	17	XP_001664290	cytochrome P450 [Aedes aegypti] >gi|108880578|gb|EAT44803.1| AAEL003890-PA [Aedes aegypti]
1	P450	comp95912_c2_seq1	comp95912_c2	327	100	500	70	64	64	68	68	4.05807e-31	13	XP_001660657	cytochrome P450 [Aedes aegypti] >gi|108873677|gb|EAT37902.1| AAEL010154-PA [Aedes aegypti]
1	P450	comp95912_c2_seq2	comp95912_c2	2594	505	500	483	419	83.8	452	90.4	0	10	XP_001660657	cytochrome P450 [Aedes aegypti] >gi|108873677|gb|EAT37902.1| AAEL010154-PA [Aedes aegypti]
1	P450	comp95944_c0_seq1	comp95944_c0	1752	519	505	505	466	92.2772	490	97.0297	0	13	XP_001654558	cytochrome P450 [Aedes aegypti] >gi|108882530|gb|EAT46755.1| AAEL002085-PA [Aedes aegypti]
1	P450	comp95958_c0_seq1	comp95958_c0	3261	536	505	505	447	88.5149	475	94.0594	0	20	XP_001649311	cytochrome P450 [Aedes aegypti] >gi|108868839|gb|EAT33064.1| AAEL014684-PA [Aedes aegypti]
1	P450	comp95958_c0_seq2	comp95958_c0	234	78	505	78	69	88.4615	74	94.8718	1.3597e-31	19	XP_001649312	cytochrome P450 [Aedes aegypti] >gi|108868840|gb|EAT33065.1| AAEL014678-PA [Aedes aegypti]
1	P450	comp95958_c0_seq3	comp95958_c0	672	132	505	114	91	68.9394	97	73.4848	1.27637e-47	16	XP_001649312	cytochrome P450 [Aedes aegypti] >gi|108868840|gb|EAT33065.1| AAEL014678-PA [Aedes aegypti]
1	P450	comp96223_c0_seq5	comp96223_c0	257	61	471	60	54	88.5246	59	96.7213	3.88555e-23	18	XP_001660728	cytochrome P450 [Aedes aegypti]
1	P450	comp96223_c0_seq6	comp96223_c0	217	72	471	72	68	94.4444	71	98.6111	1.50489e-30	17	XP_001660728	cytochrome P450 [Aedes aegypti]
1	P450	comp96240_c0_seq1	comp96240_c0	1861	529	499	498	414	82.9659	459	91.984	0	16	XP_001652487	cytochrome P450 [Aedes aegypti] >gi|108877117|gb|EAT41342.1| AAEL006989-PA [Aedes aegypti]
1	P450	comp96309_c0_seq1	comp96309_c0	2384	519	515	516	445	86.4078	483	93.7864	0	15	XP_001657205	cytochrome P450 [Aedes aegypti] >gi|108880689|gb|EAT44914.1| AAEL003763-PA, partial [Aedes aegypti]
1	P450	comp96309_c0_seq2	comp96309_c0	2079	519	515	515	444	86.2136	482	93.5922	0	16	XP_001657205	cytochrome P450 [Aedes aegypti] >gi|108880689|gb|EAT44914.1| AAEL003763-PA, partial [Aedes aegypti]
1	P450	comp96309_c0_seq3	comp96309_c0	1919	518	515	515	446	86.6019	484	93.9806	0	14	XP_001657205	cytochrome P450 [Aedes aegypti] >gi|108880689|gb|EAT44914.1| AAEL003763-PA, partial [Aedes aegypti]
1	P450	comp96350_c0_seq1	comp96350_c0	1743	526	497	478	427	85.9155	445	89.5372	0	11	XP_001652930	cytochrome P450 [Aedes aegypti] >gi|108876252|gb|EAT40477.1| AAEL007798-PA [Aedes aegypti]
1	P450	comp96350_c0_seq2	comp96350_c0	1734	502	497	476	425	85.5131	443	89.1348	0	11	XP_001652930	cytochrome P450 [Aedes aegypti] >gi|108876252|gb|EAT40477.1| AAEL007798-PA [Aedes aegypti]
1	P450	comp96373_c0_seq1	comp96373_c0	2849	607	503	503	475	94.4334	476	94.6322	0	14	ADW54425	cytochrome P450 [Aedes albopictus] >gi|333691120|gb|AEF79985.1| cytochrome P450 [Aedes albopictus]
1	P450	comp96373_c0_seq2	comp96373_c0	734	210	503	195	181	86.1905	181	86.1905	2.54835e-98	14	ADW54425	cytochrome P450 [Aedes albopictus] >gi|333691120|gb|AEF79985.1| cytochrome P450 [Aedes albopictus]
1	P450	comp96468_c1_seq1	comp96468_c1	2643	574	566	566	549	96.9965	554	97.8799	0	15	XP_001648376	cytochrome P450 [Aedes aegypti] >gi|108880360|gb|EAT44585.1| AAEL004054-PA [Aedes aegypti]
1	P450	comp96537_c0_seq1	comp96537_c0	741	199	505	199	184	92.4623	192	96.4824	7.30826e-101	13	XP_001652929	cytochrome P450 [Aedes aegypti]
1	P450	comp96537_c0_seq2	comp96537_c0	1075	358	512	322	253	70.6704	276	77.095	1.23104e-139	14	XP_001658673	cytochrome P450 [Aedes aegypti] >gi|108876205|gb|EAT40430.1| AAEL007830-PA [Aedes aegypti]
1	P450	comp96537_c0_seq3	comp96537_c0	1198	209	505	207	190	90.9091	200	95.6938	1.52907e-104	12	XP_001652929	cytochrome P450 [Aedes aegypti]
1	P450	comp96537_c0_seq6	comp96537_c0	264	87	505	86	81	93.1034	84	96.5517	9.82935e-38	14	XP_001652929	cytochrome P450 [Aedes aegypti]
1	P450	comp96755_c0_seq1	comp96755_c0	2664	561	541	540	483	89.2791	508	93.9002	0	17	XP_001652220	cytochrome P450 [Aedes aegypti]
1	P450	comp96755_c0_seq2	comp96755_c0	1748	555	541	540	495	91.4972	521	96.3031	0	17	XP_001652220	cytochrome P450 [Aedes aegypti]
1	P450	comp96755_c0_seq3	comp96755_c0	868	263	541	249	222	84.4106	239	90.8745	9.0914e-126	17	XP_001652220	cytochrome P450 [Aedes aegypti]
1	P450	comp96755_c0_seq4	comp96755_c0	447	149	541	148	130	87.2483	140	93.9597	9.07442e-71	16	XP_001652219	cytochrome P450 [Aedes aegypti]
1	P450	comp96755_c0_seq5	comp96755_c0	561	161	541	147	135	83.8509	142	88.1988	2.72144e-74	16	XP_001652220	cytochrome P450 [Aedes aegypti]
1	P450	comp96873_c0_seq1	comp96873_c0	1935	538	522	524	469	89.8467	487	93.295	0	17	XP_001660729	cytochrome P450 [Aedes aegypti]
1	P450	comp96905_c0_seq1	comp96905_c0	2066	543	537	518	406	75.6052	470	87.5233	0	17	XP_001649103	cytochrome P450 [Aedes aegypti] >gi|108868908|gb|EAT33133.1| AAEL014604-PA [Aedes aegypti]
1	P450	comp96905_c0_seq2	comp96905_c0	2130	543	537	518	405	75.419	470	87.5233	0	17	XP_001649103	cytochrome P450 [Aedes aegypti] >gi|108868908|gb|EAT33133.1| AAEL014604-PA [Aedes aegypti]
1	P450	comp96916_c0_seq1	comp96916_c0	1816	402	543	402	324	80.597	367	91.2935	0	17	XP_001652221	cytochrome P450 [Aedes aegypti]
1	P450	comp96916_c0_seq2	comp96916_c0	1877	402	543	402	324	80.597	367	91.2935	0	17	XP_001652221	cytochrome P450 [Aedes aegypti]
1	P450	comp96916_c0_seq3	comp96916_c0	478	159	525	159	140	88.0503	152	95.5975	1.03591e-74	18	XP_001649105	cytochrome P450 [Aedes aegypti] >gi|108868910|gb|EAT33135.1| AAEL014611-PA [Aedes aegypti]
1	P450	comp96916_c0_seq4	comp96916_c0	279	93	525	93	81	87.0968	91	97.8495	4.6534e-40	17	XP_001649105	cytochrome P450 [Aedes aegypti] >gi|108868910|gb|EAT33135.1| AAEL014611-PA [Aedes aegypti]
1	P450	comp97011_c0_seq1	comp97011_c0	1599	486	502	486	434	89.3004	466	95.8848	0	13	XP_001652927	cytochrome P450 [Aedes aegypti] >gi|108876249|gb|EAT40474.1| AAEL007807-PA [Aedes aegypti]
1	P450	comp97011_c0_seq2	comp97011_c0	1572	486	502	481	431	88.6831	462	95.0617	0	13	XP_001652927	cytochrome P450 [Aedes aegypti] >gi|108876249|gb|EAT40474.1| AAEL007807-PA [Aedes aegypti]
1	P450	comp97011_c0_seq3	comp97011_c0	751	250	502	245	219	87.6	239	95.6	1.15262e-125	13	XP_001652927	cytochrome P450 [Aedes aegypti] >gi|108876249|gb|EAT40474.1| AAEL007807-PA [Aedes aegypti]
1	P450	comp97034_c1_seq1	comp97034_c1	2207	498	497	501	386	77.666	425	85.5131	0	16	AAF97937	cytochrome P450 CYP6N3v2 [Aedes albopictus]
1	P450	comp97034_c1_seq2	comp97034_c1	1642	399	491	399	285	71.4286	331	82.9574	2.44212e-165	15	AEB77680	cytochrome P450 [Aedes albopictus]
1	P450	comp97034_c1_seq3	comp97034_c1	2348	498	497	499	396	79.6781	438	88.1288	0	16	AAF97937	cytochrome P450 CYP6N3v2 [Aedes albopictus]
1	P450	comp97034_c1_seq4	comp97034_c1	2223	498	497	499	385	77.4648	423	85.1107	0	16	AAF97937	cytochrome P450 CYP6N3v2 [Aedes albopictus]
1	P450	comp97034_c1_seq5	comp97034_c1	278	92	216	92	91	98.913	91	98.913	1.76419e-47	18	AAF97945	cytochrome P450 CYP6N4v5 [Aedes albopictus]
1	P450	comp97034_c1_seq6	comp97034_c1	2332	498	497	501	397	79.8793	440	88.5312	0	16	AAF97937	cytochrome P450 CYP6N3v2 [Aedes albopictus]
1	P450	comp97052_c0_seq1	comp97052_c0	249	82	497	82	79	96.3415	82	100	9.59947e-38	14	XP_001652925	cytochrome P450 [Aedes aegypti]
1	P450	comp97052_c0_seq3	comp97052_c0	224	74	497	74	72	97.2973	74	100	1.84109e-33	15	XP_001652925	cytochrome P450 [Aedes aegypti]
1	P450	comp97073_c1_seq1	comp97073_c1	723	204	533	103	101	49.5098	103	50.4902	2.02934e-52	9	XP_001649970	cytochrome P450 [Aedes aegypti] >gi|108879491|gb|EAT43716.1| AAEL004870-PA [Aedes aegypti]
1	P450	comp97073_c2_seq1	comp97073_c2	405	135	533	135	132	97.7778	134	99.2593	1.36975e-71	11	XP_001842707	cytochrome P450 18a1 [Culex quinquefasciatus] >gi|167864026|gb|EDS27409.1| cytochrome P450 18a1 [Culex quinquefasciatus]
1	P450	comp97073_c3_seq1	comp97073_c3	239	79	533	79	76	96.2025	78	98.7342	3.44031e-35	11	XP_001649970	cytochrome P450 [Aedes aegypti] >gi|108879491|gb|EAT43716.1| AAEL004870-PA [Aedes aegypti]
1	P450	comp97161_c0_seq1	comp97161_c0	4017	558	507	506	455	89.7436	491	96.8442	0	18	XP_001649932	cytochrome P450 [Aedes aegypti] >gi|108868643|gb|EAT32868.1| AAEL014893-PA [Aedes aegypti]
1	P450	comp97161_c0_seq2	comp97161_c0	3999	558	507	506	455	89.7436	491	96.8442	0	18	XP_001649932	cytochrome P450 [Aedes aegypti] >gi|108868643|gb|EAT32868.1| AAEL014893-PA [Aedes aegypti]
1	P450	comp97161_c0_seq3	comp97161_c0	4028	558	507	506	453	89.3491	490	96.6469	0	18	XP_001649932	cytochrome P450 [Aedes aegypti] >gi|108868643|gb|EAT32868.1| AAEL014893-PA [Aedes aegypti]
1	P450	comp97161_c0_seq5	comp97161_c0	351	116	507	116	98	84.4828	112	96.5517	3.33773e-54	16	XP_001649932	cytochrome P450 [Aedes aegypti] >gi|108868643|gb|EAT32868.1| AAEL014893-PA [Aedes aegypti]
1	P450	comp97315_c0_seq1	comp97315_c0	2182	504	497	482	460	92.5553	473	95.171	0	7	XP_001654598	cytochrome P450 [Aedes aegypti] >gi|108882570|gb|EAT46795.1| AAEL002043-PA [Aedes aegypti]
1	P450	comp97346_c1_seq1	comp97346_c1	1162	347	531	338	258	74.3516	288	82.9971	2.21899e-145	20	XP_001653040	cytochrome P450 [Aedes aegypti] >gi|108883382|gb|EAT47607.1| AAEL001320-PA [Aedes aegypti]
1	P450	comp97346_c1_seq2	comp97346_c1	1366	358	531	349	269	75.1397	299	83.5196	1.19107e-151	20	XP_001653040	cytochrome P450 [Aedes aegypti] >gi|108883382|gb|EAT47607.1| AAEL001320-PA [Aedes aegypti]
1	P450	comp97346_c1_seq3	comp97346_c1	253	84	531	83	64	76.1905	77	91.6667	1.0611e-28	20	XP_001653040	cytochrome P450 [Aedes aegypti] >gi|108883382|gb|EAT47607.1| AAEL001320-PA [Aedes aegypti]
1	P450	comp97356_c0_seq1	comp97356_c0	1759	527	508	490	409	80.5118	451	88.7795	0	20	XP_001653509	cytochrome P450 [Aedes aegypti] >gi|108875080|gb|EAT39305.1| AAEL008889-PA [Aedes aegypti]
1	P450	comp97356_c0_seq2	comp97356_c0	517	113	508	113	91	80.531	100	88.4956	9.41821e-44	16	XP_001653509	cytochrome P450 [Aedes aegypti] >gi|108875080|gb|EAT39305.1| AAEL008889-PA [Aedes aegypti]
1	P450	comp97571_c0_seq1	comp97571_c0	2393	351	554	351	343	97.7208	348	99.1453	0	18	XP_001659149	cytochrome P450 [Aedes aegypti] >gi|108875660|gb|EAT39885.1| AAEL008345-PA [Aedes aegypti]
1	P450	comp97571_c0_seq2	comp97571_c0	457	152	554	152	150	98.6842	151	99.3421	2.97983e-82	14	XP_001659149	cytochrome P450 [Aedes aegypti] >gi|108875660|gb|EAT39885.1| AAEL008345-PA [Aedes aegypti]
1	P450	comp97571_c0_seq3	comp97571_c0	822	209	561	203	197	94.2584	201	96.1722	3.46802e-108	15	XP_001658068	cytochrome P450 [Aedes aegypti] >gi|108877330|gb|EAT41555.1| AAEL006824-PA, partial [Aedes aegypti]
1	P450	comp97638_c0_seq1	comp97638_c0	1869	526	499	501	428	85.7715	470	94.1884	0	16	XP_001652485	cytochrome P450 [Aedes aegypti]
1	P450	comp97638_c0_seq2	comp97638_c0	644	208	499	208	177	85.0962	197	94.7115	7.48758e-100	15	XP_001652485	cytochrome P450 [Aedes aegypti]
1	P450	comp97638_c0_seq3	comp97638_c0	817	268	499	268	231	86.194	254	94.7761	4.89538e-131	16	XP_001652485	cytochrome P450 [Aedes aegypti]
1	P450	comp97655_c0_seq1	comp97655_c0	2888	201	509	200	139	69.1542	167	83.0846	1.12674e-76	12	XP_001664239	cytochrome P450 [Aedes aegypti]
1	P450	comp97655_c0_seq2	comp97655_c0	2533	201	509	200	139	69.1542	167	83.0846	9.63937e-77	12	XP_001664239	cytochrome P450 [Aedes aegypti]
1	P450	comp97655_c0_seq3	comp97655_c0	2595	201	509	200	139	69.1542	167	83.0846	9.93445e-77	12	XP_001664239	cytochrome P450 [Aedes aegypti]
1	P450	comp97655_c0_seq4	comp97655_c0	2902	201	509	200	139	69.1542	167	83.0846	1.13234e-76	12	XP_001664239	cytochrome P450 [Aedes aegypti]
1	P450	comp97655_c0_seq5	comp97655_c0	1318	201	509	200	139	69.1542	167	83.0846	4.09719e-77	12	XP_001664239	cytochrome P450 [Aedes aegypti]
1	P450	comp97655_c0_seq7	comp97655_c0	1838	201	509	200	139	69.1542	167	83.0846	6.487e-77	12	XP_001664239	cytochrome P450 [Aedes aegypti]
1	P450	comp97655_c0_seq8	comp97655_c0	2530	201	509	200	139	69.1542	167	83.0846	9.62532e-77	12	XP_001664239	cytochrome P450 [Aedes aegypti]
1	P450	comp97655_c0_seq9	comp97655_c0	2593	201	509	200	139	69.1542	167	83.0846	9.9204e-77	12	XP_001664239	cytochrome P450 [Aedes aegypti]
1	P450	comp97655_c0_seq10	comp97655_c0	1963	201	509	200	139	69.1542	167	83.0846	7.03492e-77	12	XP_001664239	cytochrome P450 [Aedes aegypti]
1	P450	comp97655_c0_seq11	comp97655_c0	2751	201	509	200	139	69.1542	167	83.0846	1.06227e-76	12	XP_001664239	cytochrome P450 [Aedes aegypti]
1	P450	comp97655_c0_seq12	comp97655_c0	1840	201	509	200	139	69.1542	167	83.0846	6.487e-77	12	XP_001664239	cytochrome P450 [Aedes aegypti]
1	P450	comp97655_c0_seq13	comp97655_c0	2596	201	509	200	139	69.1542	167	83.0846	9.93445e-77	12	XP_001664239	cytochrome P450 [Aedes aegypti]
1	P450	comp97655_c0_seq14	comp97655_c0	2532	201	509	200	139	69.1542	167	83.0846	9.63937e-77	12	XP_001664239	cytochrome P450 [Aedes aegypti]
1	P450	comp97655_c0_seq15	comp97655_c0	2592	201	509	200	139	69.1542	167	83.0846	9.9204e-77	12	XP_001664239	cytochrome P450 [Aedes aegypti]
1	P450	comp97655_c0_seq16	comp97655_c0	2899	201	509	200	139	69.1542	167	83.0846	1.13094e-76	12	XP_001664239	cytochrome P450 [Aedes aegypti]
1	P450	comp97655_c0_seq17	comp97655_c0	2885	201	509	200	139	69.1542	167	83.0846	1.12534e-76	12	XP_001664239	cytochrome P450 [Aedes aegypti]
1	P450	comp97655_c0_seq18	comp97655_c0	1567	201	509	200	139	69.1542	167	83.0846	5.22602e-77	12	XP_001664239	cytochrome P450 [Aedes aegypti]
1	P450	comp97655_c0_seq19	comp97655_c0	1565	201	509	200	139	69.1542	167	83.0846	5.22602e-77	12	XP_001664239	cytochrome P450 [Aedes aegypti]
1	P450	comp97655_c0_seq21	comp97655_c0	1962	201	509	200	139	69.1542	167	83.0846	7.03492e-77	12	XP_001664239	cytochrome P450 [Aedes aegypti]
1	P450	comp97655_c0_seq22	comp97655_c0	2768	201	509	200	139	69.1542	167	83.0846	1.07068e-76	12	XP_001664239	cytochrome P450 [Aedes aegypti]
1	P450	comp97655_c0_seq24	comp97655_c0	2535	201	509	200	139	69.1542	167	83.0846	9.65342e-77	12	XP_001664239	cytochrome P450 [Aedes aegypti]
1	P450	comp97655_c0_seq27	comp97655_c0	2767	201	509	200	139	69.1542	167	83.0846	1.06928e-76	12	XP_001664239	cytochrome P450 [Aedes aegypti]
1	P450	comp97655_c0_seq30	comp97655_c0	2706	201	509	200	139	69.1542	167	83.0846	1.04125e-76	12	XP_001664239	cytochrome P450 [Aedes aegypti]
1	P450	comp97655_c0_seq31	comp97655_c0	2753	201	509	200	139	69.1542	167	83.0846	1.06368e-76	12	XP_001664239	cytochrome P450 [Aedes aegypti]
1	P450	comp97655_c0_seq32	comp97655_c0	2720	201	509	200	139	69.1542	167	83.0846	1.04826e-76	12	XP_001664239	cytochrome P450 [Aedes aegypti]
1	P450	comp97998_c0_seq1	comp97998_c0	2752	539	533	533	476	89.3058	513	96.2477	0	20	BAO57714	cytochrome P450 monooxygenase CYP9M6v2 [Aedes aegypti]
1	P450	comp98118_c0_seq2	comp98118_c0	1299	304	538	304	290	95.3947	295	97.0395	3.31043e-164	6	XP_001661198	cytochrome P450 [Aedes aegypti]
1	P450	comp98118_c0_seq3	comp98118_c0	202	67	538	67	59	88.0597	62	92.5373	1.6902e-29	5	XP_001661198	cytochrome P450 [Aedes aegypti]
1	P450	comp98146_c0_seq4	comp98146_c0	4270	510	535	469	423	82.9412	443	86.8627	0	14	XP_001649097	cytochrome P450 [Aedes aegypti] >gi|108868902|gb|EAT33127.1| AAEL014609-PA, partial [Aedes aegypti]
1	P450	comp98146_c0_seq5	comp98146_c0	231	76	535	59	51	67.1053	55	72.3684	2.1813e-21	12	XP_001649097	cytochrome P450 [Aedes aegypti] >gi|108868902|gb|EAT33127.1| AAEL014609-PA, partial [Aedes aegypti]
1	P450	comp98146_c0_seq7	comp98146_c0	2520	82	535	59	55	67.0732	57	69.5122	2.31829e-22	13	XP_001649097	cytochrome P450 [Aedes aegypti] >gi|108868902|gb|EAT33127.1| AAEL014609-PA, partial [Aedes aegypti]
1	P450	comp98468_c0_seq1	comp98468_c0	3774	516	499	497	442	88.5772	469	93.988	0	11	XP_001653676	cytochrome P450 [Aedes aegypti] >gi|108874808|gb|EAT39033.1| AAEL009137-PA [Aedes aegypti]
1	P450	comp98468_c0_seq2	comp98468_c0	1212	371	511	332	294	79.2453	301	81.1321	3.77154e-167	15	XP_001653675	cytochrome P450 [Aedes aegypti] >gi|108874807|gb|EAT39032.1| AAEL009120-PA [Aedes aegypti]
1	P450	comp98593_c1_seq1	comp98593_c1	626	194	509	192	127	65.4639	155	79.8969	2.34166e-71	14	XP_001847407	cytochrome P450 93A3 [Culex quinquefasciatus] >gi|167862757|gb|EDS26140.1| cytochrome P450 93A3 [Culex quinquefasciatus]
1	P450	comp98593_c1_seq2	comp98593_c1	6347	541	501	488	324	64.6707	398	79.4411	0	16	XP_001847405	cytochrome P450 [Culex quinquefasciatus] >gi|167862755|gb|EDS26138.1| cytochrome P450 [Culex quinquefasciatus]
1	P450	comp98593_c1_seq3	comp98593_c1	6367	506	501	488	324	64.6707	398	79.4411	0	16	XP_001847405	cytochrome P450 [Culex quinquefasciatus] >gi|167862755|gb|EDS26138.1| cytochrome P450 [Culex quinquefasciatus]
1	P450	comp99011_c0_seq1	comp99011_c0	2300	343	536	337	266	77.551	302	88.0466	3.528e-155	17	AAL85594	cytochrome P450 CYP9J [Aedes aegypti]
1	P450	comp99011_c0_seq2	comp99011_c0	3024	571	564	537	438	77.6596	491	87.0567	0	17	XP_001652218	cytochrome P450 [Aedes aegypti]
1	P450	comp99717_c0_seq1	comp99717_c0	203	67	537	67	46	68.6567	50	74.6269	2.52364e-17	6	XP_001652224	cytochrome P450 [Aedes aegypti] >gi|108877350|gb|EAT41575.1| AAEL006814-PA [Aedes aegypti]
1	P450	comp99789_c0_seq1	comp99789_c0	385	127	500	127	101	79.5276	110	86.6142	1.15119e-49	9	XP_001660657	cytochrome P450 [Aedes aegypti] >gi|108873677|gb|EAT37902.1| AAEL010154-PA [Aedes aegypti]
1	P450	comp100831_c0_seq1	comp100831_c0	404	119	527	56	38	31.9328	45	37.8151	2.01028e-14	1	XP_001649099	cytochrome P450 [Aedes aegypti] >gi|108868904|gb|EAT33129.1| AAEL014606-PA [Aedes aegypti]
1	P450	comp103237_c0_seq1	comp103237_c0	252	77	500	49	46	59.7403	48	62.3377	1.30012e-18	2	XP_001660657	cytochrome P450 [Aedes aegypti] >gi|108873677|gb|EAT37902.1| AAEL010154-PA [Aedes aegypti]
1	P450	comp107678_c0_seq1	comp107678_c0	408	135	519	133	108	80	118	87.4074	3.9923e-55	17	XP_001660715	cytochrome P450 [Aedes aegypti]
1	P450	comp111789_c0_seq1	comp111789_c0	311	103	531	101	97	94.1748	101	98.0583	4.82394e-53	17	XP_001658817	cytochrome P450 [Aedes aegypti] >gi|108876009|gb|EAT40234.1| AAEL008023-PA [Aedes aegypti]
1	P450	comp113196_c0_seq1	comp113196_c0	240	80	394	80	79	98.75	79	98.75	1.59438e-40	11	XP_001660339	cytochrome P450 [Aedes aegypti]
1	P450	comp117931_c0_seq1	comp117931_c0	436	145	497	145	130	89.6552	136	93.7931	3.26617e-68	14	XP_001653678	cytochrome P450 [Aedes aegypti] >gi|108874810|gb|EAT39035.1| AAEL009122-PA [Aedes aegypti]
1	P450	comp129704_c0_seq1	comp129704_c0	255	85	496	86	65	76.4706	77	90.5882	7.83102e-32	15	XP_001651778	cytochrome P450 [Aedes aegypti] >gi|108878171|gb|EAT42396.1| AAEL006044-PA [Aedes aegypti]
1	P450	comp132154_c0_seq1	comp132154_c0	270	81	535	74	59	72.8395	65	80.2469	2.6692e-27	18	XP_001660274	cytochrome P450 [Aedes aegypti]
1	P450	comp132726_c0_seq1	comp132726_c0	250	78	496	73	37	47.4359	50	64.1026	3.1096e-12	1	XP_001651778	cytochrome P450 [Aedes aegypti] >gi|108878171|gb|EAT42396.1| AAEL006044-PA [Aedes aegypti]
1	P450	comp133093_c0_seq1	comp133093_c0	227	75	500	74	68	90.6667	72	96	2.10826e-32	13	XP_001655569	cytochrome P450 [Aedes aegypti] >gi|108884452|gb|EAT48677.1| AAEL000325-PA [Aedes aegypti]
1	P450	comp134368_c0_seq1	comp134368_c0	235	78	519	78	74	94.8718	78	100	1.40381e-36	14	XP_001655571	cytochrome P450 [Aedes aegypti] >gi|108884454|gb|EAT48679.1| AAEL000338-PA [Aedes aegypti]
1	P450	comp136227_c0_seq1	comp136227_c0	517	172	490	156	126	73.2558	136	79.0698	7.91771e-67	15	XP_001651779	cytochrome P450 [Aedes aegypti] >gi|108878172|gb|EAT42397.1| AAEL006058-PA [Aedes aegypti]
1	P450	comp138004_c0_seq1	comp138004_c0	246	73	376	56	48	65.7534	51	69.863	2.22899e-18	3	XP_001647644	cytochrome P450 [Aedes aegypti] >gi|108866778|gb|EAT32312.1| AAEL015563-PA, partial [Aedes aegypti]
1	P450	comp145232_c0_seq1	comp145232_c0	206	68	496	67	35	51.4706	55	80.8824	1.99335e-14	1	XP_001651778	cytochrome P450 [Aedes aegypti] >gi|108878171|gb|EAT42396.1| AAEL006044-PA [Aedes aegypti]
1	P450	comp145987_c0_seq1	comp145987_c0	308	102	497	102	93	91.1765	98	96.0784	3.03664e-47	15	XP_001653678	cytochrome P450 [Aedes aegypti] >gi|108874810|gb|EAT39035.1| AAEL009122-PA [Aedes aegypti]
1	P450	comp147170_c0_seq1	comp147170_c0	246	82	501	74	68	82.9268	70	85.3659	2.99863e-31	8	XP_001662870	cytochrome P450 [Aedes aegypti] >gi|108870814|gb|EAT35039.1| AAEL012766-PA [Aedes aegypti]
1	P450	comp152296_c0_seq1	comp152296_c0	295	98	497	98	83	84.6939	90	91.8367	5.24263e-44	16	XP_001653678	cytochrome P450 [Aedes aegypti] >gi|108874810|gb|EAT39035.1| AAEL009122-PA [Aedes aegypti]
1	P450	comp152936_c0_seq1	comp152936_c0	216	71	563	69	59	83.0986	64	90.1408	1.45761e-25	12	XP_001649100	cytochrome P450 [Aedes aegypti]
1	P450	comp153130_c0_seq1	comp153130_c0	262	87	531	87	80	91.954	82	94.2529	1.01517e-39	13	XP_001658817	cytochrome P450 [Aedes aegypti] >gi|108876009|gb|EAT40234.1| AAEL008023-PA [Aedes aegypti]
1	P450	comp153566_c0_seq1	comp153566_c0	296	83	531	68	58	69.8795	66	79.5181	4.31241e-25	2	XP_001658817	cytochrome P450 [Aedes aegypti] >gi|108876009|gb|EAT40234.1| AAEL008023-PA [Aedes aegypti]
1	P450	comp153781_c0_seq1	comp153781_c0	483	161	466	161	127	78.882	142	88.1988	2.28859e-69	13	XP_001662863	cytochrome P450 [Aedes aegypti]
1	P450	comp156953_c0_seq1	comp156953_c0	216	72	522	63	49	68.0556	56	77.7778	7.00672e-20	1	XP_001653677	cytochrome P450 [Aedes aegypti] >gi|108874809|gb|EAT39034.1| AAEL009133-PA [Aedes aegypti]
1	P450	comp159127_c0_seq1	comp159127_c0	289	96	501	95	88	91.6667	94	97.9167	1.63833e-45	11	XP_001662870	cytochrome P450 [Aedes aegypti] >gi|108870814|gb|EAT35039.1| AAEL012766-PA [Aedes aegypti]
1	P450	comp162855_c0_seq1	comp162855_c0	252	83	498	83	67	80.7229	74	89.1566	2.13805e-29	2	XP_001654599	cytochrome P450 [Aedes aegypti] >gi|108882571|gb|EAT46796.1| AAEL002071-PA [Aedes aegypti]
1	P450	comp163945_c0_seq1	comp163945_c0	255	84	500	84	66	78.5714	74	88.0952	1.47687e-30	2	XP_001655569	cytochrome P450 [Aedes aegypti] >gi|108884452|gb|EAT48677.1| AAEL000325-PA [Aedes aegypti]
1	P450	comp165758_c0_seq1	comp165758_c0	422	140	500	140	127	90.7143	134	95.7143	3.42281e-70	12	XP_001655569	cytochrome P450 [Aedes aegypti] >gi|108884452|gb|EAT48677.1| AAEL000325-PA [Aedes aegypti]
1	P450	comp166766_c0_seq1	comp166766_c0	223	74	466	73	55	74.3243	65	87.8378	8.30419e-26	11	XP_001662863	cytochrome P450 [Aedes aegypti]
1	P450	comp168349_c0_seq1	comp168349_c0	222	74	501	64	63	85.1351	64	86.4865	1.04805e-28	7	XP_001662870	cytochrome P450 [Aedes aegypti] >gi|108870814|gb|EAT35039.1| AAEL012766-PA [Aedes aegypti]
1	Peroxidase	comp56774_c0_seq1	comp56774_c0	282	93	842	93	91	97.8495	93	100	7.89847e-48	8	XP_001662610	oxidase/peroxidase [Aedes aegypti]
1	Peroxidase	comp60081_c0_seq1	comp60081_c0	306	101	766	101	101	100	101	100	2.48499e-57	4	XP_001661365	oxidase/peroxidase [Aedes aegypti]
1	Peroxidase	comp61414_c0_seq1	comp61414_c0	305	101	842	101	99	98.0198	101	100	7.48209e-54	5	XP_001662610	oxidase/peroxidase [Aedes aegypti]
1	Peroxidase	comp66447_c0_seq1	comp66447_c0	323	107	842	107	106	99.0654	107	100	3.19367e-57	5	XP_001662610	oxidase/peroxidase [Aedes aegypti]
1	Peroxidase	comp73475_c0_seq1	comp73475_c0	427	142	1653	142	140	98.5915	141	99.2958	5.8078e-78	3	XP_001650842	oxidase/peroxidase [Aedes aegypti] >gi|108878879|gb|EAT43104.1| AAEL005416-PA [Aedes aegypti]
1	Peroxidase	comp73967_c0_seq1	comp73967_c0	547	181	719	181	167	92.2652	167	92.2652	1.00874e-91	10	XP_001657503	oxidase/peroxidase [Aedes aegypti] >gi|108868308|gb|EAT32533.1| AAEL015354-PA [Aedes aegypti]
1	Peroxidase	comp75792_c0_seq5	comp75792_c0	534	141	1653	78	68	48.227	71	50.3546	1.33727e-29	3	XP_001650842	oxidase/peroxidase [Aedes aegypti] >gi|108878879|gb|EAT43104.1| AAEL005416-PA [Aedes aegypti]
1	Peroxidase	comp76097_c0_seq1	comp76097_c0	565	188	719	188	185	98.4043	186	98.9362	2.94206e-108	12	XP_001657503	oxidase/peroxidase [Aedes aegypti] >gi|108868308|gb|EAT32533.1| AAEL015354-PA [Aedes aegypti]
1	Peroxidase	comp76657_c0_seq1	comp76657_c0	232	77	1395	77	76	98.7013	77	100	6.31725e-37	8	XP_001648059	oxidase/peroxidase [Aedes aegypti]
1	Peroxidase	comp78182_c0_seq1	comp78182_c0	518	172	766	172	160	93.0233	160	93.0233	3.08424e-87	5	XP_001661365	oxidase/peroxidase [Aedes aegypti]
1	Peroxidase	comp82235_c0_seq2	comp82235_c0	662	164	766	139	136	82.9268	137	83.5366	7.91152e-71	5	XP_001661365	oxidase/peroxidase [Aedes aegypti]
1	Peroxidase	comp82235_c0_seq3	comp82235_c0	876	164	766	139	136	82.9268	137	83.5366	1.45568e-70	5	XP_001661365	oxidase/peroxidase [Aedes aegypti]
1	Peroxidase	comp82599_c0_seq1	comp82599_c0	1162	237	196	196	190	96.9388	194	98.9796	7.71553e-106	3	XP_001648452	peroxiredoxins, prx-1, prx-2, prx-3 [Aedes aegypti] >gi|17225115|gb|AAL37254.1| 2-Cys thioredoxin peroxidase [Aedes aegypti]
1	Peroxidase	comp82599_c0_seq2	comp82599_c0	1154	253	196	196	190	96.9388	194	98.9796	7.65015e-106	3	XP_001648452	peroxiredoxins, prx-1, prx-2, prx-3 [Aedes aegypti] >gi|17225115|gb|AAL37254.1| 2-Cys thioredoxin peroxidase [Aedes aegypti]
1	Peroxidase	comp83283_c0_seq1	comp83283_c0	644	124	842	116	102	82.2581	103	83.0645	3.76812e-51	4	XP_001662610	oxidase/peroxidase [Aedes aegypti]
1	Peroxidase	comp83283_c0_seq2	comp83283_c0	399	133	842	116	103	77.4436	104	78.1955	5.4427e-52	4	XP_001662610	oxidase/peroxidase [Aedes aegypti]
1	Peroxidase	comp85560_c0_seq1	comp85560_c0	1135	215	197	197	188	95.4315	195	98.9848	2.83991e-105	5	XP_001662239	glutathione peroxidase [Aedes aegypti]
1	Peroxidase	comp85560_c0_seq2	comp85560_c0	997	213	198	198	189	95.4545	196	98.9899	3.52578e-106	5	XP_001662238	glutathione peroxidase [Aedes aegypti]
1	Peroxidase	comp86944_c0_seq1	comp86944_c0	620	134	840	77	74	55.2239	77	57.4627	9.96911e-35	4	XP_001662097	oxidase/peroxidase [Aedes aegypti] >gi|108871715|gb|EAT35940.1| AAEL011941-PA [Aedes aegypti]
1	Peroxidase	comp86944_c0_seq4	comp86944_c0	659	122	840	77	74	60.6557	77	63.1148	1.17794e-34	4	XP_001662097	oxidase/peroxidase [Aedes aegypti] >gi|108871715|gb|EAT35940.1| AAEL011941-PA [Aedes aegypti]
1	Peroxidase	comp86944_c0_seq5	comp86944_c0	546	122	840	77	74	60.6557	77	63.1148	6.64545e-35	4	XP_001662097	oxidase/peroxidase [Aedes aegypti] >gi|108871715|gb|EAT35940.1| AAEL011941-PA [Aedes aegypti]
1	Peroxidase	comp86944_c0_seq6	comp86944_c0	430	127	840	77	74	58.2677	77	60.6299	4.64177e-35	4	XP_001662097	oxidase/peroxidase [Aedes aegypti] >gi|108871715|gb|EAT35940.1| AAEL011941-PA [Aedes aegypti]
1	Peroxidase	comp86944_c0_seq7	comp86944_c0	634	122	840	77	74	60.6557	77	63.1148	1.05826e-34	4	XP_001662097	oxidase/peroxidase [Aedes aegypti] >gi|108871715|gb|EAT35940.1| AAEL011941-PA [Aedes aegypti]
1	Peroxidase	comp89204_c0_seq1	comp89204_c0	888	93	719	38	38	40.8602	38	40.8602	1.96717e-14	5	XP_001657503	oxidase/peroxidase [Aedes aegypti] >gi|108868308|gb|EAT32533.1| AAEL015354-PA [Aedes aegypti]
1	Peroxidase	comp89204_c0_seq2	comp89204_c0	876	145	719	38	38	26.2069	38	26.2069	1.93229e-14	5	XP_001657503	oxidase/peroxidase [Aedes aegypti] >gi|108868308|gb|EAT32533.1| AAEL015354-PA [Aedes aegypti]
1	Peroxidase	comp92090_c0_seq3	comp92090_c0	1711	87	766	77	77	88.5057	77	88.5057	5.3784e-38	5	XP_001661365	oxidase/peroxidase [Aedes aegypti]
1	Peroxidase	comp92583_c0_seq1	comp92583_c0	2998	685	679	678	571	84.0943	620	91.3108	0	7	XP_001663354	oxidase/peroxidase [Aedes aegypti] >gi|108870372|gb|EAT34597.1| AAEL013171-PA [Aedes aegypti]
1	Peroxidase	comp92583_c0_seq2	comp92583_c0	2620	685	679	678	571	84.0943	620	91.3108	0	7	XP_001663354	oxidase/peroxidase [Aedes aegypti] >gi|108870372|gb|EAT34597.1| AAEL013171-PA [Aedes aegypti]
1	Peroxidase	comp93896_c0_seq1	comp93896_c0	1006	232	217	220	201	92.6267	209	96.3134	2.16905e-111	18	AAQ02888	glutathione peroxidase [Aedes aegypti]
1	Peroxidase	comp93896_c0_seq2	comp93896_c0	1113	304	217	220	201	92.6267	209	96.3134	2.5705e-111	18	AAQ02888	glutathione peroxidase [Aedes aegypti]
1	Peroxidase	comp93896_c0_seq3	comp93896_c0	721	187	217	187	173	92.5134	178	95.1872	5.11422e-96	18	AAQ02888	glutathione peroxidase [Aedes aegypti]
1	Peroxidase	comp93896_c0_seq4	comp93896_c0	1022	270	217	220	201	92.6267	209	96.3134	2.23902e-111	18	AAQ02888	glutathione peroxidase [Aedes aegypti]
1	Peroxidase	comp93896_c0_seq5	comp93896_c0	806	220	217	220	201	92.6267	209	96.3134	1.44555e-111	18	AAQ02888	glutathione peroxidase [Aedes aegypti]
1	Peroxidase	comp93896_c0_seq6	comp93896_c0	1215	262	217	220	201	92.6267	209	96.3134	2.94663e-111	18	AAQ02888	glutathione peroxidase [Aedes aegypti]
1	Peroxidase	comp98099_c0_seq1	comp98099_c0	3635	1211	1653	1204	681	56.2345	753	62.18	0	3	XP_001650842	oxidase/peroxidase [Aedes aegypti] >gi|108878879|gb|EAT43104.1| AAEL005416-PA [Aedes aegypti]
1	Peroxidase	comp99125_c1_seq1	comp99125_c1	3422	1013	1395	976	905	89.3386	921	90.9181	0	3	XP_001648059	oxidase/peroxidase [Aedes aegypti]
1	Peroxidase	comp99125_c1_seq2	comp99125_c1	3758	1013	1395	976	905	89.3386	921	90.9181	0	3	XP_001648059	oxidase/peroxidase [Aedes aegypti]
1	Peroxidase	comp99125_c1_seq3	comp99125_c1	1089	362	1395	362	357	98.6188	360	99.4475	0	2	XP_001648059	oxidase/peroxidase [Aedes aegypti]
1	Peroxidase	comp99125_c1_seq4	comp99125_c1	3183	1013	1395	976	905	89.3386	921	90.9181	0	3	XP_001648059	oxidase/peroxidase [Aedes aegypti]
1	Peroxidase	comp99125_c1_seq5	comp99125_c1	219	73	1395	73	71	97.2603	72	98.6301	7.51212e-35	8	XP_001648059	oxidase/peroxidase [Aedes aegypti]
1	Peroxidase	comp99125_c1_seq6	comp99125_c1	247	82	1401	82	82	100	82	100	1.38647e-44	8	XP_001862036	oxidase/peroxidase [Culex quinquefasciatus] >gi|167872992|gb|EDS36375.1| oxidase/peroxidase [Culex quinquefasciatus]
1	Peroxidase	comp118685_c0_seq1	comp118685_c0	219	73	842	73	70	95.8904	73	100	3.37204e-35	8	XP_001662610	oxidase/peroxidase [Aedes aegypti]
1	Rayanodine receptor	comp62363_c0_seq1	comp62363_c0	232	77	5118	77	71	92.2078	74	96.1039	1.72035e-34	2	XP_001657320	ryanodine receptor 3, brain [Aedes aegypti] >gi|108880639|gb|EAT44864.1| AAEL003837-PA [Aedes aegypti]
1	Rayanodine receptor	comp70388_c0_seq1	comp70388_c0	289	96	5118	96	96	100	96	100	1.29512e-50	8	XP_001657320	ryanodine receptor 3, brain [Aedes aegypti] >gi|108880639|gb|EAT44864.1| AAEL003837-PA [Aedes aegypti]
1	Rayanodine receptor	comp70388_c0_seq2	comp70388_c0	207	69	5118	69	69	100	69	100	3.61592e-32	9	XP_001657320	ryanodine receptor 3, brain [Aedes aegypti] >gi|108880639|gb|EAT44864.1| AAEL003837-PA [Aedes aegypti]
1	Rayanodine receptor	comp70591_c0_seq1	comp70591_c0	223	74	5118	74	74	100	74	100	3.97336e-36	12	XP_001657320	ryanodine receptor 3, brain [Aedes aegypti] >gi|108880639|gb|EAT44864.1| AAEL003837-PA [Aedes aegypti]
1	Rayanodine receptor	comp72126_c0_seq1	comp72126_c0	211	70	5118	70	69	98.5714	70	100	7.75983e-35	18	XP_001657320	ryanodine receptor 3, brain [Aedes aegypti] >gi|108880639|gb|EAT44864.1| AAEL003837-PA [Aedes aegypti]
1	Rayanodine receptor	comp72126_c0_seq2	comp72126_c0	253	84	5118	84	83	98.8095	84	100	1.99189e-43	18	XP_001657320	ryanodine receptor 3, brain [Aedes aegypti] >gi|108880639|gb|EAT44864.1| AAEL003837-PA [Aedes aegypti]
1	Rayanodine receptor	comp72792_c0_seq1	comp72792_c0	391	130	5118	130	129	99.2308	130	100	2.07641e-67	13	XP_001657320	ryanodine receptor 3, brain [Aedes aegypti] >gi|108880639|gb|EAT44864.1| AAEL003837-PA [Aedes aegypti]
1	Rayanodine receptor	comp98575_c0_seq1	comp98575_c0	5308	1542	5118	1542	1361	88.262	1364	88.4565	0	14	XP_001657320	ryanodine receptor 3, brain [Aedes aegypti] >gi|108880639|gb|EAT44864.1| AAEL003837-PA [Aedes aegypti]
1	Rayanodine receptor	comp99089_c0_seq1	comp99089_c0	3910	1303	5118	1303	1224	93.9371	1242	95.3185	0	16	XP_001657320	ryanodine receptor 3, brain [Aedes aegypti] >gi|108880639|gb|EAT44864.1| AAEL003837-PA [Aedes aegypti]
1	Rayanodine receptor	comp99271_c0_seq1	comp99271_c0	6333	2111	5118	2111	2020	95.6892	2030	96.163	0	15	XP_001657320	ryanodine receptor 3, brain [Aedes aegypti] >gi|108880639|gb|EAT44864.1| AAEL003837-PA [Aedes aegypti]
1	Sodium Channel	comp1576_c0_seq1	comp1576_c0	565	188	1835	188	188	100	188	100	7.01884e-102	20	XP_001657361	voltage-gated sodium channel [Aedes aegypti] >gi|108878192|gb|EAT42417.1| AAEL006019-PB [Aedes aegypti]
1	Sodium Channel	comp9329_c0_seq1	comp9329_c0	613	204	773	136	42	20.5882	65	31.8627	5.07731e-12	1	XP_001868593	voltage-dependent para-like sodium channel [Culex quinquefasciatus] >gi|167863813|gb|EDS27196.1| voltage-dependent para-like sodium channel [Culex quinquefasciatus]
1	Sodium Channel	comp9773_c0_seq1	comp9773_c0	374	124	773	124	65	52.4194	82	66.129	8.66368e-26	1	XP_001868593	voltage-dependent para-like sodium channel [Culex quinquefasciatus] >gi|167863813|gb|EDS27196.1| voltage-dependent para-like sodium channel [Culex quinquefasciatus]
1	Sodium Channel	comp10815_c0_seq1	comp10815_c0	524	174	1835	162	151	86.7816	151	86.7816	6.80865e-82	16	XP_001657361	voltage-gated sodium channel [Aedes aegypti] >gi|108878192|gb|EAT42417.1| AAEL006019-PB [Aedes aegypti]
1	Sodium Channel	comp15854_c0_seq2	comp15854_c0	343	114	2092	114	112	98.2456	112	98.2456	4.24739e-57	17	AFQ00697	sodium channel [Culex quinquefasciatus]
1	Sodium Channel	comp41192_c0_seq1	comp41192_c0	821	273	773	270	107	39.1941	147	53.8462	9.62118e-42	1	XP_001868593	voltage-dependent para-like sodium channel [Culex quinquefasciatus] >gi|167863813|gb|EDS27196.1| voltage-dependent para-like sodium channel [Culex quinquefasciatus]
1	Sodium Channel	comp41192_c1_seq1	comp41192_c1	738	218	773	160	68	31.1927	103	47.2477	1.54075e-26	1	XP_001868593	voltage-dependent para-like sodium channel [Culex quinquefasciatus] >gi|167863813|gb|EDS27196.1| voltage-dependent para-like sodium channel [Culex quinquefasciatus]
1	Sodium Channel	comp43799_c0_seq1	comp43799_c0	951	317	773	317	138	43.5331	183	57.7287	7.12622e-61	1	XP_001868593	voltage-dependent para-like sodium channel [Culex quinquefasciatus] >gi|167863813|gb|EDS27196.1| voltage-dependent para-like sodium channel [Culex quinquefasciatus]
1	Sodium Channel	comp64753_c0_seq1	comp64753_c0	1188	255	773	215	68	26.6667	123	48.2353	1.30879e-23	1	XP_001868593	voltage-dependent para-like sodium channel [Culex quinquefasciatus] >gi|167863813|gb|EDS27196.1| voltage-dependent para-like sodium channel [Culex quinquefasciatus]
1	Sodium Channel	comp90946_c0_seq2	comp90946_c0	2909	193	1835	72	66	34.1969	66	34.1969	8.25919e-27	17	XP_001657361	voltage-gated sodium channel [Aedes aegypti] >gi|108878192|gb|EAT42417.1| AAEL006019-PB [Aedes aegypti]
1	Sodium Channel	comp90946_c0_seq3	comp90946_c0	2901	208	1835	72	66	31.7308	66	31.7308	8.22864e-27	17	XP_001657361	voltage-gated sodium channel [Aedes aegypti] >gi|108878192|gb|EAT42417.1| AAEL006019-PB [Aedes aegypti]
1	Sodium Channel	comp95115_c0_seq1	comp95115_c0	846	184	290	184	181	98.3696	183	99.4565	5.62843e-109	3	XP_001654727	sodium channel, auxiliary protein, putative [Aedes aegypti] >gi|108882513|gb|EAT46738.1| AAEL002088-PA [Aedes aegypti]
1	Sodium Channel	comp95115_c0_seq3	comp95115_c0	1722	184	290	184	181	98.3696	183	99.4565	1.71076e-108	3	XP_001654727	sodium channel, auxiliary protein, putative [Aedes aegypti] >gi|108882513|gb|EAT46738.1| AAEL002088-PA [Aedes aegypti]
1	Sodium Channel	comp95115_c0_seq5	comp95115_c0	1721	184	290	184	181	98.3696	183	99.4565	1.71076e-108	3	XP_001654727	sodium channel, auxiliary protein, putative [Aedes aegypti] >gi|108882513|gb|EAT46738.1| AAEL002088-PA [Aedes aegypti]
1	Sodium Channel	comp95115_c0_seq11	comp95115_c0	1737	184	290	184	181	98.3696	183	99.4565	1.73118e-108	3	XP_001654727	sodium channel, auxiliary protein, putative [Aedes aegypti] >gi|108882513|gb|EAT46738.1| AAEL002088-PA [Aedes aegypti]
1	Sodium Channel	comp95115_c0_seq12	comp95115_c0	570	185	290	170	167	90.2703	169	91.3514	1.37885e-100	3	XP_001654727	sodium channel, auxiliary protein, putative [Aedes aegypti] >gi|108882513|gb|EAT46738.1| AAEL002088-PA [Aedes aegypti]
1	Sodium Channel	comp95115_c0_seq13	comp95115_c0	830	184	290	184	181	98.3696	183	99.4565	5.41997e-109	3	XP_001654727	sodium channel, auxiliary protein, putative [Aedes aegypti] >gi|108882513|gb|EAT46738.1| AAEL002088-PA [Aedes aegypti]
1	Sodium Channel	comp95115_c0_seq14	comp95115_c0	1706	184	290	184	181	98.3696	183	99.4565	1.69035e-108	3	XP_001654727	sodium channel, auxiliary protein, putative [Aedes aegypti] >gi|108882513|gb|EAT46738.1| AAEL002088-PA [Aedes aegypti]
1	Sodium Channel	comp95621_c0_seq4	comp95621_c0	3189	699	773	542	244	34.907	333	47.6395	1.20555e-119	1	XP_001868593	voltage-dependent para-like sodium channel [Culex quinquefasciatus] >gi|167863813|gb|EDS27196.1| voltage-dependent para-like sodium channel [Culex quinquefasciatus]
1	Sodium Channel	comp104047_c0_seq1	comp104047_c0	468	155	2064	155	155	100	155	100	6.328e-80	20	AAT69681	voltage-dependent para-like sodium channel, partial [Aedes aegypti]
1	Sodium Channel	comp109377_c0_seq1	comp109377_c0	405	134	773	137	88	65.6716	111	82.8358	2.43471e-44	1	XP_001868593	voltage-dependent para-like sodium channel [Culex quinquefasciatus] >gi|167863813|gb|EDS27196.1| voltage-dependent para-like sodium channel [Culex quinquefasciatus]
1	Sodium Channel	comp112024_c0_seq1	comp112024_c0	356	118	2064	118	117	99.1525	118	100	5.45474e-68	19	AAT69681	voltage-dependent para-like sodium channel, partial [Aedes aegypti]
1	Sodium Channel	comp117800_c0_seq1	comp117800_c0	302	100	2058	100	100	100	100	100	2.85076e-53	17	AAT69680	voltage-dependent para-like sodium channel, partial [Aedes albopictus]
1	Sodium Channel	comp123709_c0_seq1	comp123709_c0	271	90	1835	59	59	65.5556	59	65.5556	1.0143e-26	17	XP_001657361	voltage-gated sodium channel [Aedes aegypti] >gi|108878192|gb|EAT42417.1| AAEL006019-PB [Aedes aegypti]
1	Sodium Channel	comp128343_c0_seq1	comp128343_c0	521	173	1263	169	82	47.3988	106	61.2717	5.88338e-38	1	XP_005951142	PREDICTED: sodium channel protein type 4 subunit alpha B-like [Haplochromis burtoni]
1	Sodium Channel	comp131949_c0_seq1	comp131949_c0	301	100	626	100	100	100	100	100	1.20089e-51	20	AAT69679	voltage-dependent para-like sodium channel, partial [Aedes albopictus]
1	Sodium Channel	comp136847_c0_seq1	comp136847_c0	313	103	773	93	74	71.8447	83	80.5825	4.84636e-37	1	XP_001868593	voltage-dependent para-like sodium channel [Culex quinquefasciatus] >gi|167863813|gb|EDS27196.1| voltage-dependent para-like sodium channel [Culex quinquefasciatus]
1	Sodium Channel	comp139155_c0_seq1	comp139155_c0	244	81	1263	76	35	43.2099	48	59.2593	2.64584e-11	1	XP_005951142	PREDICTED: sodium channel protein type 4 subunit alpha B-like [Haplochromis burtoni]
1	Sodium Channel	comp141231_c0_seq1	comp141231_c0	238	79	773	69	41	51.8987	47	59.4937	1.66565e-13	1	XP_001868593	voltage-dependent para-like sodium channel [Culex quinquefasciatus] >gi|167863813|gb|EDS27196.1| voltage-dependent para-like sodium channel [Culex quinquefasciatus]
1	Sodium Channel	comp147141_c0_seq1	comp147141_c0	395	131	773	123	49	37.4046	82	62.5954	1.77226e-18	1	XP_001868593	voltage-dependent para-like sodium channel [Culex quinquefasciatus] >gi|167863813|gb|EDS27196.1| voltage-dependent para-like sodium channel [Culex quinquefasciatus]
1	Sodium Channel	comp151313_c0_seq1	comp151313_c0	358	118	1623	118	118	100	118	100	5.46741e-60	3	XP_001841980	sodium-and chloride-activated ATP-sensitive potassium channel [Culex quinquefasciatus] >gi|167871805|gb|EDS35188.1| sodium-and chloride-activated ATP-sensitive potassium channel [Culex quinquefasciatus]
1	Sodium Channel	comp166442_c0_seq1	comp166442_c0	284	94	1835	94	94	100	94	100	1.87506e-49	20	XP_001657361	voltage-gated sodium channel [Aedes aegypti] >gi|108878192|gb|EAT42417.1| AAEL006019-PB [Aedes aegypti]
1	Superoxide dismutase	comp65702_c0_seq1	comp65702_c0	617	145	161	145	139	95.8621	143	98.6207	4.97155e-79	16	XP_001654773	superoxide dismutase [Aedes aegypti]
1	Superoxide dismutase	comp71085_c0_seq1	comp71085_c0	437	97	218	97	97	100	97	100	2.59228e-49	3	XP_001648019	Cu/Zn superoxide dismutase, putative [Aedes aegypti]
1	Superoxide dismutase	comp81550_c0_seq1	comp81550_c0	897	227	153	153	150	98.0392	150	98.0392	5.01006e-82	17	XP_001654772	superoxide dismutase [Aedes aegypti] >gi|157129493|ref|XP_001661702.1| superoxide dismutase [Aedes aegypti] >gi|94468490|gb|ABF18094.1| Cu2+/Zn2+ superoxide dismutase [Aedes aegypti] >gi|108872199|gb|EAT36424.1| AAEL011498-PA [Aedes aegypti] >gi|108884477|gb|EAT48702.1| AAEL000274-PA [Aedes aegypti]
1	Superoxide dismutase	comp83008_c0_seq1	comp83008_c0	975	247	219	219	219	100	219	100	6.1511e-124	10	AAV90730	cytoplasmic superoxide dismutase [Aedes albopictus]
1	Superoxide dismutase	comp90010_c0_seq1	comp90010_c0	791	81	209	44	33	40.7407	39	48.1481	8.09692e-11	2	XP_001651857	superoxide dismutase [Aedes aegypti]
1	Superoxide dismutase	comp90010_c0_seq2	comp90010_c0	1479	217	172	160	149	86.6279	156	90.6977	3.23971e-81	17	XP_001651859	superoxide dismutase [Aedes aegypti]
1	Trypsin	comp1489_c0_seq1	comp1489_c0	566	188	270	192	156	82.9787	167	88.8298	8.79942e-84	5	XP_001655763	trypsin-zeta, putative [Aedes aegypti] >gi|108871769|gb|EAT35994.1| AAEL011882-PA [Aedes aegypti]
1	Trypsin	comp3565_c0_seq1	comp3565_c0	237	78	372	82	64	82.0513	68	87.1795	4.515e-27	3	XP_001662879	trypsin, putative [Aedes aegypti] >gi|108870796|gb|EAT35021.1| AAEL012780-PA [Aedes aegypti]
1	Trypsin	comp24011_c0_seq1	comp24011_c0	345	115	380	113	77	66.9565	88	76.5217	9.18225e-36	2	XP_001662818	trypsin, putative [Aedes aegypti] >gi|108870870|gb|EAT35095.1| AAEL012711-PA [Aedes aegypti]
1	Trypsin	comp29625_c0_seq1	comp29625_c0	536	129	261	73	43	33.3333	55	42.6357	9.21551e-18	20	AAX59050	trypsin [Culex pipiens]
1	Trypsin	comp30465_c0_seq1	comp30465_c0	287	95	429	82	59	62.1053	66	69.4737	1.70328e-26	1	XP_001658135	Trypsin, putative [Aedes aegypti] >gi|108877009|gb|EAT41234.1| AAEL007102-PA [Aedes aegypti]
1	Trypsin	comp31058_c0_seq1	comp31058_c0	257	79	275	42	41	51.8987	42	53.1646	3.52249e-16	8	XP_001657786	trypsin [Aedes aegypti] >gi|108877776|gb|EAT42001.1| AAEL006425-PA [Aedes aegypti]
1	Trypsin	comp31058_c0_seq2	comp31058_c0	236	67	275	42	41	61.194	42	62.6866	3.58575e-16	8	XP_001657786	trypsin [Aedes aegypti] >gi|108877776|gb|EAT42001.1| AAEL006425-PA [Aedes aegypti]
1	Trypsin	comp37312_c0_seq1	comp37312_c0	1238	124	275	115	55	44.3548	75	60.4839	5.50375e-20	17	XP_001657786	trypsin [Aedes aegypti] >gi|108877776|gb|EAT42001.1| AAEL006425-PA [Aedes aegypti]
1	Trypsin	comp37312_c0_seq2	comp37312_c0	1324	265	275	275	127	47.9245	171	64.5283	1.80211e-56	19	XP_001657786	trypsin [Aedes aegypti] >gi|108877776|gb|EAT42001.1| AAEL006425-PA [Aedes aegypti]
1	Trypsin	comp41911_c0_seq1	comp41911_c0	302	82	283	69	61	74.3902	67	81.7073	9.86633e-30	2	XP_001660450	Trypsin, putative [Aedes aegypti] >gi|108874013|gb|EAT38238.1| AAEL009853-PA [Aedes aegypti]
1	Trypsin	comp43428_c0_seq1	comp43428_c0	675	55	209	47	41	74.5455	44	80	1.88321e-14	1	XP_001649384	trypsin, putative [Aedes aegypti] >gi|108879803|gb|EAT44028.1| AAEL004543-PA [Aedes aegypti]
1	Trypsin	comp43428_c1_seq1	comp43428_c1	311	103	209	103	93	90.2913	98	95.1456	2.4775e-49	3	XP_001649384	trypsin, putative [Aedes aegypti] >gi|108879803|gb|EAT44028.1| AAEL004543-PA [Aedes aegypti]
1	Trypsin	comp54747_c0_seq1	comp54747_c0	734	239	275	234	205	85.7741	213	89.1213	6.67517e-115	19	XP_001657786	trypsin [Aedes aegypti] >gi|108877776|gb|EAT42001.1| AAEL006425-PA [Aedes aegypti]
1	Trypsin	comp58218_c0_seq1	comp58218_c0	211	49	250	49	47	95.9184	48	97.9592	1.67828e-21	6	XP_001658080	trypsin [Aedes aegypti] >gi|108877238|gb|EAT41463.1| AAEL006903-PA [Aedes aegypti]
1	Trypsin	comp61390_c0_seq1	comp61390_c0	413	137	315	85	47	34.3066	57	41.6058	5.58996e-20	1	XP_001658785	Trypsin, putative [Aedes aegypti] >gi|108876024|gb|EAT40249.1| AAEL007992-PA [Aedes aegypti]
1	Trypsin	comp64917_c0_seq1	comp64917_c0	376	124	302	77	55	44.3548	61	49.1935	2.8841e-21	1	XP_001653091	trypsin-eta, putative [Aedes aegypti] >gi|108875932|gb|EAT40157.1| AAEL008097-PA [Aedes aegypti]
1	Trypsin	comp69383_c0_seq1	comp69383_c0	554	124	267	44	40	32.2581	42	33.871	1.64653e-15	2	XP_001650145	trypsin [Aedes aegypti] >gi|108879380|gb|EAT43605.1| AAEL004996-PA [Aedes aegypti]
1	Trypsin	comp69383_c0_seq2	comp69383_c0	515	111	267	43	39	35.1351	41	36.9369	5.38532e-15	2	XP_001650145	trypsin [Aedes aegypti] >gi|108879380|gb|EAT43605.1| AAEL004996-PA [Aedes aegypti]
1	Trypsin	comp71696_c0_seq1	comp71696_c0	290	96	331	96	77	80.2083	82	85.4167	7.60796e-35	2	XP_001658477	Trypsin, putative [Aedes aegypti] >gi|108876468|gb|EAT40693.1| AAEL007596-PA [Aedes aegypti]
1	Trypsin	comp71696_c0_seq2	comp71696_c0	266	88	331	86	72	81.8182	76	86.3636	7.27084e-33	2	XP_001658477	Trypsin, putative [Aedes aegypti] >gi|108876468|gb|EAT40693.1| AAEL007596-PA [Aedes aegypti]
1	Trypsin	comp73837_c0_seq1	comp73837_c0	846	232	302	207	168	72.4138	182	78.4483	2.01116e-90	14	XP_001653091	trypsin-eta, putative [Aedes aegypti] >gi|108875932|gb|EAT40157.1| AAEL008097-PA [Aedes aegypti]
1	Trypsin	comp76210_c0_seq1	comp76210_c0	382	94	446	71	66	70.2128	69	73.4043	3.37983e-30	2	XP_001653262	Trypsin, putative [Aedes aegypti] >gi|108875601|gb|EAT39826.1| AAEL008404-PA [Aedes aegypti]
1	Trypsin	comp76210_c0_seq2	comp76210_c0	413	90	446	69	66	73.3333	69	76.6667	1.0859e-31	2	XP_001653262	Trypsin, putative [Aedes aegypti] >gi|108875601|gb|EAT39826.1| AAEL008404-PA [Aedes aegypti]
1	Trypsin	comp76431_c0_seq1	comp76431_c0	675	224	267	221	185	82.5893	194	86.6071	3.46213e-101	10	XP_001650145	trypsin [Aedes aegypti] >gi|108879380|gb|EAT43605.1| AAEL004996-PA [Aedes aegypti]
1	Trypsin	comp76562_c0_seq1	comp76562_c0	426	96	339	54	41	42.7083	48	50	2.1726e-16	1	XP_001662820	trypsin, putative [Aedes aegypti] >gi|108870872|gb|EAT35097.1| AAEL012712-PA [Aedes aegypti]
1	Trypsin	comp76727_c0_seq1	comp76727_c0	708	205	250	201	152	74.1463	168	81.9512	1.06e-82	17	XP_001658080	trypsin [Aedes aegypti] >gi|108877238|gb|EAT41463.1| AAEL006903-PA [Aedes aegypti]
1	Trypsin	comp77098_c0_seq1	comp77098_c0	1232	296	275	275	245	89.0909	263	95.6364	1.34143e-143	10	XP_001651144	trypsin [Aedes aegypti] >gi|108878676|gb|EAT42901.1| AAEL005611-PA [Aedes aegypti]
1	Trypsin	comp77516_c0_seq1	comp77516_c0	1093	276	248	226	192	77.4194	207	83.4677	3.25084e-111	4	XP_001655419	trypsin [Aedes aegypti] >gi|108872129|gb|EAT36354.1| AAEL011553-PA [Aedes aegypti]
1	Trypsin	comp77904_c0_seq1	comp77904_c0	1270	359	380	324	194	54.039	235	65.4596	2.75333e-99	3	XP_001662818	trypsin, putative [Aedes aegypti] >gi|108870870|gb|EAT35095.1| AAEL012711-PA [Aedes aegypti]
1	Trypsin	comp77904_c0_seq2	comp77904_c0	1270	359	380	324	197	54.8747	249	69.3593	5.72774e-105	2	XP_001662818	trypsin, putative [Aedes aegypti] >gi|108870870|gb|EAT35095.1| AAEL012711-PA [Aedes aegypti]
1	Trypsin	comp78351_c0_seq1	comp78351_c0	755	140	393	123	103	73.5714	105	75	4.55751e-53	6	XP_001657965	Trypsin, putative [Aedes aegypti] >gi|108877469|gb|EAT41694.1| AAEL006700-PA [Aedes aegypti]
1	Trypsin	comp78351_c0_seq2	comp78351_c0	768	140	393	123	103	73.5714	105	75	4.72789e-53	6	XP_001657965	Trypsin, putative [Aedes aegypti] >gi|108877469|gb|EAT41694.1| AAEL006700-PA [Aedes aegypti]
1	Trypsin	comp80017_c0_seq1	comp80017_c0	696	232	315	233	140	60.3448	173	74.569	2.50317e-73	2	XP_001658785	Trypsin, putative [Aedes aegypti] >gi|108876024|gb|EAT40249.1| AAEL007992-PA [Aedes aegypti]
1	Trypsin	comp80017_c0_seq2	comp80017_c0	205	68	315	68	43	63.2353	53	77.9412	5.08496e-18	1	XP_001658785	Trypsin, putative [Aedes aegypti] >gi|108876024|gb|EAT40249.1| AAEL007992-PA [Aedes aegypti]
1	Trypsin	comp80017_c0_seq3	comp80017_c0	315	105	315	106	61	58.0952	77	73.3333	1.55846e-27	1	XP_001658785	Trypsin, putative [Aedes aegypti] >gi|108876024|gb|EAT40249.1| AAEL007992-PA [Aedes aegypti]
1	Trypsin	comp80017_c0_seq4	comp80017_c0	696	232	315	233	140	60.3448	171	73.7069	1.91661e-73	1	XP_001658785	Trypsin, putative [Aedes aegypti] >gi|108876024|gb|EAT40249.1| AAEL007992-PA [Aedes aegypti]
1	Trypsin	comp80017_c0_seq5	comp80017_c0	442	147	315	147	95	64.6259	114	77.551	1.28271e-48	2	XP_001658785	Trypsin, putative [Aedes aegypti] >gi|108876024|gb|EAT40249.1| AAEL007992-PA [Aedes aegypti]
1	Trypsin	comp80017_c1_seq1	comp80017_c1	303	76	315	74	50	65.7895	59	77.6316	1.68685e-21	1	XP_001658785	Trypsin, putative [Aedes aegypti] >gi|108876024|gb|EAT40249.1| AAEL007992-PA [Aedes aegypti]
1	Trypsin	comp81175_c0_seq1	comp81175_c0	506	168	349	168	142	84.5238	155	92.2619	8.99492e-82	2	XP_001662962	Trypsin, putative [Aedes aegypti] >gi|108870736|gb|EAT34961.1| AAEL012842-PA [Aedes aegypti]
1	Trypsin	comp81175_c0_seq2	comp81175_c0	418	139	349	139	115	82.7338	128	92.0863	8.21369e-64	2	XP_001662962	Trypsin, putative [Aedes aegypti] >gi|108870736|gb|EAT34961.1| AAEL012842-PA [Aedes aegypti]
1	Trypsin	comp81370_c0_seq1	comp81370_c0	1140	266	271	266	225	84.5865	250	93.985	3.94226e-131	10	XP_001651149	trypsin [Aedes aegypti] >gi|108878681|gb|EAT42906.1| AAEL005607-PA [Aedes aegypti]
1	Trypsin	comp81370_c0_seq2	comp81370_c0	945	266	271	266	229	86.0902	251	94.3609	1.81485e-133	10	XP_001651149	trypsin [Aedes aegypti] >gi|108878681|gb|EAT42906.1| AAEL005607-PA [Aedes aegypti]
1	Trypsin	comp82515_c0_seq1	comp82515_c0	643	214	685	220	162	75.7009	191	89.2523	4.12865e-90	4	XP_001845721	trypsin eta [Culex quinquefasciatus] >gi|167878027|gb|EDS41410.1| trypsin eta [Culex quinquefasciatus]
1	Trypsin	comp82515_c0_seq2	comp82515_c0	643	214	685	219	161	75.2336	191	89.2523	4.12865e-90	3	XP_001845721	trypsin eta [Culex quinquefasciatus] >gi|167878027|gb|EDS41410.1| trypsin eta [Culex quinquefasciatus]
1	Trypsin	comp82668_c0_seq1	comp82668_c0	937	261	257	257	244	94.9416	249	96.8872	3.03301e-141	11	AAL93243	larval chymotrypsin-like protein precursor [Aedes aegypti]
1	Trypsin	comp83642_c0_seq7	comp83642_c0	304	100	544	102	63	63	85	85	7.55438e-30	1	XP_001865681	trypsin II-P29 [Culex quinquefasciatus] >gi|167878688|gb|EDS42071.1| trypsin II-P29 [Culex quinquefasciatus]
1	Trypsin	comp83798_c0_seq1	comp83798_c0	1430	281	296	295	259	92.1708	271	96.4413	4.67539e-146	15	XP_001651950	Trypsin, putative [Aedes aegypti] >gi|108877817|gb|EAT42042.1| AAEL006384-PA [Aedes aegypti]
1	Trypsin	comp83798_c0_seq2	comp83798_c0	717	221	276	221	205	92.7602	214	96.8326	9.47835e-119	14	XP_001647671	Trypsin, putative [Aedes aegypti] >gi|108867082|gb|EAT32339.1| AAEL015528-PA [Aedes aegypti]
1	Trypsin	comp83894_c0_seq1	comp83894_c0	1087	291	277	277	242	87.3646	257	92.7798	4.03628e-138	12	XP_001651150	trypsin [Aedes aegypti] >gi|108878682|gb|EAT42907.1| AAEL005616-PA [Aedes aegypti]
1	Trypsin	comp83894_c1_seq1	comp83894_c1	623	207	277	193	164	79.2271	176	85.0242	5.46494e-89	12	XP_001651150	trypsin [Aedes aegypti] >gi|108878682|gb|EAT42907.1| AAEL005616-PA [Aedes aegypti]
1	Trypsin	comp83894_c1_seq2	comp83894_c1	350	116	277	97	80	68.9655	86	74.1379	5.71977e-38	6	XP_001651150	trypsin [Aedes aegypti] >gi|108878682|gb|EAT42907.1| AAEL005616-PA [Aedes aegypti]
1	Trypsin	comp84313_c0_seq1	comp84313_c0	1288	293	279	278	228	81.7204	245	87.8136	4.75612e-131	15	XP_001650623	Trypsin, putative [Aedes aegypti] >gi|108868452|gb|EAT32677.1| AAEL015104-PA [Aedes aegypti]
1	Trypsin	comp85579_c0_seq1	comp85579_c0	719	239	339	239	151	63.1799	178	74.477	1.39921e-77	2	XP_001662820	trypsin, putative [Aedes aegypti] >gi|108870872|gb|EAT35097.1| AAEL012712-PA [Aedes aegypti]
1	Trypsin	comp85609_c0_seq1	comp85609_c0	735	245	446	234	138	56.3265	147	60	2.66171e-63	2	XP_001653262	Trypsin, putative [Aedes aegypti] >gi|108875601|gb|EAT39826.1| AAEL008404-PA [Aedes aegypti]
1	Trypsin	comp85609_c0_seq2	comp85609_c0	761	253	446	238	139	54.9407	148	58.498	7.63492e-64	2	XP_001653262	Trypsin, putative [Aedes aegypti] >gi|108875601|gb|EAT39826.1| AAEL008404-PA [Aedes aegypti]
1	Trypsin	comp85609_c0_seq3	comp85609_c0	498	166	446	114	72	43.3735	78	46.988	1.74537e-29	1	XP_001653262	Trypsin, putative [Aedes aegypti] >gi|108875601|gb|EAT39826.1| AAEL008404-PA [Aedes aegypti]
1	Trypsin	comp85639_c0_seq1	comp85639_c0	1412	310	294	295	210	71.4286	229	77.8912	3.20747e-115	12	XP_001651956	chymotrypsin, putative [Aedes aegypti] >gi|108877823|gb|EAT42048.1| AAEL006383-PA [Aedes aegypti]
1	Trypsin	comp85752_c0_seq1	comp85752_c0	543	140	331	140	135	96.4286	137	97.8571	6.20007e-78	3	XP_001651482	Trypsin, putative [Aedes aegypti] >gi|108878476|gb|EAT42701.1| AAEL005823-PA [Aedes aegypti]
1	Trypsin	comp85752_c0_seq8	comp85752_c0	659	145	331	140	135	93.1034	137	94.4828	1.12516e-77	3	XP_001651482	Trypsin, putative [Aedes aegypti] >gi|108878476|gb|EAT42701.1| AAEL005823-PA [Aedes aegypti]
1	Trypsin	comp86150_c0_seq1	comp86150_c0	972	310	271	271	256	94.4649	266	98.155	2.30802e-147	11	XP_001651148	trypsin [Aedes aegypti] >gi|108878680|gb|EAT42905.1| AAEL005614-PA [Aedes aegypti]
1	Trypsin	comp86150_c0_seq2	comp86150_c0	1150	277	271	271	257	94.8339	267	98.524	1.04616e-147	11	XP_001651148	trypsin [Aedes aegypti] >gi|108878680|gb|EAT42905.1| AAEL005614-PA [Aedes aegypti]
1	Trypsin	comp86150_c0_seq3	comp86150_c0	482	160	271	148	140	87.5	144	90	6.21799e-75	10	XP_001651147	trypsin [Aedes aegypti] >gi|108878679|gb|EAT42904.1| AAEL005609-PA [Aedes aegypti]
1	Trypsin	comp86192_c0_seq1	comp86192_c0	1393	203	380	203	117	57.6355	141	69.4581	5.82377e-53	2	XP_001662818	trypsin, putative [Aedes aegypti] >gi|108870870|gb|EAT35095.1| AAEL012711-PA [Aedes aegypti]
1	Trypsin	comp87908_c0_seq3	comp87908_c0	344	114	315	90	48	42.1053	58	50.8772	1.4232e-20	1	XP_001658785	Trypsin, putative [Aedes aegypti] >gi|108876024|gb|EAT40249.1| AAEL007992-PA [Aedes aegypti]
1	Trypsin	comp87908_c0_seq7	comp87908_c0	841	271	315	90	48	17.7122	58	21.4022	6.28918e-20	1	XP_001658785	Trypsin, putative [Aedes aegypti] >gi|108876024|gb|EAT40249.1| AAEL007992-PA [Aedes aegypti]
1	Trypsin	comp87908_c0_seq8	comp87908_c0	344	114	315	90	51	44.7368	62	54.386	5.2261e-23	1	XP_001658785	Trypsin, putative [Aedes aegypti] >gi|108876024|gb|EAT40249.1| AAEL007992-PA [Aedes aegypti]
1	Trypsin	comp87908_c0_seq12	comp87908_c0	850	274	315	90	48	17.5182	58	21.1679	6.43105e-20	1	XP_001658785	Trypsin, putative [Aedes aegypti] >gi|108876024|gb|EAT40249.1| AAEL007992-PA [Aedes aegypti]
1	Trypsin	comp87908_c0_seq13	comp87908_c0	600	140	315	90	48	34.2857	58	41.4286	2.83322e-20	1	XP_001658785	Trypsin, putative [Aedes aegypti] >gi|108876024|gb|EAT40249.1| AAEL007992-PA [Aedes aegypti]
1	Trypsin	comp87908_c0_seq16	comp87908_c0	989	271	315	90	48	17.7122	58	21.4022	8.5147e-20	1	XP_001658785	Trypsin, putative [Aedes aegypti] >gi|108876024|gb|EAT40249.1| AAEL007992-PA [Aedes aegypti]
1	Trypsin	comp87920_c2_seq1	comp87920_c2	1103	266	246	249	196	79.6748	221	89.8374	3.66141e-110	11	XP_001661505	chymotrypsin, putative [Aedes aegypti] >gi|108872483|gb|EAT36708.1| AAEL011230-PA [Aedes aegypti]
1	Trypsin	comp87920_c2_seq2	comp87920_c2	1410	266	246	249	195	79.2683	221	89.8374	9.01065e-110	10	XP_001661505	chymotrypsin, putative [Aedes aegypti] >gi|108872483|gb|EAT36708.1| AAEL011230-PA [Aedes aegypti]
1	Trypsin	comp87920_c2_seq3	comp87920_c2	591	196	246	182	134	68.3673	157	80.102	1.15035e-71	10	XP_001661505	chymotrypsin, putative [Aedes aegypti] >gi|108872483|gb|EAT36708.1| AAEL011230-PA [Aedes aegypti]
1	Trypsin	comp88479_c0_seq1	comp88479_c0	1143	314	296	297	196	66.2162	227	76.6892	5.56356e-109	15	XP_001651143	trypsin-epsilon, putative [Aedes aegypti] >gi|108878675|gb|EAT42900.1| AAEL005604-PA [Aedes aegypti]
1	Trypsin	comp89091_c1_seq1	comp89091_c1	987	267	183	183	158	86.3388	167	91.2568	1.01372e-89	8	XP_001659052	Trypsin, putative [Aedes aegypti] >gi|108875820|gb|EAT40045.1| AAEL008214-PA [Aedes aegypti]
1	Trypsin	comp89756_c0_seq4	comp89756_c0	1336	349	333	325	144	43.2432	188	56.4565	5.48837e-61	4	XP_001869575	chymotrypsin BII [Culex quinquefasciatus] >gi|167866344|gb|EDS29727.1| chymotrypsin BII [Culex quinquefasciatus]
1	Trypsin	comp89756_c0_seq5	comp89756_c0	1163	349	333	325	144	43.2432	188	56.4565	3.40803e-61	4	XP_001869575	chymotrypsin BII [Culex quinquefasciatus] >gi|167866344|gb|EDS29727.1| chymotrypsin BII [Culex quinquefasciatus]
1	Trypsin	comp89756_c0_seq7	comp89756_c0	1105	317	333	324	136	42.9022	180	56.7823	6.78187e-56	4	XP_001869575	chymotrypsin BII [Culex quinquefasciatus] >gi|167866344|gb|EDS29727.1| chymotrypsin BII [Culex quinquefasciatus]
1	Trypsin	comp89969_c0_seq1	comp89969_c0	1004	273	267	264	198	74.1573	221	82.7715	9.73641e-112	15	XP_001651955	trypsin-eta, putative [Aedes aegypti] >gi|108877822|gb|EAT42047.1| AAEL006382-PA [Aedes aegypti]
1	Trypsin	comp89969_c0_seq2	comp89969_c0	1099	276	267	267	201	75.2809	226	84.6442	5.4085e-114	15	XP_001651955	trypsin-eta, putative [Aedes aegypti] >gi|108877822|gb|EAT42047.1| AAEL006382-PA [Aedes aegypti]
1	Trypsin	comp89969_c0_seq3	comp89969_c0	1029	288	267	267	201	75.2809	225	84.2697	1.41704e-113	15	XP_001651955	trypsin-eta, putative [Aedes aegypti] >gi|108877822|gb|EAT42047.1| AAEL006382-PA [Aedes aegypti]
1	Trypsin	comp89969_c0_seq4	comp89969_c0	934	285	267	264	198	74.1573	222	83.1461	3.84e-112	15	XP_001651955	trypsin-eta, putative [Aedes aegypti] >gi|108877822|gb|EAT42047.1| AAEL006382-PA [Aedes aegypti]
1	Trypsin	comp89969_c0_seq5	comp89969_c0	219	73	267	72	48	65.7534	60	82.1918	3.06406e-20	2	XP_001651955	trypsin-eta, putative [Aedes aegypti] >gi|108877822|gb|EAT42047.1| AAEL006382-PA [Aedes aegypti]
1	Trypsin	comp90501_c0_seq1	comp90501_c0	1186	348	322	321	257	79.8137	279	86.646	2.07503e-146	4	XP_001661175	Trypsin, putative [Aedes aegypti] >gi|108882349|gb|EAT46574.1| AAEL002273-PA [Aedes aegypti]
1	Trypsin	comp90501_c0_seq2	comp90501_c0	296	98	322	98	86	87.7551	93	94.898	4.4317e-46	4	XP_001661175	Trypsin, putative [Aedes aegypti] >gi|108882349|gb|EAT46574.1| AAEL002273-PA [Aedes aegypti]
1	Trypsin	comp91241_c0_seq1	comp91241_c0	213	59	277	52	48	81.3559	50	84.7458	7.50975e-22	3	XP_001651951	trypsin, putative [Aedes aegypti] >gi|108877818|gb|EAT42043.1| AAEL006378-PA [Aedes aegypti]
1	Trypsin	comp91241_c0_seq2	comp91241_c0	223	59	277	52	48	81.3559	50	84.7458	9.50121e-22	3	XP_001651951	trypsin, putative [Aedes aegypti] >gi|108877818|gb|EAT42043.1| AAEL006378-PA [Aedes aegypti]
1	Trypsin	comp91241_c1_seq1	comp91241_c1	1818	275	274	252	224	81.7518	234	85.4015	4.21573e-129	13	XP_001651952	trypsin-beta, putative [Aedes aegypti] >gi|108877819|gb|EAT42044.1| AAEL006368-PA [Aedes aegypti]
1	Trypsin	comp91241_c1_seq2	comp91241_c1	227	75	276	75	67	89.3333	71	94.6667	2.10826e-32	5	XP_001862766	trypsin [Culex quinquefasciatus] >gi|167874075|gb|EDS37458.1| trypsin [Culex quinquefasciatus]
1	Trypsin	comp91241_c1_seq3	comp91241_c1	212	70	276	70	61	87.1429	66	94.2857	3.14783e-28	5	XP_001862766	trypsin [Culex quinquefasciatus] >gi|167874075|gb|EDS37458.1| trypsin [Culex quinquefasciatus]
1	Trypsin	comp91638_c0_seq1	comp91638_c0	1037	203	315	204	130	64.0394	156	76.8473	8.83164e-71	1	XP_001658785	Trypsin, putative [Aedes aegypti] >gi|108876024|gb|EAT40249.1| AAEL007992-PA [Aedes aegypti]
1	Trypsin	comp91638_c0_seq2	comp91638_c0	963	203	315	204	130	64.0394	156	76.8473	7.71088e-71	1	XP_001658785	Trypsin, putative [Aedes aegypti] >gi|108876024|gb|EAT40249.1| AAEL007992-PA [Aedes aegypti]
1	Trypsin	comp91638_c0_seq3	comp91638_c0	1130	203	315	204	131	64.532	155	76.3547	5.95056e-71	1	XP_001658785	Trypsin, putative [Aedes aegypti] >gi|108876024|gb|EAT40249.1| AAEL007992-PA [Aedes aegypti]
1	Trypsin	comp91638_c0_seq4	comp91638_c0	1072	203	315	204	130	64.0394	156	76.8473	9.25583e-71	1	XP_001658785	Trypsin, putative [Aedes aegypti] >gi|108876024|gb|EAT40249.1| AAEL007992-PA [Aedes aegypti]
1	Trypsin	comp91638_c0_seq5	comp91638_c0	1109	203	315	204	131	64.532	155	76.3547	5.76706e-71	1	XP_001658785	Trypsin, putative [Aedes aegypti] >gi|108876024|gb|EAT40249.1| AAEL007992-PA [Aedes aegypti]
1	Trypsin	comp91638_c0_seq6	comp91638_c0	1051	203	315	204	130	64.0394	156	76.8473	8.94283e-71	1	XP_001658785	Trypsin, putative [Aedes aegypti] >gi|108876024|gb|EAT40249.1| AAEL007992-PA [Aedes aegypti]
1	Trypsin	comp91638_c0_seq8	comp91638_c0	721	203	315	204	129	63.5468	156	76.8473	9.71234e-71	1	XP_001658785	Trypsin, putative [Aedes aegypti] >gi|108876024|gb|EAT40249.1| AAEL007992-PA [Aedes aegypti]
1	Trypsin	comp91638_c0_seq9	comp91638_c0	1021	203	315	204	131	64.532	155	76.3547	5.0199e-71	1	XP_001658785	Trypsin, putative [Aedes aegypti] >gi|108876024|gb|EAT40249.1| AAEL007992-PA [Aedes aegypti]
1	Trypsin	comp91638_c0_seq10	comp91638_c0	713	203	315	204	129	63.5468	156	76.8473	1.24204e-70	1	XP_001658785	Trypsin, putative [Aedes aegypti] >gi|108876024|gb|EAT40249.1| AAEL007992-PA [Aedes aegypti]
1	Trypsin	comp91638_c0_seq11	comp91638_c0	268	88	315	88	60	68.1818	70	79.5455	1.08648e-28	1	XP_001658785	Trypsin, putative [Aedes aegypti] >gi|108876024|gb|EAT40249.1| AAEL007992-PA [Aedes aegypti]
1	Trypsin	comp91638_c0_seq12	comp91638_c0	1095	203	315	204	131	64.532	155	76.3547	5.63599e-71	1	XP_001658785	Trypsin, putative [Aedes aegypti] >gi|108876024|gb|EAT40249.1| AAEL007992-PA [Aedes aegypti]
1	Trypsin	comp91638_c0_seq13	comp91638_c0	693	203	315	204	130	64.0394	155	76.3547	6.73931e-71	1	XP_001658785	Trypsin, putative [Aedes aegypti] >gi|108876024|gb|EAT40249.1| AAEL007992-PA [Aedes aegypti]
1	Trypsin	comp91908_c0_seq1	comp91908_c0	1594	298	298	298	186	62.4161	233	78.1879	4.06143e-109	13	XP_001847487	trypsin [Culex quinquefasciatus] >gi|167862888|gb|EDS26271.1| trypsin [Culex quinquefasciatus]
1	Trypsin	comp92852_c0_seq1	comp92852_c0	1144	362	315	316	185	58.7302	232	73.6508	1.85209e-104	1	XP_001658785	Trypsin, putative [Aedes aegypti] >gi|108876024|gb|EAT40249.1| AAEL007992-PA [Aedes aegypti]
1	Trypsin	comp92852_c0_seq2	comp92852_c0	1802	507	315	317	187	59.3651	234	74.2857	1.35048e-103	1	XP_001658785	Trypsin, putative [Aedes aegypti] >gi|108876024|gb|EAT40249.1| AAEL007992-PA [Aedes aegypti]
1	Trypsin	comp93005_c0_seq1	comp93005_c0	963	300	289	290	223	77.1626	250	86.5052	1.2941e-126	2	XP_001658493	Trypsin, putative [Aedes aegypti] >gi|108876461|gb|EAT40686.1| AAEL007600-PA [Aedes aegypti]
1	Trypsin	comp95974_c0_seq2	comp95974_c0	517	172	358	174	126	73.2558	145	84.3023	7.16127e-68	2	XP_001651221	chymotrypsin, putative [Aedes aegypti] >gi|108878635|gb|EAT42860.1| AAEL005644-PA [Aedes aegypti]
1	Trypsin	comp95974_c0_seq3	comp95974_c0	930	231	358	233	171	74.026	198	85.7143	1.83883e-98	2	XP_001651221	chymotrypsin, putative [Aedes aegypti] >gi|108878635|gb|EAT42860.1| AAEL005644-PA [Aedes aegypti]
1	Trypsin	comp96933_c0_seq1	comp96933_c0	1589	393	346	350	202	58.3815	268	77.4566	1.93814e-119	1	XP_001870409	trypsin-2 [Culex quinquefasciatus] >gi|167870321|gb|EDS33704.1| trypsin-2 [Culex quinquefasciatus]
1	Trypsin	comp96933_c0_seq2	comp96933_c0	1619	419	346	350	202	58.3815	268	77.4566	1.98969e-119	1	XP_001870409	trypsin-2 [Culex quinquefasciatus] >gi|167870321|gb|EDS33704.1| trypsin-2 [Culex quinquefasciatus]
1	Trypsin	comp97783_c0_seq5	comp97783_c0	1060	333	346	336	134	40.2402	195	58.5586	1.35952e-58	1	XP_001870409	trypsin-2 [Culex quinquefasciatus] >gi|167870321|gb|EDS33704.1| trypsin-2 [Culex quinquefasciatus]
1	Trypsin	comp97971_c0_seq1	comp97971_c0	2629	319	287	263	204	71.0801	220	76.6551	7.3959e-112	12	XP_001656896	trypsin-alpha, putative [Aedes aegypti] >gi|108869877|gb|EAT34102.1| AAEL013629-PA [Aedes aegypti]
1	Trypsin	comp99492_c0_seq1	comp99492_c0	218	72	274	72	55	76.3889	61	84.7222	9.20427e-25	5	XP_001651952	trypsin-beta, putative [Aedes aegypti] >gi|108877819|gb|EAT42044.1| AAEL006368-PA [Aedes aegypti]
1	Trypsin	comp100945_c0_seq1	comp100945_c0	210	70	250	68	49	70	55	78.5714	2.67942e-19	1	XP_001658080	trypsin [Aedes aegypti] >gi|108877238|gb|EAT41463.1| AAEL006903-PA [Aedes aegypti]
1	Trypsin	comp101259_c0_seq1	comp101259_c0	504	137	264	134	61	44.5255	85	62.0438	2.2589e-24	16	XP_001848607	trypsin 7 [Culex quinquefasciatus] >gi|167865267|gb|EDS28650.1| trypsin 7 [Culex quinquefasciatus]
1	Trypsin	comp105112_c0_seq1	comp105112_c0	221	73	283	73	70	95.8904	72	98.6301	9.78671e-35	13	XP_001660450	Trypsin, putative [Aedes aegypti] >gi|108874013|gb|EAT38238.1| AAEL009853-PA [Aedes aegypti]
1	Trypsin	comp107264_c0_seq1	comp107264_c0	844	277	280	250	180	64.9819	210	75.8123	2.5136e-101	3	XP_001649055	Trypsin, putative [Aedes aegypti] >gi|108868936|gb|EAT33161.1| AAEL014579-PA [Aedes aegypti]
1	Trypsin	comp113350_c0_seq1	comp113350_c0	796	264	327	256	229	86.7424	229	86.7424	1.39207e-127	3	AAV90658	trypsin-like salivary secreted protein [Aedes albopictus]
1	Trypsin	comp118317_c0_seq1	comp118317_c0	236	70	380	71	51	72.8571	57	81.4286	6.31479e-21	1	XP_001662818	trypsin, putative [Aedes aegypti] >gi|108870870|gb|EAT35095.1| AAEL012711-PA [Aedes aegypti]
1	Trypsin	comp127089_c0_seq1	comp127089_c0	362	77	209	56	54	70.1299	56	72.7273	9.68683e-25	3	XP_001649384	trypsin, putative [Aedes aegypti] >gi|108879803|gb|EAT44028.1| AAEL004543-PA [Aedes aegypti]
1	Trypsin	comp130041_c0_seq1	comp130041_c0	364	121	398	120	89	73.5537	95	78.5124	9.95479e-46	1	XP_001657536	Trypsin, putative [Aedes aegypti] >gi|108878097|gb|EAT42322.1| AAEL006121-PA [Aedes aegypti]
1	Trypsin	comp136084_c0_seq1	comp136084_c0	529	163	206	163	135	82.8221	147	90.184	2.18985e-72	14	XP_001653946	chymotrypsin, putative [Aedes aegypti] >gi|108874198|gb|EAT38423.1| AAEL009680-PA [Aedes aegypti]
1	Trypsin	comp138126_c0_seq1	comp138126_c0	221	73	281	73	54	73.9726	61	83.5616	5.38262e-25	11	XP_001653092	trypsin [Aedes aegypti] >gi|108875933|gb|EAT40158.1| AAEL008085-PA [Aedes aegypti] >gi|256682067|gb|ACV07664.1| serine protease V [Aedes aegypti]
1	Trypsin	comp138489_c0_seq1	comp138489_c0	289	76	327	76	76	100	76	100	1.81559e-36	3	AAV90658	trypsin-like salivary secreted protein [Aedes albopictus]
1	Trypsin	comp145556_c0_seq1	comp145556_c0	356	118	380	118	65	55.0847	80	67.7966	1.71544e-29	1	XP_001662818	trypsin, putative [Aedes aegypti] >gi|108870870|gb|EAT35095.1| AAEL012711-PA [Aedes aegypti]
1	Trypsin	comp146061_c0_seq1	comp146061_c0	237	52	398	37	36	69.2308	36	69.2308	3.14127e-12	1	XP_001657536	Trypsin, putative [Aedes aegypti] >gi|108878097|gb|EAT42322.1| AAEL006121-PA [Aedes aegypti]
1	Trypsin	comp147681_c0_seq1	comp147681_c0	232	77	281	64	45	58.4416	54	70.1299	1.36945e-15	5	XP_001653092	trypsin [Aedes aegypti] >gi|108875933|gb|EAT40158.1| AAEL008085-PA [Aedes aegypti] >gi|256682067|gb|ACV07664.1| serine protease V [Aedes aegypti]
1	Trypsin	comp157539_c0_seq1	comp157539_c0	236	78	147	82	53	67.9487	64	82.0513	3.70208e-21	1	XP_001867101	Trypsin [Culex quinquefasciatus] >gi|167881075|gb|EDS44458.1| Trypsin [Culex quinquefasciatus]
1	Trypsin	comp160540_c0_seq1	comp160540_c0	210	69	380	61	39	56.5217	47	68.1159	6.39226e-13	1	XP_001662818	trypsin, putative [Aedes aegypti] >gi|108870870|gb|EAT35095.1| AAEL012711-PA [Aedes aegypti]
1	UGT	comp95677_c0_seq1	comp95677_c0	2691	519	513	512	412	80.3119	455	88.694	0	4	XP_001659454	UDP-glucuronosyltransferase [Aedes aegypti] >gi|108875227|gb|EAT39452.1| AAEL008749-PA [Aedes aegypti]
1	UGT	comp96763_c0_seq1	comp96763_c0	1630	468	525	450	395	84.4017	419	89.5299	0	12	XP_001651580	UDP-glucuronosyltransferase, putative [Aedes aegypti] >gi|108878349|gb|EAT42574.1| AAEL005903-PA [Aedes aegypti]
1	UGT	comp145203_c0_seq1	comp145203_c0	202	66	520	66	54	81.8182	59	89.3939	1.25348e-24	2	XP_001841703	UDP-glucuronosyltransferase 2B15 [Culex quinquefasciatus] >gi|167862273|gb|EDS25656.1| UDP-glucuronosyltransferase 2B15 [Culex quinquefasciatus]
1	UGT	comp172070_c0_seq1	comp172070_c0	267	88	520	85	59	67.0455	69	78.4091	8.05752e-24	5	XP_001841703	UDP-glucuronosyltransferase 2B15 [Culex quinquefasciatus] >gi|167862273|gb|EDS25656.1| UDP-glucuronosyltransferase 2B15 [Culex quinquefasciatus]
1	nAChR	comp9324_c0_seq1	comp9324_c0	1541	247	316	247	234	94.7368	234	94.7368	1.15962e-129	7	XP_001651408	nicotinic acetylcholine receptor subunit [Aedes aegypti] >gi|108878511|gb|EAT42736.1| AAEL005750-PA, partial [Aedes aegypti]
1	nAChR	comp13737_c0_seq1	comp13737_c0	399	116	501	104	104	89.6552	104	89.6552	1.05975e-55	13	XP_001658863	nicotinic acetylcholine receptor subunit [Aedes aegypti] >gi|108875952|gb|EAT40177.1| AAEL008055-PA, partial [Aedes aegypti]
1	nAChR	comp13737_c0_seq2	comp13737_c0	332	110	501	104	104	94.5455	104	94.5455	1.05477e-55	13	XP_001658863	nicotinic acetylcholine receptor subunit [Aedes aegypti] >gi|108875952|gb|EAT40177.1| AAEL008055-PA, partial [Aedes aegypti]
1	nAChR	comp23207_c0_seq1	comp23207_c0	409	136	490	135	127	93.3824	131	96.3235	7.24201e-73	19	XP_001230608	AGAP002152-PA [Anopheles gambiae str. PEST] >gi|51873089|gb|AAU12510.1| nicotinic acetylcholine receptor subunit alpha 6 [Anopheles gambiae] >gi|116132872|gb|EAU77753.1| AGAP002152-PA [Anopheles gambiae str. PEST]
1	nAChR	comp53606_c0_seq1	comp53606_c0	471	74	555	67	65	87.8378	66	89.1892	4.89808e-32	13	XP_311007	AGAP000138-PA [Anopheles gambiae str. PEST] >gi|51873083|gb|AAU12507.1| nicotinic acetylcholine receptor subunit alpha 4 [Anopheles gambiae] >gi|333467291|gb|EAA06397.4| AGAP000138-PA [Anopheles gambiae str. PEST]
1	nAChR	comp53606_c0_seq2	comp53606_c0	554	80	555	63	59	73.75	62	77.5	1.69601e-28	13	XP_311007	AGAP000138-PA [Anopheles gambiae str. PEST] >gi|51873083|gb|AAU12507.1| nicotinic acetylcholine receptor subunit alpha 4 [Anopheles gambiae] >gi|333467291|gb|EAA06397.4| AGAP000138-PA [Anopheles gambiae str. PEST]
1	nAChR	comp89081_c0_seq1	comp89081_c0	1568	441	434	416	334	76.9585	368	84.7926	0	10	XP_001650053	nicotinic acetylcholine receptor, beta-2 subunit, putative [Aedes aegypti] >gi|108879434|gb|EAT43659.1| AAEL004935-PA [Aedes aegypti]
1	nAChR	comp89081_c0_seq2	comp89081_c0	1539	441	434	416	334	76.9585	368	84.7926	0	10	XP_001650053	nicotinic acetylcholine receptor, beta-2 subunit, putative [Aedes aegypti] >gi|108879434|gb|EAT43659.1| AAEL004935-PA [Aedes aegypti]
1	nAChR	comp89081_c0_seq3	comp89081_c0	1480	441	434	416	333	76.7281	368	84.7926	0	10	XP_001650053	nicotinic acetylcholine receptor, beta-2 subunit, putative [Aedes aegypti] >gi|108879434|gb|EAT43659.1| AAEL004935-PA [Aedes aegypti]
1	nAChR	comp90166_c0_seq1	comp90166_c0	2121	541	520	516	492	94.6154	502	96.5385	0	8	XP_311925	AGAP002971-PA [Anopheles gambiae str. PEST] >gi|51873093|gb|AAU12512.1| nicotinic acetylcholine receptor subunit alpha 8 [Anopheles gambiae] >gi|116129306|gb|EAA08126.4| AGAP002971-PA [Anopheles gambiae str. PEST]
1	nAChR	comp91212_c0_seq1	comp91212_c0	1475	447	378	378	304	80.4233	331	87.5661	2.17557e-178	10	XP_001650051	nicotinic acetylcholine receptor, putative [Aedes aegypti] >gi|108879432|gb|EAT43657.1| AAEL004923-PA [Aedes aegypti]
1	nAChR	comp99280_c0_seq18	comp99280_c0	3789	345	551	608	359	104.058	404	117.101	0	12	NP_001107770	nicotinic acetylcholine receptor alpha 3 subunit precursor [Tribolium castaneum] >gi|642937792|ref|XP_008200302.1| PREDICTED: nicotinic acetylcholine receptor alpha 3 subunit isoform X1 [Tribolium castaneum] >gi|154810971|gb|ABS86904.1| nicotinic acetylcholine receptor subunit alpha3 [Tribolium castaneum] >gi|157783848|gb|ABV72695.1| nicotinic acetylcholine receptor alpha 3 subunit [Tribolium cas…
1	nAChR	comp99280_c0_seq28	comp99280_c0	3764	345	551	608	359	104.058	404	117.101	0	12	NP_001107770	nicotinic acetylcholine receptor alpha 3 subunit precursor [Tribolium castaneum] >gi|642937792|ref|XP_008200302.1| PREDICTED: nicotinic acetylcholine receptor alpha 3 subunit isoform X1 [Tribolium castaneum] >gi|154810971|gb|ABS86904.1| nicotinic acetylcholine receptor subunit alpha3 [Tribolium castaneum] >gi|157783848|gb|ABV72695.1| nicotinic acetylcholine receptor alpha 3 subunit [Tribolium cas…
1	nAChR	comp126730_c0_seq1	comp126730_c0	235	77	501	77	74	96.1039	76	98.7013	4.51589e-35	10	XP_001658863	nicotinic acetylcholine receptor subunit [Aedes aegypti] >gi|108875952|gb|EAT40177.1| AAEL008055-PA, partial [Aedes aegypti]
1	nAChR	comp157479_c0_seq1	comp157479_c0	228	76	501	48	48	63.1579	48	63.1579	1.67435e-21	12	XP_001658863	nicotinic acetylcholine receptor subunit [Aedes aegypti] >gi|108875952|gb|EAT40177.1| AAEL008055-PA, partial [Aedes aegypti]
