# Supplementary material for: Transcriptome Profiling and Genetic Study Reveal Amplified Carboxylesterase Genes Implicated in Temephos Resistance, in the Asian Tiger Mosquito Aedes albopictus
Source: PLoS Negl Trop Dis. 2015 May 22;9(5):e0003771. doi: 10.1371/journal.pntd.0003771 (PMC4441504; doi:10.1371/journal.pntd.0003771)
Supplement: S3 Table — (XLSX) [file pntd.0003771.s003.xlsx]

## Sheet: Sheet1
	Unigene	LogFC	Q_TITLE	GI	S_TITLE	L_Q	L_S	SIZE_ALI	E_VALUE	IDENTITY	POSITIVE	SENSES	HIT	RP_lane1 (FDR)	RP_lane2 (FDR)	RP_lane1 (logCPM)	RP_lane2 (logCPM)
	UP REGULATED IN Tem-GR strain, compared to Par-GR
	comp89523_c2	11.49	comp89523_c2_seq1	0	NO MATCH	4247	0	0	0	0	0	0	1	0	0	3.43	3.5
	comp14757_c0	11.08	comp14757_c0_seq2	0	NO MATCH	778	0	0	0	0	0	0	1	0	0	3.37	3.05
	comp10704_c1	10.71	comp10704_c1_seq1	0	NO MATCH	1336	0	0	0	0	0	0	1	0	0	2.63	2.72
	comp86694_c0	10.7	comp86694_c0_seq1	0	NO MATCH	1701	0	0	0	0	0	0	1	0	0	2.62	2.69
	comp99565_c0	10.52	comp99565_c0_seq1	0	NO MATCH	509	0	0	0	0	0	0	1	0	0	2.42	2.48
	comp14496_c0	10.37	comp14496_c0_seq1	0	NO MATCH	395	0	0	0	0	0	0	1	0	0	2.36	2.32
	comp56128_c1	10.37	comp56128_c1_seq2	0	NO MATCH	2264	0	0	0	0	0	0	1	0	0	2.21	2.35
	comp35607_c0	10.36	comp35607_c0_seq1	0	NO MATCH	2612	0	0	0	0	0	0	1	0	0	2.2	2.34
	comp90461_c2	10.32	comp90461_c2_seq1	0	NO MATCH	1922	0	0	0	0	0	0	1	0	0	2.46	2.25
	comp92341_c1	10.29	comp92341_c1_seq1	0	NO MATCH	993	0	0	0	0	0	0	1	0	0	2.29	2.23
	comp37818_c0	10.21	comp37818_c0_seq1	0	NO MATCH	312	0	0	0	0	0	0	1	0	0	2.15	2.17
	comp76470_c0	10.16	comp76470_c0_seq2	0	NO MATCH	1643	0	0	0	0	0	0	1	0	0	1.98	2.13
	comp79980_c1	10.13	comp79980_c1_seq1	0	NO MATCH	1805	0	0	0	0	0	0	1	0	0	2.29	2.08
	comp29000_c0	10.12	comp29000_c0_seq1	0	NO MATCH	1452	0	0	0	0	0	0	1	0	0	1.99	2.05
	comp78920_c0	10.03	comp78920_c0_seq2	0	NO MATCH	968	0	0	0	0	0	0	1	0	0	1.98	1.97
	comp73259_c0	9.99	comp73259_c0_seq3	0	NO MATCH	1431	0	0	0	0	0	0	1	0	0	1.92	1.92
	comp56128_c0	9.98	comp56128_c0_seq2	0	NO MATCH	2396	0	0	0	0	0	0	1	0	0	2.15	1.96
	comp99881_c0	9.93	comp99881_c0_seq1	0	NO MATCH	2330	0	0	0	0	0	0	1	0	0	2.13	1.91
	comp99551_c0	9.88	comp99551_c0_seq1	XP_001653125	fibrinogen and fibronectin [Aedes aegypti] >gi|108875920|gb|EAT40145.1| AAEL008104-PA [Aedes aegypti] >gi|122937763|gb|ABM68602.1| AAEL008104-PA [Aedes aegypti]	385	271	109	2.84866e-32	61	80	0	1	0	0	1.77	1.83
	comp86202_c2	9.84	comp86202_c2_seq1	0	NO MATCH	761	0	0	0	0	0	0	1	0	0	1.92	1.79
	comp54537_c1	9.82	comp54537_c1_seq1	0	NO MATCH	730	0	0	0	0	0	0	1	0	0	1.68	1.76
	comp66274_c0	9.79	comp66274_c0_seq1	0	NO MATCH	1551	0	0	0	0	0	0	1	0	0	1.6	1.76
	comp92970_c3	9.71	comp92970_c3_seq1	0	NO MATCH	1328	0	0	0	0	0	0	1	0	0	1.74	1.66
	comp37441_c0	9.67	comp37441_c0_seq1	0	NO MATCH	527	0	0	0	0	0	0	1	0	0	1.66	1.61
	comp63117_c0	9.57	comp63117_c0_seq1	0	NO MATCH	1291	0	0	0	0	0	0	1	0	0	1.88	1.52
	comp99944_c0	9.55	comp99944_c0_seq1	0	NO MATCH	1245	0	0	0	0	0	0	1	0	0	1.55	1.51
	comp99559_c0	9.44	comp99559_c0_seq1	0	NO MATCH	270	0	0	0	0	0	0	1	0	0	1.52	1.39
	comp52667_c0	9.43	comp52667_c0_seq1	0	NO MATCH	1479	0	0	0	0	0	0	1	0	0	1.32	1.36
	comp92710_c1	9.39	comp92710_c1_seq1	0	NO MATCH	505	0	0	0	0	0	0	1	0	0	1.04	1.3
	comp54537_c0	9.32	comp54537_c0_seq1	0	NO MATCH	1353	0	0	0	0	0	0	1	0	0	3.01	3.06
	comp32319_c0	9.31	comp32319_c0_seq1	0	NO MATCH	1520	0	0	0	0	0	0	1	0	0	1.27	1.24
	comp88786_c0	9.3	comp88786_c0_seq1	0	NO MATCH	399	0	0	0	0	0	0	1	0	0	1.45	1.24
	comp31304_c0	9.25	comp31304_c0_seq1	0	NO MATCH	813	0	0	0	0	0	0	1	0	0	0.95	1.16
	comp74246_c1	9.25	comp74246_c1_seq1	0	NO MATCH	621	0	0	0	0	0	0	1	0	0	0.86	1.2
	comp78812_c0	9.24	comp78812_c0_seq1	0	NO MATCH	1091	0	0	0	0	0	0	1	0	0	1.19	1.22
	comp89673_c3	9.24	comp89673_c3_seq1	0	NO MATCH	2149	0	0	0	0	0	0	1	0	0	4.36	4.42
	comp65951_c0	9.16	comp65951_c0_seq1	0	NO MATCH	1089	0	0	0	0	0	0	1	0	0	0.77	1.09
	comp53856_c0	9.08	comp53856_c0_seq2	XP_001655406	Cdc42 protein, putative [Aedes aegypti] >gi|157129520|ref|XP_001655407.1| Cdc42 protein, putative [Aedes aegypti] >gi|157129522|ref|XP_001655408.1| Cdc42 protein, putative [Aedes aegypti] >gi|108872183|gb|EAT36408.1| AAEL011500-PA [Aedes aegypti] >gi|108872184|gb|EAT36409.1| AAEL011500-PC [Aedes aegypti] >gi|108872185|gb|EAT36410.1| AAEL011500-PB [Aedes aegypti]	492	187	135	2.53025e-36	75	102	0	1	0	0	1.27	1.1
	comp79980_c0	8.97	comp79980_c0_seq1	0	NO MATCH	965	0	0	0	0	0	0	1	0	0	1.1	0.93
	comp38804_c1	8.96	comp38804_c1_seq1	0	NO MATCH	552	0	0	0	0	0	0	1	0	0	1.04	0.91
	comp94162_c2	8.91	comp94162_c2_seq1	0	NO MATCH	299	0	0	0	0	0	0	1	0	0	0.98	0.83
	comp38046_c0	8.89	comp38046_c0_seq1	0	NO MATCH	266	0	0	0	0	0	0	1	0	0	0.86	0.82
	comp87211_c1	8.86	comp87211_c1_seq1	0	NO MATCH	725	0	0	0	0	0	0	1	0	0	1.36	0.81
	comp99650_c0	8.85	comp99650_c0_seq1	0	NO MATCH	451	0	0	0	0	0	0	1	0	0	1.01	0.8
	comp10832_c0	8.8	comp10832_c0_seq1	0	NO MATCH	526	0	0	0	0	0	0	1	0	0	0.67	0.83
	comp99768_c0	8.77	comp99768_c0_seq1	0	NO MATCH	567	0	0	0	0	0	0	1	0	0	0.67	0.73
	comp89244_c1	8.74	comp89244_c1_seq1	0	NO MATCH	1086	0	0	0	0	0	0	1	0	0	1.03	0.71
	comp77462_c1	8.73	comp77462_c1_seq2	0	NO MATCH	1178	0	0	0	0	0	0	1	0	0	1	0.64
	comp72807_c0	8.71	comp72807_c0_seq1	EFA11978	hypothetical protein TcasGA2_TC001426 [Tribolium castaneum]	2061	830	296	1.37976e-46	108	171	0	1	0	0	0.88	0.66
	comp99509_c0	8.7	comp99509_c0_seq1	XP_001660575	hypothetical protein AaeL_AAEL010026 [Aedes aegypti] >gi|108873815|gb|EAT38040.1| AAEL010026-PA [Aedes aegypti]	628	177	81	4.64483e-11	39	53	0	1	0	0	3.21	3.32
	comp97644_c0	8.69	comp97644_c0_seq1	0	NO MATCH	1015	0	0	0	0	0	0	1	0	0	3.6	3.63
	comp10120_c0	8.65	comp10120_c0_seq1	0	NO MATCH	376	0	0	0	0	0	0	1	0	0	0.78	0.62
	comp99738_c0	8.64	comp99738_c0_seq1	0	NO MATCH	383	0	0	0	0	0	0	1	0	0	0.3	0.57
	comp84659_c0	8.62	comp84659_c0_seq1	0	NO MATCH	1835	0	0	0	0	0	0	1	0	0	0.56	0.61
	comp94099_c0	8.62	comp94099_c0_seq1	0	NO MATCH	596	0	0	0	0	0	0	1	0	0	0.57	0.55
	comp91707_c8	8.59	comp91707_c8_seq1	CAB53562	protease [Anopheles merus]	879	233	112	2.72119e-08	40	60	0	1	0	0	0.57	0.63
	comp38282_c0	8.56	comp38282_c0_seq1	0	NO MATCH	762	0	0	0	0	0	0	1	0	0	0.22	0.64
	comp50631_c0	8.56	comp50631_c0_seq1	0	NO MATCH	530	0	0	0	0	0	0	1	0	0	0.29	0.55
	comp73798_c0	8.55	comp73798_c0_seq1	0	NO MATCH	507	0	0	0	0	0	0	1	0	0	0.61	0.52
	comp89673_c1	8.55	comp89673_c1_seq1	0	NO MATCH	1828	0	0	0	0	0	0	1	0	0	4.03	3.98
	comp99704_c0	8.52	comp99704_c0_seq1	0	NO MATCH	418	0	0	0	0	0	0	1	0	0	0.37	0.53
	comp94936_c0	8.5	comp94936_c0_seq1	0	NO MATCH	1166	0	0	0	0	0	0	1	0	0	0.84	0.45
	comp99759_c0	8.5	comp99759_c0_seq1	0	NO MATCH	585	0	0	0	0	0	0	1	0	0	0.53	0.51
	comp57630_c1	8.49	comp57630_c1_seq1	0	NO MATCH	2254	0	0	0	0	0	0	1	0	0	0.92	0.45
	comp86787_c0	8.48	comp86787_c0_seq1	0	NO MATCH	348	0	0	0	0	0	0	1	0	0	0.76	0.51
	comp73557_c0	8.36	comp73557_c0_seq1	WP_018199564	MULTISPECIES: hypothetical protein [Hydrogenedentes]	679	1836	147	2.40574e-17	60	74	0	1	0	0	0.54	0.32
	comp32599_c0	8.34	comp32599_c0_seq1	0	NO MATCH	548	0	0	0	0	0	0	1	0	0	-0.05	0.32
	comp86733_c2	8.33	comp86733_c2_seq1	0	NO MATCH	466	0	0	0	0	0	0	1	0	0	0.23	0.28
	comp27852_c0	8.27	comp27852_c0_seq2	0	NO MATCH	536	0	0	0	0	0	0	1	0	0	0.3	0.27
	comp99474_c0	8.2	comp99474_c0_seq1	0	NO MATCH	634	0	0	0	0	0	0	1	0	0	7.11	7.1
	comp47605_c0	8.19	comp47605_c0_seq1	0	NO MATCH	534	0	0	0	0	0	0	1	0	0	-0.01	0.18
	comp61355_c0	8.18	comp61355_c0_seq1	0	NO MATCH	759	0	0	0	0	0	0	1	0	0	0.07	0.18
	comp65951_c1	8.17	comp65951_c1_seq1	0	NO MATCH	1071	0	0	0	0	0	0	1	0	0	0.14	0.14
	comp67424_c0	8.17	comp67424_c0_seq1	0	NO MATCH	350	0	0	0	0	0	0	1	0	0	0.19	0.15
	comp100005_c0	8.13	comp100005_c0_seq1	0	NO MATCH	851	0	0	0	0	0	0	1	0	0	-0.1	0.11
	comp63049_c0	8.08	comp63049_c0_seq1	0	NO MATCH	493	0	0	0	0	0	0	1	0	0	-0.12	0.12
	comp94062_c5	8.08	comp94062_c5_seq1	0	NO MATCH	1064	0	0	0	0	0	0	1	0	0	0.22	0.03
	comp99581_c0	8.05	comp99581_c0_seq1	0	NO MATCH	237	0	0	0	0	0	0	1	0	0	0.13	0.02
	comp46899_c0	8	comp46899_c0_seq2	0	NO MATCH	1149	0	0	0	0	0	0	1	0	0	-0.3	-0.03
	comp90014_c2	7.97	comp90014_c2_seq2	0	NO MATCH	1128	0	0	0	0	0	0	1	0	0	-0.05	0
	comp78054_c0	7.95	comp78054_c0_seq5	0	NO MATCH	1826	0	0	0	0	0	0	1	0	0	1.67	1.49
	comp95212_c1	7.94	comp95212_c1_seq1	0	NO MATCH	386	0	0	0	0	0	0	1	0	0	-0.12	-0.07
	comp72728_c0	7.9	comp72728_c0_seq2	0	NO MATCH	505	0	0	0	0	0	0	1	0	0	-0.05	-0.09
	comp99519_c0	7.89	comp99519_c0_seq1	0	NO MATCH	260	0	0	0	0	0	0	1	0	0	-0.27	-0.09
	comp29678_c0	7.86	comp29678_c0_seq1	0	NO MATCH	732	0	0	0	0	0	0	1	0	0	-0.12	-0.15
	comp79770_c0	7.86	comp79770_c0_seq1	0	NO MATCH	438	0	0	0	0	0	0	1	0	0	-0.11	-0.12
	comp88568_c0	7.84	comp88568_c0_seq1	EWM24835	phosphoesterase pa-phosphatase related protein [Nannochloropsis gaditana]	338	1475	102	2.14336e-08	30	36	0	1	0	0	-0.52	-0.08
	comp96637_c3	7.84	comp96637_c3_seq1	0	NO MATCH	735	0	0	0	0	0	0	1	0	0	-0.03	-0.16
	comp63365_c0	7.82	comp63365_c0_seq1	0	NO MATCH	203	0	0	0	0	0	0	1	0	0	-0.51	0.02
	comp99652_c0	7.82	comp99652_c0_seq1	0	NO MATCH	256	0	0	0	0	0	0	1	0	0	-0.38	-0.16
	comp10555_c0	7.68	comp10555_c0_seq1	0	NO MATCH	376	0	0	0	0	0	0	1	0	0	-0.13	-0.3
	comp103091_c0	7.67	comp103091_c0_seq1	0	NO MATCH	1906	0	0	0	0	0	0	1	0	0	0.02	-0.3
	comp64555_c0	7.67	comp64555_c0_seq1	0	NO MATCH	394	0	0	0	0	0	0	1	0	0	-0.49	-0.32
	comp35506_c2	7.63	comp35506_c2_seq1	0	NO MATCH	432	0	0	0	0	0	0	1	0	0	-0.26	-0.32
	comp62788_c0	7.59	comp62788_c0_seq1	0	NO MATCH	384	0	0	0	0	0	0	1	0	0	1.31	1.51
	comp97068_c0	7.57	comp97068_c0_seq1	0	NO MATCH	2016	0	0	0	0	0	0	1	0	0	7.96	7.97
	comp53438_c0	7.56	comp53438_c0_seq2	0	NO MATCH	443	0	0	0	0	0	0	1	0	0	-0.75	-0.33
	comp61131_c1	7.56	comp61131_c1_seq1	XP_001657538	serine protease, putative [Aedes aegypti] >gi|108878099|gb|EAT42324.1| AAEL006151-PA, partial [Aedes aegypti]	794	280	249	9.75285e-89	157	198	0	1	0	0	0.01	-0.4
	comp91755_c0	7.54	comp91755_c0_seq1	0	NO MATCH	544	0	0	0	0	0	0	1	0	0	-0.48	-0.39
	comp101019_c0	7.52	comp101019_c0_seq1	0	NO MATCH	848	0	0	0	0	0	0	1	0	0	-0.37	-0.42
	comp24291_c1	7.48	comp24291_c1_seq1	0	NO MATCH	435	0	0	0	0	0	0	1	0	0	-0.82	-0.42
	comp100633_c0	7.47	comp100633_c0_seq1	0	NO MATCH	968	0	0	0	0	0	0	1	0	0	-0.55	-0.48
	comp100431_c0	7.41	comp100431_c0_seq1	0	NO MATCH	850	0	0	0	0	0	0	1	0	0	-0.13	-0.52
	comp99874_c0	7.28	comp99874_c0_seq1	0	NO MATCH	358	0	0	0	0	0	0	1	0	0	-0.56	-0.64
	comp102102_c0	7.25	comp102102_c0_seq1	XP_001660616	esr1 protein [Aedes aegypti] >gi|108873775|gb|EAT38000.1| AAEL010069-PA [Aedes aegypti]	1263	2670	230	7.11309e-23	72	117	0	1	0	0	-0.5	-0.65
	comp58749_c0	7.2	comp58749_c0_seq2	0	NO MATCH	991	0	0	0	0	0	0	1	0	0	1.29	1.29
	comp99632_c0	7.19	comp99632_c0_seq1	0	NO MATCH	878	0	0	0	0	0	0	1	0	0	2.07	2.03
	comp66420_c0	7.17	comp66420_c0_seq1	XP_001654542	hypothetical protein AaeL_AAEL010401 [Aedes aegypti] >gi|108873386|gb|EAT37611.1| AAEL010401-PA [Aedes aegypti]	1531	1208	67	1.94805e-28	66	67	0	1	0	0	2.27	2.12
	comp99569_c0	7.17	comp99569_c0_seq1	0	NO MATCH	752	0	0	0	0	0	0	1	0	0	2.07	2.03
	comp79708_c0	7.15	comp79708_c0_seq1	XP_001659492	serine-type enodpeptidase, putative [Aedes aegypti] >gi|108875208|gb|EAT39433.1| AAEL008769-PA [Aedes aegypti] >gi|122937745|gb|ABM68589.1| AAEL008769-PA [Aedes aegypti]	1027	247	248	1.84545e-105	185	215	0	1	0	0	0.87	0.9
	comp51641_c0	7.1	comp51641_c0_seq4	ABP48077	putative gag-pol protein [Drosophila ananassae]	1886	1339	349	6.04411e-94	172	232	0	1	0	0	1.66	1.8
	comp38221_c0	7.05	comp38221_c0_seq2	0	NO MATCH	598	0	0	0	0	0	0	1	0	0	0.73	0.6
	comp100290_c0	7	comp100290_c0_seq1	0	NO MATCH	2045	0	0	0	0	0	0	1	0	0	1.02	1.11
	comp99879_c0	7	comp99879_c0_seq1	0	NO MATCH	781	0	0	0	0	0	0	1	0	0	0.7	0.71
	comp81440_c0	6.97	comp81440_c0_seq1	XP_003730886	PREDICTED: uncharacterized protein K02A2.6-like [Strongylocentrotus purpuratus]	2917	1381	303	6.29548e-51	120	174	0	1	0	0	1.09	1.07
	comp99723_c0	6.96	comp99723_c0_seq1	0	NO MATCH	827	0	0	0	0	0	0	1	0	0	1.82	1.87
	comp74617_c1	6.93	comp74617_c1_seq1	0	NO MATCH	1015	0	0	0	0	0	0	1	0	0	1.46	1.42
	comp32941_c0	6.89	comp32941_c0_seq1	0	NO MATCH	1189	0	0	0	0	0	0	1	0	0	1	0.97
	comp90535_c1	6.81	comp90535_c1_seq1	0	NO MATCH	1429	0	0	0	0	0	0	1	0	0	0.52	0.53
	comp13347_c0	6.79	comp13347_c0_seq1	0	NO MATCH	660	0	0	0	0	0	0	1	0	0	1.92	2.13
	comp99813_c0	6.73	comp99813_c0_seq1	0	NO MATCH	1107	0	0	0	0	0	0	1	0	0	1.56	1.7
	comp60808_c0	6.66	comp60808_c0_seq3	XP_005710186	unnamed protein product [Chondrus crispus] >gi|507106225|emb|CDF39892.1| unnamed protein product [Chondrus crispus]	603	1194	65	1.2556e-07	31	44	0	1	0	0	1.34	1.53
	comp64263_c0	6.65	comp64263_c0_seq2	0	NO MATCH	939	0	0	0	0	0	0	1	0	0	1.68	1.6
	comp83646_c2	6.59	comp83646_c2_seq1	0	NO MATCH	807	0	0	0	0	0	0	1	0	0	1.17	1.48
	comp99916_c0	6.58	comp99916_c0_seq1	XP_001657863	hypothetical protein AaeL_AAEL001051 [Aedes aegypti] >gi|108883643|gb|EAT47868.1| AAEL001051-PA [Aedes aegypti]	1611	488	350	9.66784e-50	121	197	0	1	0	0	1.18	1.47
	comp27520_c0	6.57	comp27520_c0_seq1	0	NO MATCH	553	0	0	0	0	0	0	1	0	0	0.58	0.61
	comp73217_c0	6.55	comp73217_c0_seq1	BAD72127	reverse transcriptase [Anguilla japonica]	4051	967	927	7.43071e-69	243	415	0	1	0	0	1.59	1.46
	comp93349_c0	6.55	comp93349_c0_seq1	0	NO MATCH	400	0	0	0	0	0	0	1	0	0	0.46	0.62
	comp91437_c5	6.47	comp91437_c5_seq1	0	NO MATCH	1552	0	0	0	0	0	0	1	0	0	1.16	1.33
	comp38871_c0	6.44	comp38871_c0_seq1	0	NO MATCH	813	0	0	0	0	0	0	1	0	0	0.16	0.58
	comp75401_c0	6.41	comp75401_c0_seq3	0	NO MATCH	1419	0	0	0	0	0	0	1	0	0	1.18	1.3
	comp65525_c0	6.37	comp65525_c0_seq2	0	NO MATCH	732	0	0	0	0	0	0	1	0	0	0.37	0.42
	comp75149_c0	6.37	comp75149_c0_seq2	0	NO MATCH	2697	0	0	0	0	0	0	1	0	0	2.54	2.54
	comp99625_c0	6.37	comp99625_c0_seq1	0	NO MATCH	919	0	0	0	0	0	0	1	0	0	2.14	2.14
	comp70189_c0	6.35	comp70189_c0_seq3	AAR86939	reverse transcriptase [Drosophila melanogaster]	1241	857	371	1.14135e-49	128	196	0	1	0	0	0.1	0.24
	comp13121_c1	6.32	comp13121_c1_seq1	0	NO MATCH	203	0	0	0	0	0	0	1	0	0	0.07	0.42
	comp100128_c0	6.31	comp100128_c0_seq1	0	NO MATCH	972	0	0	0	0	0	0	1	0	0	0.51	0.35
	comp102868_c0	6.3	comp102868_c0_seq1	EYC35207	hypothetical protein Y032_1114g3627 [Ancylostoma ceylanicum]	2388	1442	756	0	464	579	0	1	0	0	0.44	0.41
	comp66551_c0	6.3	comp66551_c0_seq1	0	NO MATCH	1073	0	0	0	0	0	0	1	0	0	1.46	1.19
	comp73798_c1	6.3	comp73798_c1_seq1	0	NO MATCH	405	0	0	0	0	0	0	1	0	0	0.38	0.42
	comp56655_c0	6.28	comp56655_c0_seq1	AAR86939	reverse transcriptase [Drosophila melanogaster]	1299	857	398	9.61479e-55	127	220	0	1	0	0	0.64	0.39
	comp58101_c0	6.27	comp58101_c0_seq1	0	NO MATCH	867	0	0	0	0	0	0	1	0	0	-0.01	-0.29
	comp99976_c0	6.24	comp99976_c0_seq1	0	NO MATCH	857	0	0	0	0	0	0	1	0	0	0.71	0.34
	comp71178_c0	6.19	comp71178_c0_seq2	EUJ60709	primosome subunit DnaD [Staphylococcus aureus DAR1366]	1831	902	449	1.28128e-08	128	174	0	1	0	0	1.98	2.05
	comp100150_c0	6.15	comp100150_c0_seq1	0	NO MATCH	974	0	0	0	0	0	0	1	0	0	0.28	0.27
	comp93758_c0	6.12	comp93758_c0_seq4	0	NO MATCH	1524	0	0	0	0	0	0	1	0	0	2.77	2.75
	comp20816_c0	6.08	comp20816_c0_seq1	0	NO MATCH	451	0	0	0	0	0	0	1	0	0	1.19	1.15
	comp38248_c0	6.05	comp38248_c0_seq1	0	NO MATCH	1231	0	0	0	0	0	0	1	0	0	1.02	0.97
	comp20771_c0	6.02	comp20771_c0_seq1	0	NO MATCH	496	0	0	0	0	0	0	1	0	0	1.77	1.93
	comp67861_c0	5.99	comp67861_c0_seq4	AAK12626	unknown protein [Aedes aegypti]	558	1298	78	5.6004e-11	36	49	0	1	0	0	0.54	0.59
	comp35131_c0	5.93	comp35131_c0_seq2	0	NO MATCH	845	0	0	0	0	0	0	1	0	0	0.81	0.76
	comp52902_c0	5.93	comp52902_c0_seq1	0	NO MATCH	1425	0	0	0	0	0	0	1	0	0	2.02	2.16
	comp93540_c1	5.93	comp93540_c1_seq3	0	NO MATCH	1127	0	0	0	0	0	0	1	0	0	1.77	1.73
	comp97085_c0	5.92	comp97085_c0_seq1	0	NO MATCH	871	0	0	0	0	0	0	1	0	0	0.14	0.05
	comp99526_c0	5.92	comp99526_c0_seq1	0	NO MATCH	204	0	0	0	0	0	0	1	0	0	0.5	0.38
	comp60835_c0	5.9	comp60835_c0_seq1	0	NO MATCH	617	0	0	0	0	0	0	1	0	0	-0.35	0
	comp96364_c1	5.9	comp96364_c1_seq1	0	NO MATCH	369	0	0	0	0	0	0	1	0	0	1.32	1.3
	comp74627_c0	5.89	comp74627_c0_seq3	XP_004904239	PREDICTED: uncharacterized transmembrane protein DDB_G0289901-like [Heterocephalus glaber]	698	310	184	1.84825e-07	52	82	0	1	0	0	0.47	0.77
	comp100257_c0	5.85	comp100257_c0_seq1	0	NO MATCH	1262	0	0	0	0	0	0	1	0	0	0.72	0.7
	comp52555_c0	5.85	comp52555_c0_seq2	0	NO MATCH	475	0	0	0	0	0	0	1	0	0	0.42	0.25
	comp99585_c0	5.85	comp99585_c0_seq1	0	NO MATCH	232	0	0	0	0	0	0	1	0	0	0.33	0.74
	comp55331_c0	5.79	comp55331_c0_seq1	BAC82628	pol-like protein [Anopheles gambiae]	1703	1077	119	8.5851e-20	54	75	0	1	0	0	0.81	1.29
	comp54802_c0	5.77	comp54802_c0_seq2	XP_001660460	hypothetical protein AaeL_AAEL009836 [Aedes aegypti] >gi|108874023|gb|EAT38248.1| AAEL009836-PA [Aedes aegypti]	1430	155	127	1.67153e-10	44	61	0	1	0	0	1.15	1.17
	comp57401_c0	5.76	comp57401_c0_seq2	0	NO MATCH	1327	0	0	0	0	0	0	1	0	0	0.34	-0.13
	comp77995_c0	5.76	comp77995_c0_seq3	AAZ15237	reverse transcriptase [Aedes aegypti]	3193	725	703	1.7868e-147	284	417	0	1	0	0	2.45	2.27
	comp66511_c0	5.75	comp66511_c0_seq1	0	NO MATCH	403	0	0	0	0	0	0	1	0	0	-0.25	-0.09
	comp38622_c0	5.74	comp38622_c0_seq1	0	NO MATCH	664	0	0	0	0	0	0	1	0	0	1.5	1.56
	comp99494_c0	5.74	comp99494_c0_seq1	0	NO MATCH	321	0	0	0	0	0	0	1	0	0	-0.1	-0.09
	comp99515_c0	5.74	comp99515_c0_seq1	XP_001844178	conserved hypothetical protein [Culex quinquefasciatus] >gi|167873008|gb|EDS36391.1| conserved hypothetical protein [Culex quinquefasciatus]	1072	407	312	1.61497e-107	196	235	0	1	0	0	4.49	4.45
	comp94361_c1	5.63	comp94361_c1_seq1	XP_008179733	PREDICTED: uncharacterized protein LOC103308325 [Acyrthosiphon pisum]	2752	1416	550	2.11573e-117	232	325	0	1	0	0	2.59	2.6
	comp35209_c0	5.62	comp35209_c0_seq1	ABP48077	putative gag-pol protein [Drosophila ananassae]	2329	1339	682	0	356	466	0	1	0	0	1.23	1.53
	comp86241_c1	5.61	comp86241_c1_seq5	0	NO MATCH	1132	0	0	0	0	0	0	1	0	0	0.66	0.51
	comp38186_c0	5.6	comp38186_c0_seq1	0	NO MATCH	343	0	0	0	0	0	0	1	0	0	0.1	-0.22
	comp77054_c0	5.58	comp77054_c0_seq1	0	NO MATCH	1242	0	0	0	0	0	0	1	0	0	0.64	0.84
	comp62908_c0	5.55	comp62908_c0_seq1	XP_001844182	conserved hypothetical protein [Culex quinquefasciatus] >gi|167873012|gb|EDS36395.1| conserved hypothetical protein [Culex quinquefasciatus]	2466	808	309	4.84776e-33	94	149	0	1	0	0	0.81	0.44
	comp84661_c0	5.54	comp84661_c0_seq1	0	NO MATCH	810	0	0	0	0	0	0	1	0	0	1.57	1.68
	comp101519_c0	5.52	comp101519_c0_seq1	EJY57346	AAEL017379-PA [Aedes aegypti]	1556	359	250	1.19775e-65	125	174	0	1	0	0	0.02	-0.26
	comp101470_c0	5.5	comp101470_c0_seq1	XP_002070840	GK25464 [Drosophila willistoni] >gi|194166925|gb|EDW81826.1| GK25464 [Drosophila willistoni]	1738	724	448	1.80819e-73	161	247	0	1	0	0	0.09	-0.31
	comp60400_c0	5.46	comp60400_c0_seq1	0	NO MATCH	835	0	0	0	0	0	0	1	0	0	1.41	1.19
	comp82139_c4	5.45	comp82139_c4_seq3	0	NO MATCH	1653	0	0	0	0	0	0	1	0	0	1.97	1.8
	comp61887_c0	5.38	comp61887_c0_seq1	0	NO MATCH	679	0	0	0	0	0	0	1	0	0	0.1	0.33
	comp69278_c0	5.36	comp69278_c0_seq4	0	NO MATCH	1168	0	0	0	0	0	0	1	0	0	1.08	1.5
	comp75775_c0	5.35	comp75775_c0_seq1	0	NO MATCH	1284	0	0	0	0	0	0	1	0	0	1.06	1.24
	comp38982_c0	5.34	comp38982_c0_seq1	0	NO MATCH	2048	0	0	0	0	0	0	1	0	0	6.7	6.71
	comp92520_c0	5.31	comp92520_c0_seq3	0	NO MATCH	1807	0	0	0	0	0	0	1	0	0	2.44	2.43
	comp81564_c0	5.28	comp81564_c0_seq12	0	NO MATCH	550	0	0	0	0	0	0	1	0	0	3.41	3.54
	comp26058_c0	5.25	comp26058_c0_seq1	0	NO MATCH	1280	0	0	0	0	0	0	1	0	0	-0.12	0.23
	comp72487_c0	5.25	comp72487_c0_seq1	XP_008178685	PREDICTED: uncharacterized protein LOC100167765 [Acyrthosiphon pisum]	2382	2002	793	4.17801e-167	310	478	0	1	0	0	2.05	2.11
	comp91209_c0	5.23	comp91209_c0_seq1	0	NO MATCH	468	0	0	0	0	0	0	1	0	0	1.05	0.97
	comp81357_c0	5.18	comp81357_c0_seq1	XP_001654966	fatty acid synthase [Aedes aegypti] >gi|108882401|gb|EAT46626.1| AAEL002204-PA [Aedes aegypti]	1445	2340	454	0	375	412	0	1	0	0	1.64	1.77
	comp48720_c1	5.15	comp48720_c1_seq1	KFM57554	Transposon Ty3-I Gag-Pol polyprotein, partial [Stegodyphus mimosarum]	2492	1197	770	3.48681e-180	321	491	0	1	0	0	0.24	-0.16
	comp20176_c0	5.14	comp20176_c0_seq1	XP_003725106	PREDICTED: uncharacterized protein K02A2.6-like [Strongylocentrotus purpuratus]	2563	1122	505	4.69031e-79	178	275	0	1	0	0	0.75	0.99
	comp63173_c0	5.14	comp63173_c0_seq1	AAZ15237	reverse transcriptase [Aedes aegypti]	1200	725	334	9.9974e-88	167	219	0	1	0	0	0.61	0.53
	comp28426_c0	5.13	comp28426_c0_seq1	0	NO MATCH	729	0	0	0	0	0	0	1	0	0	1.26	1.04
	comp37351_c0	5.12	comp37351_c0_seq2	XP_001864329	cytochrome c oxidase subunit IV [Culex quinquefasciatus] >gi|167876651|gb|EDS40034.1| cytochrome c oxidase subunit IV [Culex quinquefasciatus]	1850	335	227	1.56111e-70	139	166	0	1	0	0	1.19	0.94
	comp92168_c2	5.1	comp92168_c2_seq1	0	NO MATCH	770	0	0	0	0	0	0	1	0	0	1.66	1.88
	comp99682_c0	5.1	comp99682_c0_seq1	0	NO MATCH	421	0	0	0	0	0	0	1	0	0	0.01	0.09
	comp99981_c0	5.09	comp99981_c0_seq1	0	NO MATCH	407	0	0	0	0	0	0	1	0	0	-0.33	-0.25
	comp62530_c0	5.06	comp62530_c0_seq1	0	NO MATCH	502	0	0	0	0	0	0	1	0	0	1.36	1.22
	comp72991_c0	5.05	comp72991_c0_seq1	0	NO MATCH	550	0	0	0	0	0	0	1	0	0	0.13	0.59
	comp73557_c1	5.04	comp73557_c1_seq2	XP_005533922	PREDICTED: LOW QUALITY PROTEIN: staphylococcal nuclease domain-containing protein 1 [Pseudopodoces humilis]	2220	1408	161	1.92907e-09	54	84	0	1	0	0	2.82	2.67
	comp847_c0	5.04	comp847_c0_seq1	AAQ09229	polyprotein [Antheraea mylitta]	2443	1919	846	6.74161e-120	286	432	0	1	0	0	0.17	0.5
	comp73876_c0	5.02	comp73876_c0_seq1	0	NO MATCH	318	0	0	0	0	0	0	1	0	0	3.46	3.34
	comp83293_c2	5.02	comp83293_c2_seq1	0	NO MATCH	344	0	0	0	0	0	0	1	0	0	1.46	1.5
	comp64151_c0	5.01	comp64151_c0_seq1	0	NO MATCH	807	0	0	0	0	0	0	1	0	0	0.11	0.51
	comp74617_c0	4.96	comp74617_c0_seq1	XP_554483	AGAP001049-PA [Anopheles gambiae str. PEST]	3559	342	389	3.99859e-95	188	243	0	1	0	0	2.85	2.8
	comp76725_c0	4.96	comp76725_c0_seq3	XP_001865798	conserved hypothetical protein [Culex quinquefasciatus] >gi|167878912|gb|EDS42295.1| conserved hypothetical protein [Culex quinquefasciatus]	625	170	73	4.42147e-14	42	56	0	1	0	0	0.05	-0.1
	comp41377_c0	4.95	comp41377_c0_seq1	0	NO MATCH	710	0	0	0	0	0	0	1	0	0	1.41	1.13
	comp78530_c0	4.95	comp78530_c0_seq1	EJY57328	AAEL017492-PA [Aedes aegypti]	5265	969	499	1.07921e-115	217	312	0	1	0	0	2.41	2.37
	comp86972_c0	4.93	comp86972_c0_seq1	0	NO MATCH	2327	0	0	0	0	0	0	1	0	0	2.31	2.35
	comp99699_c0	4.92	comp99699_c0_seq1	0	NO MATCH	554	0	0	0	0	0	0	1	0	0	1.3	1.26
	comp55844_c0	4.9	comp55844_c0_seq1	0	NO MATCH	549	0	0	0	0	0	0	1	0	0	-0.03	-0.09
	comp91004_c2	4.86	comp91004_c2_seq1	0	NO MATCH	729	0	0	0	0	0	0	1	0	0	0.84	0.96
	comp72574_c1	4.83	comp72574_c1_seq2	0	NO MATCH	426	0	0	0	0	0	0	1	0	0	0.15	0.25
	comp75691_c0	4.83	comp75691_c0_seq1	0	NO MATCH	545	0	0	0	0	0	0	1	0	0	-0.52	-0.53
	comp64920_c0	4.81	comp64920_c0_seq1	0	NO MATCH	872	0	0	0	0	0	0	1	0	0	0.79	0.67
	comp97246_c1	4.78	comp97246_c1_seq2	0	NO MATCH	1084	0	0	0	0	0	0	1	0	0	0.14	0.18
	comp100001_c0	4.77	comp100001_c0_seq1	0	NO MATCH	343	0	0	0	0	0	0	1	0	0	-0.55	-0.65
	comp62389_c0	4.77	comp62389_c0_seq1	0	NO MATCH	524	0	0	0	0	0	0	1	0	0	0.3	0.11
	comp67052_c0	4.77	comp67052_c0_seq1	XP_001851041	serine threonine-protein kinase [Culex quinquefasciatus] >gi|167869593|gb|EDS32976.1| serine threonine-protein kinase [Culex quinquefasciatus]	1201	1053	365	8.79887e-68	151	207	0	1	0	0	-0.15	-0.23
	comp75982_c0	4.77	comp75982_c0_seq1	XP_001868559	conserved hypothetical protein [Culex quinquefasciatus] >gi|167863723|gb|EDS27106.1| conserved hypothetical protein [Culex quinquefasciatus]	745	403	130	7.08587e-11	45	59	0	1	0	0	0.87	1.12
	comp66274_c2	4.74	comp66274_c2_seq1	0	NO MATCH	917	0	0	0	0	0	0	1	0	0	0.4	0.29
	comp9887_c0	4.7	comp9887_c0_seq1	ABF18121	hypothetical conserved protein [Aedes aegypti]	1095	285	222	1.26727e-38	87	129	0	1	0	0	2.03	2.05
	comp73971_c0	4.68	comp73971_c0_seq3	0	NO MATCH	2034	0	0	0	0	0	0	1	0	0	0.39	0.59
	comp66656_c0	4.65	comp66656_c0_seq2	0	NO MATCH	884	0	0	0	0	0	0	1	0	0	0.14	-0.06
	comp73941_c0	4.65	comp73941_c0_seq6	XP_001654048	hypothetical protein AaeL_AAEL009774 [Aedes aegypti] >gi|108874102|gb|EAT38327.1| AAEL009774-PA [Aedes aegypti]	1034	561	299	6.72783e-71	143	196	0	1	0	0	1.96	1.96
	comp81104_c0	4.65	comp81104_c0_seq9	0	NO MATCH	1184	0	0	0	0	0	0	1	0	0	0.69	0.91
	comp93701_c2	4.63	comp93701_c2_seq1	0	NO MATCH	503	0	0	0	0	0	0	1	0	0	1.86	1.9
	comp87660_c0	4.61	comp87660_c0_seq1	0	NO MATCH	1170	0	0	0	0	0	0	1	0	0	-0.01	0.1
	comp82205_c0	4.6	comp82205_c0_seq8	XP_001868155	predicted protein [Culex quinquefasciatus] >gi|167862832|gb|EDS26215.1| predicted protein [Culex quinquefasciatus]	1457	305	206	3.23994e-09	51	82	0	1	0	0	0.95	0.79
	comp50680_c0	4.58	comp50680_c0_seq1	0	NO MATCH	812	0	0	0	0	0	0	1	0	0	0.48	0.49
	comp58761_c0	4.57	comp58761_c0_seq1	EFA06502	hypothetical protein TcasGA2_TC009401 [Tribolium castaneum]	4259	2056	877	9.63573e-176	346	521	0	1	0	0	1.03	1.25
	comp77897_c0	4.54	comp77897_c0_seq4	0	NO MATCH	561	0	0	0	0	0	0	1	0	0	0.29	0.5
	comp52216_c0	4.53	comp52216_c0_seq1	0	NO MATCH	382	0	0	0	0	0	0	1	0	0	4.24	4.1
	comp73657_c0	4.53	comp73657_c0_seq1	0	NO MATCH	1203	0	0	0	0	0	0	1	0	0	-0.02	-0.21
	comp86033_c2	4.53	comp86033_c2_seq1	0	NO MATCH	450	0	0	0	0	0	0	1	0	0	2.85	2.8
	comp18745_c0	4.52	comp18745_c0_seq1	0	NO MATCH	359	0	0	0	0	0	0	1	0	0	0.9	1.03
	comp89157_c2	4.52	comp89157_c2_seq2	0	NO MATCH	1266	0	0	0	0	0	0	1	0	0	0.23	-0.13
	comp92790_c2	4.52	comp92790_c2_seq1	0	NO MATCH	974	0	0	0	0	0	0	1	0	0	0.94	0.93
	comp99484_c0	4.5	comp99484_c0_seq1	0	NO MATCH	290	0	0	0	0	0	0	1	0	0	2.62	2.48
	comp63883_c1	4.46	comp63883_c1_seq2	0	NO MATCH	1440	0	0	0	0	0	0	1	0	0	0.61	0.45
	comp86761_c3	4.46	comp86761_c3_seq15	XP_008487331	PREDICTED: uncharacterized protein K02A2.6-like, partial [Diaphorina citri]	4511	1474	505	3.1421e-108	218	317	0	1	0	0	3.03	3.07
	comp51196_c0	4.45	comp51196_c0_seq1	0	NO MATCH	522	0	0	0	0	0	0	1	0	0	1.93	1.8
	comp80920_c5	4.45	comp80920_c5_seq2	0	NO MATCH	1018	0	0	0	0	0	0	1	0	0	1	1.04
	comp56633_c0	4.44	comp56633_c0_seq1	0	NO MATCH	1518	0	0	0	0	0	0	1	0	0	0.86	0.42
	comp77226_c1	4.44	comp77226_c1_seq1	0	NO MATCH	305	0	0	0	0	0	0	1	0	0	-0.11	0.12
	comp38081_c0	4.43	comp38081_c0_seq1	0	NO MATCH	557	0	0	0	0	0	0	1	0	0	0.49	0.36
	comp76043_c0	4.42	comp76043_c0_seq1	0	NO MATCH	1401	0	0	0	0	0	0	1	0	0	1.69	1.38
	comp81395_c0	4.41	comp81395_c0_seq2	XP_003376808	retrovirus-related Pol polyprotein from transposon TNT 1-94 [Trichinella spiralis] >gi|316974460|gb|EFV57947.1| retrovirus-related Pol polyprotein from transposon TNT 1-94 [Trichinella spiralis]	1939	1324	518	1.12258e-135	252	347	0	1	0	0	2.43	2.4
	comp1189_c0	4.39	comp1189_c0_seq1	XP_003730886	PREDICTED: uncharacterized protein K02A2.6-like [Strongylocentrotus purpuratus]	2479	1381	628	2.02069e-79	211	321	0	1	0	0	0.46	0.29
	comp77310_c0	4.39	comp77310_c0_seq10	XP_001648082	hypothetical protein AaeL_AAEL014133 [Aedes aegypti] >gi|108869369|gb|EAT33594.1| AAEL014133-PA [Aedes aegypti]	1585	749	336	1.66643e-46	139	179	0	1	0	0	2.47	2.62
	comp86070_c0	4.39	comp86070_c0_seq1	0	NO MATCH	4320	0	0	0	0	0	0	1	0	0	2.23	2.1
	comp59190_c1	4.38	comp59190_c1_seq2	0	NO MATCH	749	0	0	0	0	0	0	1	0	0	0.2	0.23
	comp79814_c0	4.37	comp79814_c0_seq2	XP_001864821	conserved hypothetical protein [Culex quinquefasciatus] >gi|167877401|gb|EDS40784.1| conserved hypothetical protein [Culex quinquefasciatus]	1754	440	407	5.74025e-51	136	210	0	1	0	0	1.93	2.04
	comp15158_c0	4.32	comp15158_c0_seq1	KFB39784	hypothetical protein ZHAS_00007149 [Anopheles sinensis]	2465	2366	532	4.35421e-58	167	263	0	1	0	0	-0.51	-0.37
	comp81778_c3	4.32	comp81778_c3_seq2	0	NO MATCH	647	0	0	0	0	0	0	1	0	0	1.63	1.76
	comp83920_c0	4.32	comp83920_c0_seq3	XP_008482986	PREDICTED: uncharacterized protein K02A2.6-like [Diaphorina citri] >gi|662217965|ref|XP_008482988.1| PREDICTED: uncharacterized protein K02A2.6-like [Diaphorina citri]	3420	1390	866	0	361	534	0	1	0	0	2.06	2.08
	comp27395_c0	4.31	comp27395_c0_seq1	0	NO MATCH	1459	0	0	0	0	0	0	1	0	0	1.5	1.46
	comp56781_c0	4.31	comp56781_c0_seq2	0	NO MATCH	1253	0	0	0	0	0	0	1	0	0	-0.1	-0.17
	comp88792_c0	4.31	comp88792_c0_seq7	EHJ70885	putative pol-like protein [Danaus plexippus]	5879	750	673	3.81879e-77	202	306	0	1	0	0	6.14	6.17
	comp67862_c0	4.27	comp67862_c0_seq1	0	NO MATCH	400	0	0	0	0	0	0	1	0	0	1.91	1.95
	comp101649_c0	4.26	comp101649_c0_seq1	XP_002740782	PREDICTED: uncharacterized protein K02A2.6-like [Saccoglossus kowalevskii]	1453	1320	454	6.99375e-97	203	273	0	1	0	0	-0.02	-0.22
	comp63566_c0	4.26	comp63566_c0_seq1	XP_001654046	hypothetical protein AaeL_AAEL009780 [Aedes aegypti] >gi|108874100|gb|EAT38325.1| AAEL009780-PA [Aedes aegypti]	592	445	197	4.09144e-69	131	153	0	1	0	0	0.36	0.15
	comp32932_c0	4.25	comp32932_c0_seq1	0	NO MATCH	836	0	0	0	0	0	0	1	0	0	0.62	0.46
	comp95747_c1	4.25	comp95747_c1_seq2	0	NO MATCH	643	0	0	0	0	0	0	1	0	0	1.06	0.85
	comp101083_c0	4.24	comp101083_c0_seq1	XP_001650975	hypothetical protein AaeL_AAEL000771 [Aedes aegypti] >gi|108883926|gb|EAT48151.1| AAEL000771-PA [Aedes aegypti]	1717	740	221	6.14046e-58	123	153	0	1	0	0	-0.42	-0.15
	comp77704_c0	4.24	comp77704_c0_seq4	0	NO MATCH	1365	0	0	0	0	0	0	1	0	0	3.75	3.85
	comp77940_c1	4.24	comp77940_c1_seq1	XP_001651192	galactose-specific C-type lectin, putative [Aedes aegypti] >gi|108878639|gb|EAT42864.1| AAEL005641-PA [Aedes aegypti]	1826	162	153	2.56409e-25	67	91	0	1	0	0	3.67	3.57
	comp87789_c0	4.24	comp87789_c0_seq3	0	NO MATCH	1542	0	0	0	0	0	0	1	0	0	1.01	0.77
	comp62741_c0	4.22	comp62741_c0_seq2	AAQ01581	agCP7521-like protein [Aedes albopictus]	1392	602	299	5.81028e-61	134	180	0	1	0	0	1.12	1.12
	comp94560_c5	4.22	comp94560_c5_seq1	0	NO MATCH	1263	0	0	0	0	0	0	1	0	0	1.47	1.48
	comp89175_c0	4.19	comp89175_c0_seq1	0	NO MATCH	893	0	0	0	0	0	0	1	0	0	0.08	0.22
	comp100033_c0	4.17	comp100033_c0_seq1	XP_003376336	retrovirus-related Pol polyprotein from transposon TNT 1-94 [Trichinella spiralis] >gi|316974954|gb|EFV58419.1| retrovirus-related Pol polyprotein from transposon TNT 1-94 [Trichinella spiralis]	343	1003	114	2.96195e-34	69	90	0	1	0	0	-0.69	-0.69
	comp50539_c1	4.17	comp50539_c1_seq1	0	NO MATCH	549	0	0	0	0	0	0	1	0	0	1.03	0.6
	comp77036_c0	4.17	comp77036_c0_seq2	XP_001655417	metalloproteinase, putative [Aedes aegypti] >gi|108872127|gb|EAT36352.1| AAEL011540-PA [Aedes aegypti]	1143	252	224	1.8607e-88	160	187	0	1	0	0	3.3	3.28
	comp86900_c0	4.17	comp86900_c0_seq6	0	NO MATCH	1022	0	0	0	0	0	0	1	0	0	1.79	1.82
	comp72259_c1	4.16	comp72259_c1_seq3	0	NO MATCH	527	0	0	0	0	0	0	1	0	0	0.17	0.36
	comp52120_c0	4.15	comp52120_c0_seq1	0	NO MATCH	945	0	0	0	0	0	0	1	0	0	5.59	5.52
	comp83293_c0	4.14	comp83293_c0_seq2	0	NO MATCH	720	0	0	0	0	0	0	1	0	0	3.38	3.33
	comp93701_c0	4.14	comp93701_c0_seq2	0	NO MATCH	613	0	0	0	0	0	0	1	0	0	0.56	0.48
	comp75790_c0	4.13	comp75790_c0_seq1	0	NO MATCH	696	0	0	0	0	0	0	1	0	0	0.4	0.55
	comp65907_c0	4.12	comp65907_c0_seq1	0	NO MATCH	1585	0	0	0	0	0	0	1	0	0	0.11	0.36
	comp89583_c0	4.12	comp89583_c0_seq4	0	NO MATCH	899	0	0	0	0	0	0	1	0	0	2.9	2.68
	comp77690_c0	4.11	comp77690_c0_seq2	0	NO MATCH	744	0	0	0	0	0	0	1	0	0	0.87	0.75
	comp73134_c1	4.1	comp73134_c1_seq1	0	NO MATCH	227	0	0	0	0	0	0	1	0	0	0.63	0.36
	comp83368_c0	4.09	comp83368_c0_seq2	0	NO MATCH	1003	0	0	0	0	0	0	1	0	0	3.22	3.01
	comp82467_c0	4.08	comp82467_c0_seq4	0	NO MATCH	1515	0	0	0	0	0	0	1	0	0	1.77	1.72
	comp94606_c1	4.08	comp94606_c1_seq3	0	NO MATCH	1329	0	0	0	0	0	0	1	0	0	0.57	0.51
	comp37923_c0	4.07	comp37923_c0_seq1	0	NO MATCH	334	0	0	0	0	0	0	1	0	0	0.47	0.5
	comp84756_c0	4.07	comp84756_c0_seq1	XP_001663064	glucosyl/glucuronosyl transferases [Aedes aegypti] >gi|108881433|gb|EAT45658.1| AAEL003079-PA, partial [Aedes aegypti]	1641	511	487	6.74161e-120	428	458	0	1	0	0	5.04	5.06
	comp95833_c1	4.07	comp95833_c1_seq6	0	NO MATCH	1350	0	0	0	0	0	0	1	0	0	2.41	2.44
	comp97555_c0	4.07	comp97555_c0_seq18	0	NO MATCH	1831	0	0	0	0	0	0	1	0	0	3.07	3.01
	comp83942_c0	4.06	comp83942_c0_seq2	0	NO MATCH	1655	0	0	0	0	0	0	1	0	0	2.78	2.66
	comp100263_c0	4.05	comp100263_c0_seq1	0	NO MATCH	1014	0	0	0	0	0	0	1	0	0	0.29	0.39
	comp73168_c0	4.05	comp73168_c0_seq2	AAQ01581	agCP7521-like protein [Aedes albopictus]	2706	602	260	3.73793e-42	116	156	0	1	0	0	1.82	1.62
	comp77352_c0	4.05	comp77352_c0_seq3	0	NO MATCH	722	0	0	0	0	0	0	1	0	0	-0.08	0.31
	comp95300_c0	4.05	comp95300_c0_seq9	0	NO MATCH	1191	0	0	0	0	0	0	1	0	0	2.65	2.59
	comp92864_c1	4.04	comp92864_c1_seq17	0	NO MATCH	2039	0	0	0	0	0	0	1	0	0	3.12	3.01
	comp38856_c0	4.03	comp38856_c0_seq1	0	NO MATCH	1270	0	0	0	0	0	0	1	0	0	2.15	2.29
	comp80050_c0	4.03	comp80050_c0_seq1	0	NO MATCH	2536	0	0	0	0	0	0	1	0	0	0.61	-0.14
	comp84467_c0	4.03	comp84467_c0_seq2	XP_001867206	conserved hypothetical protein [Culex quinquefasciatus] >gi|167881257|gb|EDS44640.1| conserved hypothetical protein [Culex quinquefasciatus]	1078	352	217	7.23887e-31	79	117	0	1	0	0	6.91	6.9
	comp60123_c0	4.02	comp60123_c0_seq1	AAZ15239	reverse transcriptase [Aedes aegypti]	3034	685	503	1.6263e-33	128	227	0	1	0	0	1	0.84
	comp65196_c0	4.02	comp65196_c0_seq2	0	NO MATCH	1148	0	0	0	0	0	0	1	0	0	0.15	-0.33
	comp70156_c0	4.02	comp70156_c0_seq1	0	NO MATCH	717	0	0	0	0	0	0	1	0	0	-0.1	-0.33
	comp71236_c0	4.02	comp71236_c0_seq1	0	NO MATCH	781	0	0	0	0	0	0	1	0	0	-0.31	-0.35
	comp97138_c3	4.02	comp97138_c3_seq3	0	NO MATCH	605	0	0	0	0	0	0	1	0	0	0.22	0.51
	comp91407_c0	4.01	comp91407_c0_seq2	XP_001654966	fatty acid synthase [Aedes aegypti] >gi|108882401|gb|EAT46626.1| AAEL002204-PA [Aedes aegypti]	3796	2340	1265	0	1089	1180	0	1	0	0	2.53	2.62
	comp86733_c3	4	comp86733_c3_seq4	0	NO MATCH	604	0	0	0	0	0	0	1	0	0	0.64	0.92
	comp72633_c0	3.98	comp72633_c0_seq1	0	NO MATCH	672	0	0	0	0	0	0	1	0	0	-0.16	-0.31
	comp82139_c2	3.97	comp82139_c2_seq16	AEY96419	FADR200Cp [Ashbya gossypii FDAG1]	2610	2338	104	3.06875e-09	43	47	0	1	0	0	2.85	2.97
	comp85610_c0	3.97	comp85610_c0_seq3	0	NO MATCH	2505	0	0	0	0	0	0	1	0	0	2.1	2.04
	comp91687_c0	3.94	comp91687_c0_seq1	XP_001656167	AMP dependent ligase [Aedes aegypti] >gi|108881595|gb|EAT45820.1| AAEL002929-PA [Aedes aegypti]	1940	561	561	0	487	515	0	1	0	0	6.16	6.11
	comp99761_c0	3.94	comp99761_c0_seq1	0	NO MATCH	464	0	0	0	0	0	0	1	0	0	0.15	-0.04
	comp26623_c0	3.93	comp26623_c0_seq1	0	NO MATCH	1252	0	0	0	0	0	0	1	0	0	0.51	0.31
	comp61064_c0	3.93	comp61064_c0_seq4	0	NO MATCH	1409	0	0	0	0	0	0	1	0	0	1.23	1.37
	comp97260_c4	3.92	comp97260_c4_seq5	0	NO MATCH	1446	0	0	0	0	0	0	1	0	0	7.67	7.64
	comp54867_c2	3.91	comp54867_c2_seq2	XP_001660378	macroglobulin/complement [Aedes aegypti] >gi|108882813|gb|EAT47038.1| AAEL001794-PB, partial [Aedes aegypti]	512	1270	157	6.31847e-48	99	121	0	1	0	0	-0.4	-0.16
	comp58152_c0	3.9	comp58152_c0_seq2	0	NO MATCH	1110	0	0	0	0	0	0	1	0	0	-0.16	0.09
	comp77176_c0	3.9	comp77176_c0_seq1	0	NO MATCH	916	0	0	0	0	0	0	1	0	0	1.36	1.12
	comp86241_c0	3.89	comp86241_c0_seq4	0	NO MATCH	919	0	0	0	0	0	0	1	0	0	-0.28	0.06
	comp82480_c1	3.88	comp82480_c1_seq3	0	NO MATCH	977	0	0	0	0	0	0	1	0	0	0.68	0.55
	comp83835_c0	3.87	comp83835_c0_seq4	0	NO MATCH	611	0	0	0	0	0	0	1	0	0	1.79	1.78
	comp36792_c0	3.86	comp36792_c0_seq1	0	NO MATCH	1595	0	0	0	0	0	0	1	0	0	0.54	0.46
	comp584_c0	3.86	comp584_c0_seq1	0	NO MATCH	2359	0	0	0	0	0	0	1	0	0	0.66	0.97
	comp80788_c0	3.86	comp80788_c0_seq1	0	NO MATCH	596	0	0	0	0	0	0	1	0	0	0.37	0.27
	comp83822_c0	3.84	comp83822_c0_seq4	0	NO MATCH	1608	0	0	0	0	0	0	1	0	0	0.17	0.18
	comp100036_c0	3.83	comp100036_c0_seq1	XP_002740782	PREDICTED: uncharacterized protein K02A2.6-like [Saccoglossus kowalevskii]	1264	1320	306	1.01529e-61	137	189	0	1	0	0	-0.58	-0.5
	comp100121_c0	3.83	comp100121_c0_seq1	0	NO MATCH	591	0	0	0	0	0	0	1	0	0	-0.33	-0.13
	comp80089_c0	3.83	comp80089_c0_seq2	XP_001658125	4-nitrophenylphosphatase [Aedes aegypti] >gi|108877029|gb|EAT41254.1| AAEL007098-PA [Aedes aegypti]	1676	318	318	4.01795e-163	288	298	0	1	0	0	2.28	2.45
	comp80904_c2	3.83	comp80904_c2_seq1	0	NO MATCH	927	0	0	0	0	0	0	1	0	0	0.3	0.27
	comp89049_c0	3.83	comp89049_c0_seq1	0	NO MATCH	1986	0	0	0	0	0	0	1	0	0	4.11	4.14
	comp78020_c1	3.82	comp78020_c1_seq1	XP_003460117	PREDICTED: uncharacterized protein K02A2.6-like [Oreochromis niloticus]	4861	1350	1317	0	434	678	0	1	0	0	4.37	4.27
	comp99048_c1	3.8	comp99048_c1_seq1	0	NO MATCH	504	0	0	0	0	0	0	1	0	0	5.53	5.45
	comp92790_c0	3.79	comp92790_c0_seq1	0	NO MATCH	548	0	0	0	0	0	0	1	0	0	0.7	0.55
	comp82588_c0	3.78	comp82588_c0_seq10	0	NO MATCH	2695	0	0	0	0	0	0	1	0	0	1.98	2.36
	comp59936_c0	3.77	comp59936_c0_seq2	0	NO MATCH	1199	0	0	0	0	0	0	1	0	0	-0.35	-0.23
	comp75745_c0	3.76	comp75745_c0_seq1	0	NO MATCH	576	0	0	0	0	0	0	1	0	0	0.02	0.34
	comp93128_c1	3.76	comp93128_c1_seq1	0	NO MATCH	908	0	0	0	0	0	0	1	0	0	2.88	2.83
	comp99772_c0	3.75	comp99772_c0_seq1	0	NO MATCH	398	0	0	0	0	0	0	1	0	0	-0.43	-0.24
	comp92099_c2	3.74	comp92099_c2_seq1	0	NO MATCH	938	0	0	0	0	0	0	1	0	0	0.87	0.86
	comp74862_c0	3.73	comp74862_c0_seq2	0	NO MATCH	386	0	0	0	0	0	0	1	0	0	1.56	1.16
	comp82882_c2	3.73	comp82882_c2_seq1	0	NO MATCH	209	0	0	0	0	0	0	1	0	0	0.7	0.63
	comp91317_c0	3.73	comp91317_c0_seq1	XP_001659549	glucosyl/glucuronosyl transferases [Aedes aegypti] >gi|108883133|gb|EAT47358.1| AAEL001533-PA [Aedes aegypti]	2497	510	510	0	420	468	0	1	0	0	6.49	6.48
	comp38934_c0	3.72	comp38934_c0_seq2	0	NO MATCH	445	0	0	0	0	0	0	1	0	0	0.13	0.11
	comp71927_c0	3.71	comp71927_c0_seq9	0	NO MATCH	524	0	0	0	0	0	0	1	0	0	1.67	1.71
	comp76176_c0	3.71	comp76176_c0_seq2	0	NO MATCH	478	0	0	0	0	0	0	1	0	0	2.08	2.15
	comp90594_c2	3.71	comp90594_c2_seq2	0	NO MATCH	979	0	0	0	0	0	0	1	0	0	0.63	0.43
	comp92168_c1	3.7	comp92168_c1_seq5	0	NO MATCH	1138	0	0	0	0	0	0	1	0	0	3.39	3.24
	comp87516_c0	3.69	comp87516_c0_seq3	0	NO MATCH	852	0	0	0	0	0	0	1	0	0	-0.32	-0.23
	comp59822_c0	3.67	comp59822_c0_seq1	0	NO MATCH	1078	0	0	0	0	0	0	1	0	0	1.27	1.34
	comp84673_c0	3.67	comp84673_c0_seq2	AAF97938	cytochrome P450 CYP6N3v3 [Aedes albopictus]	1096	497	235	1.15625e-124	223	224	0	1	0	0	8.02	7.99
	comp99469_c1	3.66	comp99469_c1_seq1	ETN58448	hypothetical protein AND_009954 [Anopheles darlingi]	1756	3407	237	4.79226e-98	170	207	0	1	0	0	1.25	1.29
	comp76913_c0	3.65	comp76913_c0_seq1	0	NO MATCH	472	0	0	0	0	0	0	1	0	0	0.95	1.23
	comp82812_c1	3.65	comp82812_c1_seq5	0	NO MATCH	1117	0	0	0	0	0	0	1	0	0	1.2	1.25
	comp84903_c2	3.65	comp84903_c2_seq1	0	NO MATCH	948	0	0	0	0	0	0	1	0	0	1.66	1.63
	comp92678_c0	3.64	comp92678_c0_seq1	ABN58714	pol-like protein [Biomphalaria glabrata]	4758	1222	868	6.62541e-157	311	487	0	1	0	0	6.37	6.32
	comp38169_c0	3.63	comp38169_c0_seq1	0	NO MATCH	879	0	0	0	0	0	0	1	0	0	0.1	0.36
	comp78273_c0	3.63	comp78273_c0_seq1	0	NO MATCH	516	0	0	0	0	0	0	1	0	0	2.54	2.59
	comp93192_c1	3.63	comp93192_c1_seq1	BAC82628	pol-like protein [Anopheles gambiae]	3489	1077	1042	0	492	681	0	1	0	0	3.63	3.56
	comp74874_c0	3.62	comp74874_c0_seq1	0	NO MATCH	1954	0	0	0	0	0	0	1	0	0	0.81	0.49
	comp75566_c0	3.61	comp75566_c0_seq1	0	NO MATCH	1207	0	0	0	0	0	0	1	0	0	2.02	2.12
	comp90018_c0	3.61	comp90018_c0_seq3	0	NO MATCH	1609	0	0	0	0	0	0	1	0	0	0.67	0.37
	comp68754_c1	3.6	comp68754_c1_seq1	0	NO MATCH	660	0	0	0	0	0	0	1	0	0	0.29	-0.13
	comp85812_c2	3.6	comp85812_c2_seq6	0	NO MATCH	2155	0	0	0	0	0	0	1	0	0	2.63	2.66
	comp68708_c0	3.59	comp68708_c0_seq2	0	NO MATCH	1310	0	0	0	0	0	0	1	0	0	0.56	0.51
	comp80385_c0	3.59	comp80385_c0_seq3	0	NO MATCH	2523	0	0	0	0	0	0	1	0	0	0.59	0.59
	comp88256_c0	3.59	comp88256_c0_seq9	0	NO MATCH	1618	0	0	0	0	0	0	1	0	0	1.04	0.79
	comp91523_c6	3.59	comp91523_c6_seq13	XP_008274567	PREDICTED: elastin-like isoform X4 [Stegastes partitus]	432	936	66	1.07439e-07	29	42	0	1	0	0	0.86	0.67
	comp65729_c0	3.58	comp65729_c0_seq1	0	NO MATCH	391	0	0	0	0	0	0	1	0	0	0.26	0.48
	comp82966_c6	3.58	comp82966_c6_seq4	0	NO MATCH	514	0	0	0	0	0	0	1	0	0	0.31	0.25
	comp83698_c0	3.58	comp83698_c0_seq3	ABN58714	pol-like protein [Biomphalaria glabrata]	6119	1222	1224	8.56748e-88	329	546	0	1	0	0	4.04	3.97
	comp88873_c1	3.57	comp88873_c1_seq1	0	NO MATCH	1372	0	0	0	0	0	0	1	0	0	2.67	2.62
	comp89523_c5	3.57	comp89523_c5_seq15	0	NO MATCH	2193	0	0	0	0	0	0	1	0	0	3.4	3.34
	comp24346_c0	3.56	comp24346_c0_seq1	0	NO MATCH	759	0	0	0	0	0	0	1	0	0	1.38	1.37
	comp78559_c0	3.56	comp78559_c0_seq1	0	NO MATCH	670	0	0	0	0	0	0	1	0	0	0.09	0.22
	comp83390_c0	3.56	comp83390_c0_seq3	0	NO MATCH	1739	0	0	0	0	0	0	1	0	0	2.76	2.63
	comp12552_c0	3.55	comp12552_c0_seq1	XP_008184789	PREDICTED: uncharacterized protein LOC103309893 [Acyrthosiphon pisum]	1632	1752	393	8.64426e-38	113	183	0	1	0	0	1.66	1.87
	comp42600_c0	3.55	comp42600_c0_seq1	EJY58062	AAEL017442-PA [Aedes aegypti]	1520	225	231	1.03224e-21	74	119	0	1	0	0	-0.52	-0.25
	comp98465_c2	3.55	comp98465_c2_seq2	0	NO MATCH	1553	0	0	0	0	0	0	1	0	0	5.19	5.19
	comp58054_c1	3.54	comp58054_c1_seq1	0	NO MATCH	1839	0	0	0	0	0	0	1	0	0	0.83	0.86
	comp77293_c0	3.54	comp77293_c0_seq6	0	NO MATCH	1556	0	0	0	0	0	0	1	0	0	4.7	4.7
	comp82044_c0	3.54	comp82044_c0_seq17	0	NO MATCH	1618	0	0	0	0	0	0	1	0	0	1.36	1.47
	comp83425_c1	3.54	comp83425_c1_seq6	0	NO MATCH	543	0	0	0	0	0	0	1	0	0	3.49	3.45
	comp83955_c0	3.54	comp83955_c0_seq1	XP_004208112	PREDICTED: uncharacterized protein LOC101235092 [Hydra vulgaris]	2155	731	226	2.85057e-26	74	130	0	1	0	0	3.01	3.08
	comp89393_c2	3.54	comp89393_c2_seq1	EAT45033	AAEL015684-PA [Aedes aegypti]	546	333	70	3.42093e-23	56	62	0	1	0	0	1.79	1.6
	comp57450_c1	3.52	comp57450_c1_seq4	0	NO MATCH	1015	0	0	0	0	0	0	1	0	0	0.33	0.22
	comp73717_c0	3.52	comp73717_c0_seq1	0	NO MATCH	528	0	0	0	0	0	0	1	0	0	0.19	0.1
	comp91451_c3	3.52	comp91451_c3_seq2	0	NO MATCH	957	0	0	0	0	0	0	1	0	0	1.51	1.37
	comp85559_c2	3.51	comp85559_c2_seq10	XP_001868709	conserved hypothetical protein [Culex quinquefasciatus] >gi|167864136|gb|EDS27519.1| conserved hypothetical protein [Culex quinquefasciatus]	2387	248	262	1.03768e-32	89	141	0	1	0	0	2.02	1.98
	comp79843_c0	3.5	comp79843_c0_seq2	CAA04050	RNase H [Drosophila melanogaster]	1930	1217	538	3.53322e-73	173	277	0	1	0	0	0.7	0.65
	comp78476_c0	3.49	comp78476_c0_seq1	XP_004918303	PREDICTED: uncharacterized protein LOC101734130, partial [Xenopus (Silurana) tropicalis]	3319	1752	930	5.23286e-166	349	512	0	1	0	0	4.69	4.67
	comp80102_c0	3.48	comp80102_c0_seq1	0	NO MATCH	684	0	0	0	0	0	0	1	0	0	-0.17	-0.48
	comp80904_c3	3.48	comp80904_c3_seq1	0	NO MATCH	1661	0	0	0	0	0	0	1	0	0	1.86	1.92
	comp85499_c2	3.48	comp85499_c2_seq2	0	NO MATCH	2156	0	0	0	0	0	0	1	0	0	0.75	0.7
	comp50659_c0	3.47	comp50659_c0_seq1	0	NO MATCH	2773	0	0	0	0	0	0	1	0	0	3.33	3.22
	comp72765_c0	3.47	comp72765_c0_seq1	EFZ10365	hypothetical protein SINV_11683 [Solenopsis invicta]	4359	1242	1247	0	504	733	0	1	0	0	3.53	3.65
	comp83831_c1	3.47	comp83831_c1_seq16	EEZ97441	hypothetical protein TcasGA2_TC011272 [Tribolium castaneum]	631	1746	84	4.40209e-17	50	59	0	1	0	0	1.98	2.01
	comp67952_c0	3.46	comp67952_c0_seq3	EJY57553	AAEL017453-PA [Aedes aegypti]	1608	820	169	1.52879e-71	133	150	0	1	0	0	0.43	0.21
	comp57733_c0	3.45	comp57733_c0_seq1	BAC82628	pol-like protein [Anopheles gambiae]	2637	1077	649	1.05085e-65	178	314	0	1	0	0	1.81	1.67
	comp82455_c1	3.45	comp82455_c1_seq8	XP_001648152	U1 small nuclear ribonucleoprotein A [Aedes aegypti] >gi|157133359|ref|XP_001656219.1| U1 small nuclear ribonucleoprotein A [Aedes aegypti] >gi|108869334|gb|EAT33559.1| AAEL014167-PA [Aedes aegypti] >gi|108881556|gb|EAT45781.1| AAEL002980-PA [Aedes aegypti]	943	216	48	4.03038e-08	35	38	0	1	0	0	1.4	1.29
	comp85789_c0	3.45	comp85789_c0_seq3	0	NO MATCH	612	0	0	0	0	0	0	1	0	0	1.31	1.32
	comp77640_c0	3.44	comp77640_c0_seq1	0	NO MATCH	1055	0	0	0	0	0	0	1	0	0	2.09	1.92
	comp83734_c0	3.44	comp83734_c0_seq1	0	NO MATCH	1246	0	0	0	0	0	0	1	0	0	0.44	0.48
	comp84189_c0	3.44	comp84189_c0_seq1	0	NO MATCH	1319	0	0	0	0	0	0	1	0	0	1.28	1.19
	comp83589_c2	3.43	comp83589_c2_seq19	AAX28844	reverse transcriptase [Drosophila melanogaster]	3045	1088	592	7.2499e-74	206	298	0	1	0	0	0.7	1.02
	comp93052_c2	3.43	comp93052_c2_seq26	0	NO MATCH	2687	0	0	0	0	0	0	1	0	0	2.52	2.43
	comp88895_c0	3.42	comp88895_c0_seq2	0	NO MATCH	1275	0	0	0	0	0	0	1	0	0	2.15	1.96
	comp52725_c0	3.41	comp52725_c0_seq1	0	NO MATCH	540	0	0	0	0	0	0	1	0	0	1.69	1.47
	comp84682_c0	3.41	comp84682_c0_seq1	0	NO MATCH	1135	0	0	0	0	0	0	1	0.02	0	1.21	0.98
	comp86162_c0	3.41	comp86162_c0_seq11	XP_002064813	GK15001 [Drosophila willistoni] >gi|194160898|gb|EDW75799.1| GK15001 [Drosophila willistoni]	3082	1249	422	5.33e-32	117	188	0	1	0	0	2.1	2.21
	comp77566_c2	3.4	comp77566_c2_seq1	0	NO MATCH	1804	0	0	0	0	0	0	1	0	0	3.04	3.1
	comp81358_c1	3.4	comp81358_c1_seq1	0	NO MATCH	1005	0	0	0	0	0	0	1	0	0	0.84	1.08
	comp85103_c2	3.4	comp85103_c2_seq7	XP_002385618	LINE-1 retrotransposon-like element, putative [Aspergillus flavus NRRL3357] >gi|220687926|gb|EED44706.1| LINE-1 retrotransposon-like element, putative [Aspergillus flavus NRRL3357]	919	435	112	1.45436e-15	50	63	0	1	0	0	2.14	1.98
	comp89177_c2	3.4	comp89177_c2_seq1	0	NO MATCH	417	0	0	0	0	0	0	1	0	0	-0.37	-0.08
	comp84927_c0	3.39	comp84927_c0_seq4	0	NO MATCH	1724	0	0	0	0	0	0	1	0	0	1.63	1.7
	comp94742_c3	3.39	comp94742_c3_seq9	KFU91854	hypothetical protein M959_12786, partial [Chaetura pelagica]	922	175	168	9.18844e-10	47	76	0	1	0	0	3.03	2.76
	comp94990_c1	3.39	comp94990_c1_seq5	0	NO MATCH	484	0	0	0	0	0	0	1	0	0	1.5	1.46
	comp99528_c0	3.39	comp99528_c0_seq1	0	NO MATCH	251	0	0	0	0	0	0	1	0	0	0.41	0.12
	comp66503_c0	3.38	comp66503_c0_seq1	XP_008179019	PREDICTED: uncharacterized protein LOC100573291 [Acyrthosiphon pisum]	13090	1727	1778	0	661	972	0	1	0	0	9.76	9.75
	comp12220_c0	3.36	comp12220_c0_seq1	XP_001655418	metalloproteinase, putative [Aedes aegypti] >gi|108872128|gb|EAT36353.1| AAEL011559-PA [Aedes aegypti]	459	253	91	1.30475e-32	68	81	0	1	0	0	0.57	0.3
	comp78909_c0	3.36	comp78909_c0_seq3	0	NO MATCH	2145	0	0	0	0	0	0	1	0	0	-0.09	-0.02
	comp91407_c1	3.35	comp91407_c1_seq1	XP_001654965	fatty acid synthase [Aedes aegypti] >gi|108882400|gb|EAT46625.1| AAEL002227-PA [Aedes aegypti]	1991	1557	643	0	580	609	0	1	0	0	0.33	0.67
	comp37593_c0	3.34	comp37593_c0_seq2	0	NO MATCH	218	0	0	0	0	0	0	1	0	0	-0.33	-0.1
	comp79806_c0	3.34	comp79806_c0_seq1	0	NO MATCH	966	0	0	0	0	0	0	1	0	0	3.06	3.12
	comp85220_c0	3.34	comp85220_c0_seq1	AAA53489	putative reverse transcriptase [Anopheles gambiae]	1247	1049	168	1.78662e-26	67	98	0	1	0	0	1.3	0.77
	comp74960_c0	3.33	comp74960_c0_seq2	NP_001173782	Os04g0196500 [Oryza sativa Japonica Group] >gi|255675204|dbj|BAH92510.1| Os04g0196500 [Oryza sativa Japonica Group]	815	905	234	1.01658e-27	77	132	0	1	0	0	1.41	1.1
	comp87931_c3	3.33	comp87931_c3_seq1	0	NO MATCH	1393	0	0	0	0	0	0	1	0	0	1.67	1.51
	comp26478_c0	3.32	comp26478_c0_seq1	XP_001866401	conserved hypothetical protein [Culex quinquefasciatus] >gi|167879898|gb|EDS43281.1| conserved hypothetical protein [Culex quinquefasciatus]	1022	389	237	1.57595e-56	117	152	0	1	0	0	-0.14	0.23
	comp35987_c0	3.32	comp35987_c0_seq2	0	NO MATCH	303	0	0	0	0	0	0	1	0	0	-0.43	-0.19
	comp37768_c0	3.32	comp37768_c0_seq1	0	NO MATCH	615	0	0	0	0	0	0	1	0.03	0	2.42	2.29
	comp80441_c0	3.32	comp80441_c0_seq1	XP_003390497	PREDICTED: uncharacterized protein K02A2.6-like [Amphimedon queenslandica]	5511	1319	833	6.4339e-35	342	517	0	1	0	0	2.25	2.25
	comp63171_c0	3.31	comp63171_c0_seq1	XP_001651274	metalloproteinase, putative [Aedes aegypti] >gi|108883875|gb|EAT48100.1| AAEL000801-PA [Aedes aegypti]	989	275	252	9.40899e-136	229	240	0	1	0	0	5.7	5.67
	comp78007_c0	3.31	comp78007_c0_seq2	AAK12626	unknown protein [Aedes aegypti]	2935	1298	762	2.14957e-99	251	378	0	1	0	0	1.2	1.26
	comp78697_c0	3.31	comp78697_c0_seq3	XP_003460117	PREDICTED: uncharacterized protein K02A2.6-like [Oreochromis niloticus]	4086	1350	1277	0	435	662	0	1	0	0	2.43	2.71
	comp27451_c0	3.3	comp27451_c0_seq1	0	NO MATCH	285	0	0	0	0	0	0	1	0	0	1.77	1.91
	comp101440_c0	3.29	comp101440_c0_seq1	0	NO MATCH	2429	0	0	0	0	0	0	1	0	0	0.3	0.55
	comp56822_c1	3.29	comp56822_c1_seq1	AAZ15237	reverse transcriptase [Aedes aegypti]	1515	725	421	1.3994e-103	204	269	0	1	0	0	0.2	-0.18
	comp69400_c0	3.29	comp69400_c0_seq1	AAV90645	putative salivary Gram negative bacteria-binding protein [Aedes albopictus]	499	371	137	3.04535e-66	122	124	0	1	0	0	0.11	-0.01
	comp99331_c1	3.29	comp99331_c1_seq1	0	NO MATCH	991	0	0	0	0	0	0	1	0	0	2.99	3.07
	comp74680_c0	3.28	comp74680_c0_seq1	XP_001663067	glucosyl/glucuronosyl transferases [Aedes aegypti] >gi|108881436|gb|EAT45661.1| AAEL003076-PA [Aedes aegypti]	2043	524	486	0	428	459	0	1	0	0	6.25	6.27
	comp78240_c1	3.28	comp78240_c1_seq1	XP_001655283	larval cuticle protein, putative [Aedes aegypti] >gi|108882141|gb|EAT46366.1| AAEL002441-PA [Aedes aegypti]	750	163	162	8.2074e-31	77	100	0	1	0	0	2.58	2.39
	comp101436_c0	3.26	comp101436_c0_seq1	0	NO MATCH	2019	0	0	0	0	0	0	1	0	0	-0.11	-0.16
	comp77082_c0	3.26	comp77082_c0_seq1	0	NO MATCH	993	0	0	0	0	0	0	1	0	0	1.53	1.71
	comp78633_c0	3.26	comp78633_c0_seq6	0	NO MATCH	1540	0	0	0	0	0	0	1	0	0	4.07	4.11
	comp78701_c0	3.26	comp78701_c0_seq1	0	NO MATCH	631	0	0	0	0	0	0	1	0	0	-0.49	0.01
	comp85508_c1	3.26	comp85508_c1_seq14	0	NO MATCH	1689	0	0	0	0	0	0	1	0	0	2.21	2.3
	comp97478_c0	3.25	comp97478_c0_seq1	AAZ15237	reverse transcriptase [Aedes aegypti]	2879	725	296	3.65319e-35	104	159	0	1	0	0	1.83	1.58
	comp38008_c0	3.24	comp38008_c0_seq1	0	NO MATCH	248	0	0	0	0	0	0	1	0	0.01	0.86	1.12
	comp75799_c0	3.24	comp75799_c0_seq2	0	NO MATCH	580	0	0	0	0	0	0	1	0	0	0.11	0.22
	comp81882_c0	3.24	comp81882_c0_seq2	0	NO MATCH	1968	0	0	0	0	0	0	1	0	0	0.69	0.71
	comp83553_c1	3.24	comp83553_c1_seq1	0	NO MATCH	794	0	0	0	0	0	0	1	0	0	0.27	0.38
	comp84005_c1	3.24	comp84005_c1_seq22	0	NO MATCH	1958	0	0	0	0	0	0	1	0	0	6.37	6.41
	comp89298_c1	3.24	comp89298_c1_seq1	0	NO MATCH	785	0	0	0	0	0	0	1	0	0	1.81	1.82
	comp90950_c1	3.24	comp90950_c1_seq11	0	NO MATCH	1677	0	0	0	0	0	0	1	0	0	3.11	2.98
	comp93337_c1	3.24	comp93337_c1_seq10	0	NO MATCH	707	0	0	0	0	0	0	1	0	0	1.31	1.34
	comp65860_c1	3.23	comp65860_c1_seq1	EFB30251	hypothetical protein PANDA_016941 [Ailuropoda melanoleuca]	687	204	143	8.76051e-07	42	57	0	1	0	0	0.2	0.23
	comp76295_c0	3.23	comp76295_c0_seq7	EJY57950	AAEL017475-PA [Aedes aegypti]	843	601	92	1.15746e-13	38	62	0	1	0	0	0.56	0.77
	comp84399_c0	3.23	comp84399_c0_seq1	AAZ15239	reverse transcriptase [Aedes aegypti]	3068	685	644	1.17101e-63	181	317	0	1	0	0	1.42	1.52
	comp91754_c1	3.23	comp91754_c1_seq2	0	NO MATCH	771	0	0	0	0	0	0	1	0	0.01	1.54	1.48
	comp86090_c0	3.22	comp86090_c0_seq1	0	NO MATCH	1411	0	0	0	0	0	0	1	0	0	1.67	1.56
	comp97540_c0	3.22	comp97540_c0_seq2	0	NO MATCH	600	0	0	0	0	0	0	1	0	0	-0.08	-0.09
	comp37827_c0	3.2	comp37827_c0_seq1	0	NO MATCH	420	0	0	0	0	0	0	1	0.02	0.02	4.99	5.06
	comp68573_c0	3.2	comp68573_c0_seq1	XP_001658695	hypothetical protein AaeL_AAEL007846 [Aedes aegypti] >gi|108876186|gb|EAT40411.1| AAEL007846-PA [Aedes aegypti]	887	392	217	1.51239e-115	209	213	0	1	0	0	1.42	1.28
	comp71524_c0	3.2	comp71524_c0_seq2	0	NO MATCH	950	0	0	0	0	0	0	1	0	0	0.24	0.05
	comp92880_c3	3.2	comp92880_c3_seq1	0	NO MATCH	287	0	0	0	0	0	0	1	0	0	2.21	2.22
	comp81775_c0	3.19	comp81775_c0_seq2	0	NO MATCH	511	0	0	0	0	0	0	1	0	0	1.39	1.46
	comp85207_c0	3.19	comp85207_c0_seq1	0	NO MATCH	1128	0	0	0	0	0	0	1	0	0	1.36	0.83
	comp86530_c4	3.19	comp86530_c4_seq1	0	NO MATCH	446	0	0	0	0	0	0	1	0.02	0	1.36	1.37
	comp99798_c0	3.19	comp99798_c0_seq1	0	NO MATCH	476	0	0	0	0	0	0	1	0	0	0.59	0.58
	comp83988_c1	3.18	comp83988_c1_seq9	0	NO MATCH	1849	0	0	0	0	0	0	1	0	0	2.01	2.03
	comp84248_c2	3.18	comp84248_c2_seq2	0	NO MATCH	1077	0	0	0	0	0	0	1	0	0	2.54	2.42
	comp93767_c2	3.18	comp93767_c2_seq1	0	NO MATCH	1007	0	0	0	0	0	0	1	0	0	1.38	1.48
	comp96532_c0	3.18	comp96532_c0_seq1	EEZ97394	hypothetical protein TcasGA2_TC011220 [Tribolium castaneum]	5824	1958	662	1.60136e-160	304	424	0	1	0	0	3.44	3.33
	comp63046_c0	3.17	comp63046_c0_seq3	XP_003730886	PREDICTED: uncharacterized protein K02A2.6-like [Strongylocentrotus purpuratus]	2770	1381	878	0	375	525	0	1	0	0	0.24	0.33
	comp65515_c1	3.17	comp65515_c1_seq1	0	NO MATCH	1284	0	0	0	0	0	0	1	0	0	1.15	1.15
	comp99490_c0	3.17	comp99490_c0_seq1	0	NO MATCH	253	0	0	0	0	0	0	1	0	0	-0.03	0.3
	comp75680_c0	3.16	comp75680_c0_seq6	0	NO MATCH	603	0	0	0	0	0	0	1	0	0	0.42	0.16
	comp76666_c1	3.16	comp76666_c1_seq2	KFD60149	hypothetical protein M514_27677 [Trichuris suis]	1459	455	341	1.03023e-47	119	181	0	1	0	0	2.28	2.2
	comp86417_c0	3.16	comp86417_c0_seq1	0	NO MATCH	1593	0	0	0	0	0	0	1	0	0	0.87	0.92
	comp86434_c0	3.16	comp86434_c0_seq3	AAF20019	pol-like protein [Aedes aegypti]	2434	1208	139	3.21269e-13	49	68	0	1	0	0	1.46	1.34
	comp89085_c1	3.16	comp89085_c1_seq6	0	NO MATCH	1143	0	0	0	0	0	0	1	0	0	0.94	1.07
	comp57520_c0	3.15	comp57520_c0_seq1	0	NO MATCH	1942	0	0	0	0	0	0	1	0	0	0.48	0.4
	comp83354_c0	3.15	comp83354_c0_seq1	XP_001657551	serine carboxypeptidase, putative [Aedes aegypti] >gi|108878055|gb|EAT42280.1| AAEL006168-PA [Aedes aegypti]	1262	353	342	9.96622e-126	204	265	0	1	0	0	1.94	1.87
	comp92729_c0	3.15	comp92729_c0_seq9	AAK12626	unknown protein [Aedes aegypti]	3829	1298	841	1.01863e-152	320	472	0	1	0	0	2.76	2.55
	comp32922_c0	3.14	comp32922_c0_seq1	0	NO MATCH	834	0	0	0	0	0	0	1	0	0	0.87	0.53
	comp63963_c0	3.14	comp63963_c0_seq3	0	NO MATCH	1443	0	0	0	0	0	0	1	0	0	0.09	0.38
	comp77465_c0	3.14	comp77465_c0_seq1	0	NO MATCH	352	0	0	0	0	0	0	1	0	0	-0.55	-0.52
	comp82305_c0	3.14	comp82305_c0_seq1	XP_001845348	conserved hypothetical protein [Culex quinquefasciatus] >gi|167876806|gb|EDS40189.1| conserved hypothetical protein [Culex quinquefasciatus]	860	630	303	5.32845e-78	154	199	0	1	0	0	0.09	0.16
	comp52374_c0	3.13	comp52374_c0_seq1	0	NO MATCH	592	0	0	0	0	0	0	1	0	0	2.36	2.45
	comp66311_c0	3.13	comp66311_c0_seq3	0	NO MATCH	360	0	0	0	0	0	0	1	0	0	4.07	4.09
	comp85106_c0	3.13	comp85106_c0_seq1	S70430	hypothetical protein 4 - fruit fly (Drosophila melanogaster) retrotransposon mgd1	2396	1186	322	4.50136e-52	117	189	0	1	0	0	1.76	1.81
	comp88109_c5	3.13	comp88109_c5_seq4	XP_005533922	PREDICTED: LOW QUALITY PROTEIN: staphylococcal nuclease domain-containing protein 1 [Pseudopodoces humilis]	1260	1408	189	1.0984e-07	51	90	0	1	0	0	2.26	2.43
	comp78001_c0	3.12	comp78001_c0_seq4	0	NO MATCH	670	0	0	0	0	0	0	1	0	0	-0.62	-0.26
	comp74546_c0	3.11	comp74546_c0_seq1	KFB48589	AGAP007084-PB-like protein [Anopheles sinensis]	1500	473	453	1.05626e-103	182	279	0	1	0	0	0.28	0.34
	comp27611_c0	3.1	comp27611_c0_seq2	0	NO MATCH	492	0	0	0	0	0	0	1	0	0	0.03	0.05
	comp83220_c1	3.1	comp83220_c1_seq9	0	NO MATCH	1683	0	0	0	0	0	0	1	0	0	2.43	2.54
	comp73899_c0	3.09	comp73899_c0_seq2	ACL97385	Gag-Pol polyprotein [Medicago truncatula]	828	1305	255	1.43517e-61	123	164	0	1	0	0	0.67	0.71
	comp71766_c0	3.08	comp71766_c0_seq1	XP_001647937	phosphoenolpyruvate carboxykinase [Aedes aegypti] >gi|108884769|gb|EAT48994.1| AAEL000080-PA [Aedes aegypti]	533	649	59	9.28241e-23	54	56	0	1	0	0	5.39	5.44
	comp79703_c0	3.08	comp79703_c0_seq3	0	NO MATCH	479	0	0	0	0	0	0	1	0	0	1.55	1.39
	comp80858_c0	3.08	comp80858_c0_seq2	0	NO MATCH	912	0	0	0	0	0	0	1	0	0	0.11	-0.06
	comp88516_c0	3.08	comp88516_c0_seq3	KFM64962	putative RNA-directed DNA polymerase from transposon X-element, partial [Stegodyphus mimosarum]	5611	1239	1229	3.9681e-124	337	563	0	1	0	0	2.74	2.67
	comp85501_c0	3.07	comp85501_c0_seq2	AAZ15237	reverse transcriptase [Aedes aegypti]	2601	725	282	2.30742e-57	117	172	0	1	0	0	1.54	1.75
	comp94099_c2	3.07	comp94099_c2_seq1	XP_001648257	hypothetical protein AaeL_AAEL014239 [Aedes aegypti] >gi|108869257|gb|EAT33482.1| AAEL014239-PA [Aedes aegypti]	942	284	283	6.50611e-83	150	210	0	1	0	0	4.56	4.55
	comp101350_c0	3.06	comp101350_c0_seq1	XP_002740782	PREDICTED: uncharacterized protein K02A2.6-like [Saccoglossus kowalevskii]	1001	1320	333	9.4672e-75	140	215	0	1	0	0	-0.33	-0.42
	comp54000_c0	3.06	comp54000_c0_seq1	0	NO MATCH	328	0	0	0	0	0	0	1	0	0	0.81	0.74
	comp71294_c1	3.06	comp71294_c1_seq6	XP_001862377	conserved hypothetical protein [Culex quinquefasciatus] >gi|167873599|gb|EDS36982.1| conserved hypothetical protein [Culex quinquefasciatus]	3143	277	288	2.61205e-42	99	164	0	1	0	0	1.91	1.88
	comp71329_c0	3.06	comp71329_c0_seq4	0	NO MATCH	1420	0	0	0	0	0	0	1	0	0	3.06	3
	comp87447_c1	3.06	comp87447_c1_seq1	0	NO MATCH	375	0	0	0	0	0	0	1	0	0	0.82	0.49
	comp88459_c0	3.06	comp88459_c0_seq5	0	NO MATCH	1289	0	0	0	0	0	0	1	0	0	1.33	1.16
	comp93585_c1	3.06	comp93585_c1_seq1	0	NO MATCH	416	0	0	0	0	0	0	1	0	0	0.28	0.43
	comp93963_c1	3.06	comp93963_c1_seq3	0	NO MATCH	411	0	0	0	0	0	0	1	0	0	0.07	0.05
	comp99672_c0	3.06	comp99672_c0_seq1	0	NO MATCH	324	0	0	0	0	0	0	1	0	0	0.5	0.37
	comp83431_c0	3.05	comp83431_c0_seq1	0	NO MATCH	913	0	0	0	0	0	0	1	0	0	1.32	1.14
	comp91013_c1	3.05	comp91013_c1_seq6	0	NO MATCH	1510	0	0	0	0	0	0	1	0	0	0.74	0.95
	comp71510_c1	3.04	comp71510_c1_seq2	0	NO MATCH	2711	0	0	0	0	0	0	1	0	0	1.05	1.28
	comp87931_c2	3.04	comp87931_c2_seq4	0	NO MATCH	1089	0	0	0	0	0	0	1	0	0	1.81	1.75
	comp84201_c3	3.03	comp84201_c3_seq3	EWG53768	hypothetical protein FVEG_12127 [Fusarium verticillioides 7600]	347	1373	60	7.806e-11	25	40	0	1	0	0	1.82	1.79
	comp94416_c2	3.03	comp94416_c2_seq1	0	NO MATCH	617	0	0	0	0	0	0	1	0	0	1.71	1.78
	comp58054_c0	3.02	comp58054_c0_seq1	0	NO MATCH	800	0	0	0	0	0	0	1	0.01	0	0.24	0.12
	comp81788_c0	3.02	comp81788_c0_seq2	0	NO MATCH	1200	0	0	0	0	0	0	1	0	0	0.61	0.38
	comp86442_c1	3.02	comp86442_c1_seq20	EFN77813	hypothetical protein EAI_06929 [Harpegnathos saltator]	3953	284	269	1.43423e-08	78	108	0	1	0	0	4.77	4.62
	comp93478_c2	3.02	comp93478_c2_seq14	0	NO MATCH	1319	0	0	0	0	0	0	1	0	0	3.04	2.94
	comp86373_c0	3.01	comp86373_c0_seq21	0	NO MATCH	3352	0	0	0	0	0	0	1	0	0	4.76	4.67
	comp91748_c2	3.01	comp91748_c2_seq4	0	NO MATCH	1180	0	0	0	0	0	0	1	0	0	0.52	0.37
	comp63049_c1	3	comp63049_c1_seq4	0	NO MATCH	416	0	0	0	0	0	0	1	0	0	0.49	0.27
	comp78200_c0	3	comp78200_c0_seq2	0	NO MATCH	555	0	0	0	0	0	0	1	0	0	-0.2	0.04
	comp78225_c0	3	comp78225_c0_seq1	0	NO MATCH	692	0	0	0	0	0	0	1	0	0	0.85	0.92
	comp84211_c1	3	comp84211_c1_seq1	XP_001661597	hypothetical protein AaeL_AAEL011333 [Aedes aegypti] >gi|108872366|gb|EAT36591.1| AAEL011333-PA [Aedes aegypti]	330	912	59	2.55264e-09	28	40	0	1	0.01	0	5.26	5.22
	comp84350_c2	3	comp84350_c2_seq1	0	NO MATCH	530	0	0	0	0	0	0	1	0	0	1.23	1.55
	comp86138_c4	3	comp86138_c4_seq2	0	NO MATCH	1552	0	0	0	0	0	0	1	0	0	1.03	1.07
	comp80139_c0	2.99	comp80139_c0_seq3	AAC28743	pol-like protein [Ceratitis capitata]	3743	1060	676	6.20563e-163	309	445	0	1	0	0	4.64	4.6
	comp83436_c0	2.99	comp83436_c0_seq3	0	NO MATCH	2826	0	0	0	0	0	0	1	0	0	1.28	0.9
	comp84252_c0	2.99	comp84252_c0_seq5	0	NO MATCH	1269	0	0	0	0	0	0	1	0	0	2.72	2.8
	comp80301_c0	2.98	comp80301_c0_seq1	0	NO MATCH	1312	0	0	0	0	0	0	1	0	0	0.91	1.1
	comp50539_c0	2.97	comp50539_c0_seq1	0	NO MATCH	309	0	0	0	0	0	0	1	0	0	-0.22	-0.33
	comp64389_c0	2.97	comp64389_c0_seq1	0	NO MATCH	832	0	0	0	0	0	0	1	0	0	0.93	1.19
	comp75701_c0	2.97	comp75701_c0_seq1	0	NO MATCH	865	0	0	0	0	0	0	1	0	0	-0.25	0.11
	comp93403_c1	2.97	comp93403_c1_seq5	0	NO MATCH	813	0	0	0	0	0	0	1	0	0	2.16	2.02
	comp99529_c0	2.97	comp99529_c0_seq1	0	NO MATCH	297	0	0	0	0	0	0	1	0	0	1.46	1.42
	comp72581_c0	2.96	comp72581_c0_seq2	XP_008487331	PREDICTED: uncharacterized protein K02A2.6-like, partial [Diaphorina citri]	2116	1474	709	3.91046e-121	263	378	0	1	0	0	-0.07	-0.27
	comp77470_c0	2.96	comp77470_c0_seq2	0	NO MATCH	268	0	0	0	0	0	0	1	0	0	2.13	2.24
	comp82569_c0	2.96	comp82569_c0_seq1	0	NO MATCH	777	0	0	0	0	0	0	1	0	0	0.28	0.56
	comp85524_c0	2.96	comp85524_c0_seq1	0	NO MATCH	692	0	0	0	0	0	0	1	0	0	3.53	3.4
	comp87726_c0	2.96	comp87726_c0_seq9	0	NO MATCH	1888	0	0	0	0	0	0	1	0	0	3.02	2.98
	comp37840_c0	2.95	comp37840_c0_seq1	EAT43439	AAEL005112-PA, partial [Aedes aegypti]	5888	590	568	0	442	514	0	1	0	0	11.08	11.07
	comp77758_c0	2.95	comp77758_c0_seq2	AAZ15237	reverse transcriptase [Aedes aegypti]	3722	725	657	5.79772e-145	265	410	0	1	0	0	1.31	1.35
	comp84630_c0	2.95	comp84630_c0_seq1	ETN60411	hypothetical protein AND_007967 [Anopheles darlingi]	4782	1190	1283	0	547	759	0	1	0	0	1.89	2.09
	comp84866_c0	2.95	comp84866_c0_seq1	AAC28742	gag-like protein [Ceratitis capitata]	2231	470	114	1.06578e-07	41	61	0	1	0	0	0.15	0.17
	comp75195_c0	2.94	comp75195_c0_seq4	0	NO MATCH	1141	0	0	0	0	0	0	1	0	0	0.3	0.39
	comp82100_c0	2.94	comp82100_c0_seq2	0	NO MATCH	634	0	0	0	0	0	0	1	0	0	1.46	1.68
	comp84381_c0	2.94	comp84381_c0_seq4	0	NO MATCH	790	0	0	0	0	0	0	1	0	0	2.92	2.71
	comp85716_c0	2.94	comp85716_c0_seq3	0	NO MATCH	1832	0	0	0	0	0	0	1	0	0	2.9	2.65
	comp89020_c2	2.93	comp89020_c2_seq4	0	NO MATCH	1232	0	0	0	0	0	0	1	0	0	3.49	3.41
	comp90456_c0	2.93	comp90456_c0_seq3	0	NO MATCH	1001	0	0	0	0	0	0	1	0	0	0.96	0.65
	comp52174_c0	2.92	comp52174_c0_seq1	XP_001650457	hypothetical protein AaeL_AAEL005156 [Aedes aegypti] >gi|108879178|gb|EAT43403.1| AAEL005156-PA [Aedes aegypti]	537	153	61	2.68753e-09	38	41	0	1	0	0	7.98	7.93
	comp70271_c0	2.92	comp70271_c0_seq2	0	NO MATCH	554	0	0	0	0	0	0	1	0	0	1.46	1.53
	comp76330_c0	2.92	comp76330_c0_seq1	AAL14979	reverse transcriptase [Drosophila virilis]	2190	857	516	8.35422e-74	169	284	0	1	0	0	-0.14	0.02
	comp67023_c0	2.9	comp67023_c0_seq1	0	NO MATCH	370	0	0	0	0	0	0	1	0	0	1.74	1.75
	comp75825_c0	2.9	comp75825_c0_seq1	XP_001651659	hypothetical protein AaeL_AAEL000881 [Aedes aegypti] >gi|108883833|gb|EAT48058.1| AAEL000881-PA [Aedes aegypti]	1225	164	171	4.5386e-43	100	117	0	1	0	0	0.1	0.38
	comp87753_c1	2.9	comp87753_c1_seq1	0	NO MATCH	1661	0	0	0	0	0	0	1	0	0	1.45	1.49
	comp75229_c0	2.89	comp75229_c0_seq1	0	NO MATCH	906	0	0	0	0	0	0	1	0	0	0.44	0.75
	comp81594_c0	2.89	comp81594_c0_seq2	0	NO MATCH	1521	0	0	0	0	0	0	1	0	0	3.15	3.03
	comp81240_c0	2.88	comp81240_c0_seq1	0	NO MATCH	991	0	0	0	0	0	0	1	0	0	0.68	0.23
	comp81358_c0	2.88	comp81358_c0_seq3	0	NO MATCH	745	0	0	0	0	0	0	1	0.01	0.01	0.75	0.56
	comp83547_c0	2.88	comp83547_c0_seq2	0	NO MATCH	752	0	0	0	0	0	0	1	0	0	0.06	0.29
	comp84553_c6	2.88	comp84553_c6_seq1	0	NO MATCH	584	0	0	0	0	0	0	1	0	0	2.43	2.56
	comp91012_c0	2.88	comp91012_c0_seq5	EEZ97394	hypothetical protein TcasGA2_TC011220 [Tribolium castaneum]	6477	1958	1122	0	422	631	0	1	0	0	3.5	3.59
	comp75112_c0	2.87	comp75112_c0_seq4	0	NO MATCH	498	0	0	0	0	0	0	1	0	0	1	0.69
	comp83402_c0	2.87	comp83402_c0_seq11	0	NO MATCH	1127	0	0	0	0	0	0	1	0	0	1.98	1.8
	comp85559_c1	2.87	comp85559_c1_seq6	0	NO MATCH	1176	0	0	0	0	0	0	1	0	0	2.47	2.62
	comp31192_c0	2.86	comp31192_c0_seq1	AAZ15236	reverse transcriptase [Aedes aegypti]	1491	265	192	1.10134e-44	88	129	0	1	0	0	1.46	1.23
	comp85676_c1	2.86	comp85676_c1_seq22	0	NO MATCH	1674	0	0	0	0	0	0	1	0	0	3.15	3.18
	comp93834_c1	2.86	comp93834_c1_seq1	XP_001653687	cytochrome P450 [Aedes aegypti]	1684	499	391	0	362	380	0	1	0	0	6.97	6.96
	comp55309_c0	2.85	comp55309_c0_seq3	XP_001662278	cytochrome P450 [Aedes aegypti] >gi|108871478|gb|EAT35703.1| AAEL012144-PA [Aedes aegypti]	1630	497	497	0	483	494	0	1	0	0	0.4	0.58
	comp61080_c0	2.85	comp61080_c0_seq1	0	NO MATCH	415	0	0	0	0	0	0	1	0	0	-0.13	-0.4
	comp80158_c1	2.85	comp80158_c1_seq2	XP_001867653	conserved hypothetical protein [Culex quinquefasciatus] >gi|167882026|gb|EDS45409.1| conserved hypothetical protein [Culex quinquefasciatus]	1685	391	75	2.7355e-18	48	60	0	1	0	0	0.91	1.05
	comp82769_c0	2.85	comp82769_c0_seq1	0	NO MATCH	521	0	0	0	0	0	0	1	0	0	1.74	1.83
	comp82953_c0	2.85	comp82953_c0_seq3	0	NO MATCH	872	0	0	0	0	0	0	1	0	0	2.2	2.09
	comp83723_c0	2.85	comp83723_c0_seq1	EHK44859	hypothetical protein TRIATDRAFT_39503, partial [Trichoderma atroviride IMI 206040]	569	286	122	6.14981e-08	45	60	0	1	0	0	3.36	3.17
	comp63831_c0	2.84	comp63831_c0_seq1	AAK55494	putative short-chain dehydrogenase/reductase Mc1 [Aedes aegypti]	1121	254	254	4.90218e-118	221	230	0	1	0	0	5.24	5.22
	comp89515_c0	2.84	comp89515_c0_seq14	0	NO MATCH	725	0	0	0	0	0	0	1	0	0	1.02	1.29
	comp67578_c0	2.82	comp67578_c0_seq3	0	NO MATCH	351	0	0	0	0	0	0	1	0	0	0.62	0.47
	comp74311_c0	2.82	comp74311_c0_seq4	0	NO MATCH	327	0	0	0	0	0	0	1	0	0	1.77	1.69
	comp78529_c0	2.82	comp78529_c0_seq1	0	NO MATCH	811	0	0	0	0	0	0	1	0	0	1.35	1.55
	comp83693_c0	2.82	comp83693_c0_seq6	0	NO MATCH	1392	0	0	0	0	0	0	1	0	0	4	4.07
	comp84068_c0	2.82	comp84068_c0_seq1	0	NO MATCH	638	0	0	0	0	0	0	1	0	0	1.37	1.41
	comp84267_c0	2.82	comp84267_c0_seq11	0	NO MATCH	1781	0	0	0	0	0	0	1	0	0	1.78	1.72
	comp72100_c0	2.81	comp72100_c0_seq4	0	NO MATCH	788	0	0	0	0	0	0	1	0	0	2.09	2.13
	comp99253_c1	2.81	comp99253_c1_seq1	AAC28742	gag-like protein [Ceratitis capitata]	2567	470	98	4.803e-07	36	54	0	1	0	0	3.8	3.74
	comp38663_c0	2.8	comp38663_c0_seq1	0	NO MATCH	719	0	0	0	0	0	0	1	0	0	0.91	0.6
	comp78156_c0	2.8	comp78156_c0_seq1	XP_008185213	PREDICTED: uncharacterized protein LOC103310015 [Acyrthosiphon pisum]	3016	848	848	3.76997e-115	272	429	0	1	0	0	1.37	1.03
	comp83492_c0	2.8	comp83492_c0_seq1	0	NO MATCH	761	0	0	0	0	0	0	1	0	0	1.85	1.84
	comp85065_c1	2.8	comp85065_c1_seq4	0	NO MATCH	810	0	0	0	0	0	0	1	0	0	0.19	0.16
	comp89342_c0	2.8	comp89342_c0_seq5	0	NO MATCH	677	0	0	0	0	0	0	1	0	0	3.52	3.46
	comp93748_c2	2.8	comp93748_c2_seq1	0	NO MATCH	948	0	0	0	0	0	0	1	0	0	1.14	0.9
	comp85624_c0	2.79	comp85624_c0_seq11	EGW05816	hypothetical protein I79_025492 [Cricetulus griseus]	1081	383	174	9.56582e-07	34	87	0	1	0	0.01	0.07	0.05
	comp88391_c0	2.79	comp88391_c0_seq1	AAB65093	Lian-Aa1 retrotransposon protein [Aedes aegypti]	578	1189	56	2.47714e-07	35	40	0	1	0	0.02	-0.42	-0.22
	comp89225_c0	2.79	comp89225_c0_seq5	0	NO MATCH	2000	0	0	0	0	0	0	1	0	0	1.16	1.25
	comp99118_c0	2.79	comp99118_c0_seq4	0	NO MATCH	1360	0	0	0	0	0	0	1	0	0	2.62	2.56
	comp85901_c4	2.78	comp85901_c4_seq1	0	NO MATCH	701	0	0	0	0	0	0	1	0	0	1.33	1.27
	comp86033_c1	2.78	comp86033_c1_seq1	KFU91854	hypothetical protein M959_12786, partial [Chaetura pelagica]	1189	175	150	5.88851e-16	45	76	0	1	0	0	2.66	2.62
	comp17402_c0	2.77	comp17402_c0_seq1	0	NO MATCH	598	0	0	0	0	0	0	1	0	0.01	1.09	0.74
	comp61105_c0	2.77	comp61105_c0_seq1	BAC82628	pol-like protein [Anopheles gambiae]	1758	1077	583	1.56964e-157	284	386	0	1	0	0	0.59	0.48
	comp83426_c2	2.77	comp83426_c2_seq4	0	NO MATCH	520	0	0	0	0	0	0	1	0	0	1.35	1.19
	comp53016_c0	2.76	comp53016_c0_seq1	0	NO MATCH	313	0	0	0	0	0	0	1	0	0	0.33	0.17
	comp76532_c0	2.76	comp76532_c0_seq1	0	NO MATCH	1768	0	0	0	0	0	0	1	0	0	-0.3	-0.13
	comp84152_c2	2.76	comp84152_c2_seq3	0	NO MATCH	1134	0	0	0	0	0	0	1	0	0	1.53	1.21
	comp96227_c2	2.76	comp96227_c2_seq1	0	NO MATCH	706	0	0	0	0	0	0	1	0	0	2.28	2.37
	comp96610_c2	2.76	comp96610_c2_seq1	AAZ15237	reverse transcriptase [Aedes aegypti]	2450	725	727	1.88656e-154	294	425	0	1	0	0	-0.15	-0.15
	comp86591_c3	2.75	comp86591_c3_seq4	0	NO MATCH	575	0	0	0	0	0	0	1	0	0	2.06	2.15
	comp95756_c0	2.75	comp95756_c0_seq14	0	NO MATCH	2790	0	0	0	0	0	0	1	0	0	5.91	5.92
	comp82262_c0	2.74	comp82262_c0_seq1	0	NO MATCH	871	0	0	0	0	0	0	1	0	0	2	1.98
	comp89617_c1	2.74	comp89617_c1_seq4	0	NO MATCH	1294	0	0	0	0	0	0	1	0	0	2.76	2.77
	comp96216_c0	2.74	comp96216_c0_seq1	XP_001650375	alpha-esterase [Aedes aegypti]	2596	563	563	0	513	537	0	1	0	0	9.4	9.39
	comp100999_c0	2.73	comp100999_c0_seq1	XP_001660616	esr1 protein [Aedes aegypti] >gi|108873775|gb|EAT38000.1| AAEL010069-PA [Aedes aegypti]	1239	2670	228	4.07221e-23	80	117	0	1	0.02	0	-0.11	-0.12
	comp50597_c0	2.73	comp50597_c0_seq1	0	NO MATCH	499	0	0	0	0	0	0	1	0	0	-0.04	0.25
	comp85611_c0	2.73	comp85611_c0_seq4	0	NO MATCH	2098	0	0	0	0	0	0	1	0.05	0	0.77	0.81
	comp86638_c2	2.73	comp86638_c2_seq2	EFN88744	hypothetical protein EAI_13357 [Harpegnathos saltator]	707	172	104	8.57608e-08	31	52	0	1	0	0	1.07	0.97
	comp19175_c0	2.72	comp19175_c0_seq1	XP_001657553	clip-domain serine protease, putative [Aedes aegypti]	288	262	95	5.46659e-33	67	81	0	1	0.01	0	0.54	0.39
	comp67091_c0	2.72	comp67091_c0_seq1	0	NO MATCH	716	0	0	0	0	0	0	1	0	0.01	0.02	-0.28
	comp93480_c1	2.72	comp93480_c1_seq1	0	NO MATCH	1081	0	0	0	0	0	0	1	0.01	0.01	-0.15	-0.12
	comp67747_c0	2.71	comp67747_c0_seq3	XP_001688051	AGAP007101-PA [Anopheles gambiae str. PEST] >gi|157020395|gb|EDO64700.1| AGAP007101-PA [Anopheles gambiae str. PEST]	2003	656	251	7.21594e-85	131	183	0	1	0	0	1.62	1.66
	comp79086_c0	2.71	comp79086_c0_seq1	0	NO MATCH	917	0	0	0	0	0	0	1	0	0	3.19	3.38
	comp76199_c0	2.7	comp76199_c0_seq4	0	NO MATCH	288	0	0	0	0	0	0	1	0	0.01	-0.15	0.11
	comp81845_c1	2.7	comp81845_c1_seq1	0	NO MATCH	902	0	0	0	0	0	0	1	0	0	1	0.95
	comp83909_c1	2.7	comp83909_c1_seq3	0	NO MATCH	1493	0	0	0	0	0	0	1	0	0	4.68	4.61
	comp576_c0	2.69	comp576_c0_seq1	XP_001867216	ubiquitin-activating enzyme E1 [Culex quinquefasciatus] >gi|167881267|gb|EDS44650.1| ubiquitin-activating enzyme E1 [Culex quinquefasciatus]	2814	421	213	0	129	160	0	1	0	0	0.58	0.37
	comp66223_c0	2.69	comp66223_c0_seq2	0	NO MATCH	338	0	0	0	0	0	0	1	0	0.01	0.93	0.68
	comp83778_c0	2.69	comp83778_c0_seq1	XP_001655448	ATP synthase delta chain, mitochondrial [Aedes aegypti] >gi|108882049|gb|EAT46274.1| AAEL002504-PA [Aedes aegypti]	910	173	144	9.12007e-63	130	132	0	1	0	0	5.75	5.66
	comp77697_c0	2.68	comp77697_c0_seq1	0	NO MATCH	1201	0	0	0	0	0	0	1	0	0	0.03	0.12
	comp87296_c1	2.68	comp87296_c1_seq12	XP_001322356	PT repeat family protein [Trichomonas vaginalis G3] >gi|121905201|gb|EAY10133.1| PT repeat family protein [Trichomonas vaginalis G3]	477	607	126	3.28052e-12	43	62	0	1	0	0	3.2	3.07
	comp96654_c0	2.68	comp96654_c0_seq3	0	NO MATCH	986	0	0	0	0	0	0	1	0	0	2.85	2.86
	comp84396_c0	2.67	comp84396_c0_seq4	XP_001662061	hypothetical protein AaeL_AAEL002671 [Aedes aegypti] >gi|108881903|gb|EAT46128.1| AAEL002671-PA [Aedes aegypti]	1359	491	413	1.75676e-54	139	214	0	1	0	0.01	4.09	4
	comp92981_c1	2.67	comp92981_c1_seq10	0	NO MATCH	1300	0	0	0	0	0	0	1	0	0	1.86	1.9
	comp93804_c2	2.67	comp93804_c2_seq18	XP_001650595	hypothetical protein AaeL_AAEL005280 [Aedes aegypti] >gi|108879052|gb|EAT43277.1| AAEL005280-PA, partial [Aedes aegypti]	1037	250	216	1.483e-09	67	89	0	1	0	0	2.74	2.71
	comp97034_c1	2.67	comp97034_c1_seq3	AAF97937	cytochrome P450 CYP6N3v2 [Aedes albopictus]	2348	497	499	0	396	438	0	1	0	0	9.14	9.11
	comp97710_c1	2.67	comp97710_c1_seq1	AAB92393	reverse transcriptase [Drosophila subobscura]	2630	554	395	4.86783e-63	144	207	0	1	0	0	2.11	2.1
	comp63161_c0	2.66	comp63161_c0_seq5	0	NO MATCH	1021	0	0	0	0	0	0	1	0	0	-0.21	0.18
	comp72716_c0	2.66	comp72716_c0_seq1	0	NO MATCH	1160	0	0	0	0	0	0	1	0	0	0.45	0.26
	comp80414_c1	2.66	comp80414_c1_seq3	0	NO MATCH	1146	0	0	0	0	0	0	1	0	0	1.57	1.54
	comp80939_c0	2.66	comp80939_c0_seq1	0	NO MATCH	1209	0	0	0	0	0	0	1	0	0	2.2	2.54
	comp89236_c4	2.66	comp89236_c4_seq1	0	NO MATCH	1028	0	0	0	0	0	0	1	0.01	0	0.36	0.27
	comp11162_c0	2.65	comp11162_c0_seq1	0	NO MATCH	618	0	0	0	0	0	0	1	0.04	0	0.41	0.66
	comp59967_c0	2.65	comp59967_c0_seq1	XP_001842281	ion channel nompc [Culex quinquefasciatus] >gi|167877966|gb|EDS41349.1| ion channel nompc [Culex quinquefasciatus]	879	1255	212	8.75375e-07	57	104	0	1	0	0	2.08	2.06
	comp79776_c1	2.65	comp79776_c1_seq3	0	NO MATCH	1420	0	0	0	0	0	0	1	0	0	1.22	0.95
	comp88223_c0	2.65	comp88223_c0_seq6	BAK26811	putative reverse transcriptase [Culex quinquefasciatus]	6513	963	967	0	603	745	0	1	0	0	7.25	7.23
	comp91970_c1	2.65	comp91970_c1_seq1	0	NO MATCH	1076	0	0	0	0	0	0	1	0	0	2.83	2.78
	comp8834_c0	2.64	comp8834_c0_seq1	0	NO MATCH	485	0	0	3.88177e-81	0	0	0	1	0	0	0.98	1.19
	comp80939_c1	2.63	comp80939_c1_seq2	0	NO MATCH	545	0	0	0	0	0	0	1	0.01	0	0.67	1.12
	comp90629_c1	2.63	comp90629_c1_seq29	0	NO MATCH	1442	0	0	0	0	0	0	1	0	0	1.16	1.15
	comp73020_c0	2.62	comp73020_c0_seq3	0	NO MATCH	320	0	0	0	0	0	0	1	0.01	0	0.18	0.49
	comp81214_c4	2.62	comp81214_c4_seq1	0	NO MATCH	821	0	0	0	0	0	0	1	0	0	1.12	1.24
	comp85829_c0	2.62	comp85829_c0_seq5	EFA07744	hypothetical protein TcasGA2_TC002224 [Tribolium castaneum]	974	2378	95	3.60808e-07	38	53	0	1	0	0	1.88	1.68
	comp97169_c0	2.62	comp97169_c0_seq5	0	NO MATCH	2471	0	0	0	0	0	0	1	0	0	3.44	3.46
	comp57520_c1	2.61	comp57520_c1_seq2	0	NO MATCH	1531	0	0	0	0	0	0	1	0	0.01	0.55	0.32
	comp84380_c0	2.61	comp84380_c0_seq2	XP_001650372	alpha-esterase [Aedes aegypti]	3212	558	554	0	311	398	0	1	0	0	5.33	5.31
	comp89982_c2	2.61	comp89982_c2_seq8	0	NO MATCH	2485	0	0	0	0	0	0	1	0	0	2.65	2.71
	comp94000_c1	2.61	comp94000_c1_seq1	BAC82628	pol-like protein [Anopheles gambiae]	3917	1077	1060	0	431	610	0	1	0	0	1.55	1.8
	comp91591_c0	2.6	comp91591_c0_seq1	0	NO MATCH	1232	0	0	0	0	0	0	1	0	0	3.84	3.85
	comp36891_c0	2.59	comp36891_c0_seq1	0	NO MATCH	997	0	0	0	0	0	0	1	0	0.01	-0.38	-0.02
	comp79834_c0	2.59	comp79834_c0_seq2	0	NO MATCH	657	0	0	0	0	0	0	1	0	0	0.48	0.36
	comp80605_c0	2.59	comp80605_c0_seq1	AAF97945	cytochrome P450 CYP6N4v5 [Aedes albopictus]	1411	216	44	6.41618e-15	44	44	0	1	0	0	3.9	3.85
	comp82339_c0	2.59	comp82339_c0_seq1	XP_001868966	conserved hypothetical protein [Culex quinquefasciatus] >gi|167864670|gb|EDS28053.1| conserved hypothetical protein [Culex quinquefasciatus]	2265	576	185	1.23364e-27	70	110	0	1	0	0	0.76	0.65
	comp80484_c0	2.58	comp80484_c0_seq1	0	NO MATCH	591	0	0	0	0	0	0	1	0	0	1.93	2.07
	comp83554_c0	2.58	comp83554_c0_seq1	AAB26437	reverse transcriptase homolog [Chironomus thummi]	2802	883	776	1.30932e-122	272	424	0	1	0	0	1.53	1.7
	comp84015_c0	2.58	comp84015_c0_seq2	0	NO MATCH	1224	0	0	0	0	0	0	1	0	0	1.77	1.59
	comp84248_c1	2.58	comp84248_c1_seq1	EJY57950	AAEL017475-PA [Aedes aegypti]	1000	601	308	8.5759e-52	119	179	0	1	0	0	0.71	0.43
	comp90057_c0	2.58	comp90057_c0_seq1	XP_001651284	dimethylaniline monooxygenase [Aedes aegypti] >gi|108883885|gb|EAT48110.1| AAEL000834-PB [Aedes aegypti]	1409	428	395	0	380	389	0	1	0	0	2.97	2.85
	comp93767_c0	2.58	comp93767_c0_seq1	0	NO MATCH	566	0	0	0	0	0	0	1	0	0	0.41	0.2
	comp97781_c1	2.58	comp97781_c1_seq8	0	NO MATCH	1939	0	0	0	0	0	0	1	0	0	2.41	2.61
	comp80768_c0	2.57	comp80768_c0_seq1	0	NO MATCH	1085	0	0	0	0	0	0	1	0	0	2.5	2.2
	comp82763_c1	2.57	comp82763_c1_seq1	XP_001656539	hypothetical protein AaeL_AAEL003190 [Aedes aegypti] >gi|108881323|gb|EAT45548.1| AAEL003190-PA [Aedes aegypti]	894	122	113	4.86543e-45	85	99	0	1	0	0	8.62	8.63
	comp95022_c1	2.57	comp95022_c1_seq8	0	NO MATCH	1403	0	0	0	0	0	0	1	0	0	2.12	2.22
	comp70070_c1	2.56	comp70070_c1_seq2	XP_003435910	AGAP013020-PA [Anopheles gambiae str. PEST] >gi|333470068|gb|EGK97503.1| AGAP013020-PA [Anopheles gambiae str. PEST]	1410	454	357	3.26482e-43	112	177	0	1	0	0	0.29	0.49
	comp76948_c0	2.56	comp76948_c0_seq6	0	NO MATCH	776	0	0	0	0	0	0	1	0	0	2.45	2.38
	comp96438_c3	2.56	comp96438_c3_seq1	0	NO MATCH	732	0	0	0	0	0	0	1	0	0	-0.26	-0.23
	comp73529_c0	2.55	comp73529_c0_seq7	0	NO MATCH	769	0	0	0	0	0	0	1	0	0	3.87	3.72
	comp78489_c0	2.55	comp78489_c0_seq1	0	NO MATCH	524	0	0	0	0	0	0	1	0	0.01	-0.05	-0.23
	comp79559_c0	2.55	comp79559_c0_seq2	0	NO MATCH	1043	0	0	0	0	0	0	1	0	0	0.2	0.33
	comp84925_c0	2.55	comp84925_c0_seq1	0	NO MATCH	1440	0	0	0	0	0	0	1	0	0	4.17	4.05
	comp86331_c0	2.55	comp86331_c0_seq2	0	NO MATCH	791	0	0	0	0	0	0	1	0	0	1.7	1.58
	comp85460_c0	2.54	comp85460_c0_seq1	0	NO MATCH	888	0	0	0	0	0	0	1	0	0.01	1.02	0.83
	comp87950_c1	2.54	comp87950_c1_seq6	KFD46887	hypothetical protein M513_12245 [Trichuris suis] >gi|669319495|gb|KFD59901.1| hypothetical protein M514_12245 [Trichuris suis]	543	432	180	4.46393e-60	115	143	0	1	0	0	0.97	0.78
	comp90525_c1	2.54	comp90525_c1_seq3	0	NO MATCH	1164	0	0	0	0	0	0	1	0	0	2.87	2.79
	comp74919_c0	2.53	comp74919_c0_seq2	XP_001862441	pol-like protein [Culex quinquefasciatus] >gi|167873663|gb|EDS37046.1| pol-like protein [Culex quinquefasciatus]	1366	315	187	1.50752e-29	68	112	0	1	0	0.01	0.93	0.69
	comp79782_c0	2.53	comp79782_c0_seq1	0	NO MATCH	1791	0	0	0	0	0	0	1	0	0	1.92	1.69
	comp89452_c0	2.53	comp89452_c0_seq10	0	NO MATCH	1201	0	0	0	0	0	0	1	0	0	1.89	2.03
	comp92073_c3	2.53	comp92073_c3_seq2	0	NO MATCH	1335	0	0	0	0	0	0	1	0	0	1.11	1.19
	comp97931_c0	2.53	comp97931_c0_seq2	XP_001866313	conserved hypothetical protein [Culex quinquefasciatus] >gi|167879777|gb|EDS43160.1| conserved hypothetical protein [Culex quinquefasciatus]	2533	445	34	2.95669e-09	34	34	0	1	0	0	2.99	2.99
	comp78237_c0	2.52	comp78237_c0_seq1	XP_001663959	zinc/iron transporter [Aedes aegypti] >gi|108869762|gb|EAT33987.1| AAEL013756-PA [Aedes aegypti]	703	375	35	4.91847e-08	34	34	0	1	0	0	1.88	1.69
	comp78285_c0	2.52	comp78285_c0_seq1	0	NO MATCH	959	0	0	0	0	0	0	1	0	0	6.42	6.37
	comp80337_c0	2.52	comp80337_c0_seq2	0	NO MATCH	802	0	0	0	0	0	0	1	0	0	0.23	0.66
	comp81370_c0	2.52	comp81370_c0_seq1	XP_001651149	trypsin [Aedes aegypti] >gi|108878681|gb|EAT42906.1| AAEL005607-PA [Aedes aegypti]	1140	271	266	3.94226e-131	225	250	0	1	0	0	7.21	7.23
	comp81412_c0	2.52	comp81412_c0_seq5	0	NO MATCH	2170	0	0	0	0	0	0	1	0	0	0.39	0.46
	comp88253_c0	2.52	comp88253_c0_seq5	0	NO MATCH	1216	0	0	0	0	0	0	1	0	0	4.11	4.2
	comp96312_c0	2.51	comp96312_c0_seq1	0	NO MATCH	566	0	0	0	0	0	0	1	0	0	3.04	3.08
	comp78749_c0	2.5	comp78749_c0_seq1	0	NO MATCH	2011	0	0	0	0	0	0	1	0	0.01	0.78	0.59
	comp89640_c2	2.5	comp89640_c2_seq3	0	NO MATCH	1194	0	0	0	0	0	0	1	0	0	2.02	2.15
	comp59539_c2	2.49	comp59539_c2_seq1	0	NO MATCH	982	0	0	0	0	0	0	1	0	0.01	0.26	0.52
	comp67563_c0	2.49	comp67563_c0_seq2	0	NO MATCH	509	0	0	0	0	0	0	1	0	0	1.16	1.37
	comp85700_c2	2.49	comp85700_c2_seq7	0	NO MATCH	2258	0	0	0	0	0	0	1	0	0.02	2.25	2.36
	comp98476_c0	2.49	comp98476_c0_seq1	XP_001845218	78 kDa glucose-regulated protein [Culex quinquefasciatus] >gi|167876348|gb|EDS39731.1| 78 kDa glucose-regulated protein [Culex quinquefasciatus]	3201	657	639	0	551	599	0	1	0	0	5.06	5.06
	comp98671_c1	2.49	comp98671_c1_seq3	XP_001647632	alpha-esterase [Aedes aegypti] >gi|108866576|gb|EAT32300.1| AAEL015578-PA [Aedes aegypti]	825	501	45	5.30247e-16	39	43	0	1	0	0	5.36	5.3
	comp61472_c0	2.48	comp61472_c0_seq1	0	NO MATCH	1328	0	0	0	0	0	0	1	0	0.01	0.27	-0.06
	comp71676_c0	2.48	comp71676_c0_seq1	0	NO MATCH	563	0	0	0	0	0	0	1	0	0	2.07	2.27
	comp76338_c0	2.48	comp76338_c0_seq1	XP_001656194	hypothetical protein AaeL_AAEL012683 [Aedes aegypti] >gi|108870899|gb|EAT35124.1| AAEL012683-PA [Aedes aegypti]	370	499	122	1.37813e-55	103	113	0	1	0.02	0.03	2.16	2
	comp79818_c0	2.48	comp79818_c0_seq1	AAQ01581	agCP7521-like protein [Aedes albopictus]	1260	602	129	3.63116e-27	60	88	0	1	0.01	0	3.42	3.39
	comp81969_c3	2.48	comp81969_c3_seq5	0	NO MATCH	807	0	0	0	0	0	0	1	0	0	0.76	0.99
	comp85494_c1	2.48	comp85494_c1_seq11	0	NO MATCH	2344	0	0	0	0	0	0	1	0	0	2.45	2.38
	comp87322_c0	2.48	comp87322_c0_seq1	0	NO MATCH	2122	0	0	0	0	0	0	1	0	0	3.74	3.58
	comp88876_c0	2.48	comp88876_c0_seq1	0	NO MATCH	642	0	0	0	0	0	0	1	0.01	0.02	-0.34	-0.1
	comp89060_c2	2.48	comp89060_c2_seq1	0	NO MATCH	1718	0	0	0	0	0	0	1	0	0	2.47	2.47
	comp91636_c0	2.48	comp91636_c0_seq1	0	NO MATCH	1502	0	0	0	0	0	0	1	0	0	1.32	1.24
	comp94267_c1	2.48	comp94267_c1_seq17	0	NO MATCH	981	0	0	0	0	0	0	1	0	0	3.42	3.48
	comp71815_c0	2.47	comp71815_c0_seq2	0	NO MATCH	500	0	0	0	0	0	0	1	0	0	0.88	0.65
	comp77640_c1	2.47	comp77640_c1_seq3	0	NO MATCH	430	0	0	0	0	0	0	1	0	0	0.83	0.63
	comp82138_c0	2.47	comp82138_c0_seq2	0	NO MATCH	1127	0	0	0	0	0	0	1	0	0	1.95	1.74
	comp94162_c1	2.47	comp94162_c1_seq8	0	NO MATCH	850	0	0	0	0	0	0	1	0	0.01	3.86	3.83
	comp77857_c0	2.46	comp77857_c0_seq1	0	NO MATCH	450	0	0	0	0	0	0	1	0	0.01	1.69	1.39
	comp78800_c0	2.46	comp78800_c0_seq13	0	NO MATCH	517	0	0	0	0	0	0	1	0	0	0.32	0.29
	comp80474_c1	2.46	comp80474_c1_seq4	0	NO MATCH	1440	0	0	0	0	0	0	1	0.01	0	1.55	1.05
	comp97259_c2	2.46	comp97259_c2_seq1	WP_007302852	hypothetical protein [Wolbachia endosymbiont of Culex quinquefasciatus] >gi|190571717|ref|YP_001976075.1| hypothetical protein WPa_1346 [Wolbachia endosymbiont of Culex quinquefasciatus Pel] >gi|190357989|emb|CAQ55453.1| hypothetical protein WP1346 [Wolbachia endosymbiont of Culex quinquefasciatus Pel] >gi|212995416|gb|EEB56057.1| hypothetical protein C1A_1079 [Wolbachia endosymbiont of Culex qui…	2598	3882	314	4.81564e-47	125	168	0	1	0	0	3.73	3.78
	comp38293_c0	2.45	comp38293_c0_seq1	XP_001662961	mitochondrial import inner membrane translocase subunit tim44 [Aedes aegypti] >gi|108870735|gb|EAT34960.1| AAEL012845-PA [Aedes aegypti]	745	433	90	3.6392e-07	40	56	0	1	0.01	0.02	1.06	1.07
	comp74614_c0	2.45	comp74614_c0_seq1	0	NO MATCH	1593	0	0	0	0	0	0	1	0	0	0.58	0.36
	comp75302_c0	2.45	comp75302_c0_seq1	XP_001661785	hypothetical protein AaeL_AAEL011617 [Aedes aegypti] >gi|108872067|gb|EAT36292.1| AAEL011617-PA [Aedes aegypti]	1783	1027	594	0	559	570	0	1	0	0	0.92	1.26
	comp77642_c0	2.45	comp77642_c0_seq2	0	NO MATCH	689	0	0	0	0	0	0	1	0	0	1.12	1.26
	comp78038_c0	2.45	comp78038_c0_seq1	XP_315547	AGAP005546-PA [Anopheles gambiae str. PEST] >gi|157015524|gb|EAA11197.4| AGAP005546-PA [Anopheles gambiae str. PEST]	1718	1797	92	2.12534e-42	90	91	0	1	0	0	1.47	1.08
	comp83375_c1	2.45	comp83375_c1_seq1	XP_001659694	hypothetical protein AaeL_AAEL009083 [Aedes aegypti] >gi|108874859|gb|EAT39084.1| AAEL009083-PA [Aedes aegypti]	2298	323	291	1.23897e-75	147	197	0	1	0	0	5.09	5.12
	comp86340_c0	2.45	comp86340_c0_seq1	0	NO MATCH	1678	0	0	0	0	0	0	1	0	0	2.54	2.46
	comp87232_c1	2.45	comp87232_c1_seq9	0	NO MATCH	1138	0	0	0	0	0	0	1	0	0	0.7	0.54
	comp89962_c0	2.45	comp89962_c0_seq4	0	NO MATCH	4255	0	0	0	0	0	0	1	0.02	0.01	4.7	4.67
	comp96614_c3	2.45	comp96614_c3_seq7	0	NO MATCH	1573	0	0	0	0	0	0	1	0	0	3.58	3.51
	comp76020_c0	2.44	comp76020_c0_seq1	0	NO MATCH	381	0	0	0	0	0	0	1	0	0	2.53	2.64
	comp76534_c1	2.44	comp76534_c1_seq5	0	NO MATCH	2478	0	0	0	0	0	0	1	0	0	1.35	1.65
	comp79188_c0	2.44	comp79188_c0_seq1	XP_001857839	translation elongation factor EF-1 alpha/Tu [Culex quinquefasciatus] >gi|167871381|gb|EDS34764.1| translation elongation factor EF-1 alpha/Tu [Culex quinquefasciatus]	1149	380	189	6.9886e-43	88	126	0	1	0	0.01	0.08	-0.16
	comp79931_c1	2.44	comp79931_c1_seq2	0	NO MATCH	635	0	0	0	0	0	0	1	0	0	1.54	1.85
	comp81916_c0	2.44	comp81916_c0_seq9	0	NO MATCH	1612	0	0	0	0	0	0	1	0	0	0.29	-0.06
	comp99333_c1	2.44	comp99333_c1_seq1	0	NO MATCH	1406	0	0	0	0	0	0	1	0	0	5.94	5.93
	comp52190_c0	2.43	comp52190_c0_seq1	0	NO MATCH	400	0	0	0	0	0	0	1	0	0	3.83	3.75
	comp78370_c0	2.43	comp78370_c0_seq2	0	NO MATCH	519	0	0	0	0	0	0	1	0	0	1.1	0.88
	comp84350_c0	2.43	comp84350_c0_seq1	0	NO MATCH	557	0	0	0	0	0	0	1	0	0	4.54	4.49
	comp86638_c3	2.43	comp86638_c3_seq1	0	NO MATCH	1831	0	0	0	0	0	0	1	0	0.01	0.22	0.3
	comp88768_c0	2.43	comp88768_c0_seq4	0	NO MATCH	2600	0	0	0	0	0	0	1	0	0	4.79	4.73
	comp90895_c1	2.43	comp90895_c1_seq1	XP_001847261	synaptic vesicle protein [Culex quinquefasciatus] >gi|167862452|gb|EDS25835.1| synaptic vesicle protein [Culex quinquefasciatus]	445	537	92	8.89779e-34	73	81	0	1	0	0	1.39	1.25
	comp98178_c0	2.43	comp98178_c0_seq2	XP_001653127	ion channel nompc [Aedes aegypti] >gi|108875922|gb|EAT40147.1| AAEL008117-PA [Aedes aegypti]	4305	1297	883	6.66284e-108	280	455	0	1	0	0	3.8	3.69
	comp66389_c0	2.42	comp66389_c0_seq1	0	NO MATCH	225	0	0	0	0	0	0	1	0.01	0	-0.44	0.07
	comp67331_c0	2.42	comp67331_c0_seq8	XP_003730886	PREDICTED: uncharacterized protein K02A2.6-like [Strongylocentrotus purpuratus]	3355	1381	354	9.25122e-86	167	231	0	1	0	0.01	0.76	0.36
	comp76635_c0	2.42	comp76635_c0_seq1	XP_001848397	galactosyltransferase [Culex quinquefasciatus] >gi|167864871|gb|EDS28254.1| galactosyltransferase [Culex quinquefasciatus]	832	358	92	3.05797e-11	44	54	0	1	0	0	2.85	2.85
	comp76967_c0	2.42	comp76967_c0_seq3	0	NO MATCH	930	0	0	0	0	0	0	1	0	0	0.26	0.45
	comp79474_c3	2.42	comp79474_c3_seq4	0	NO MATCH	1501	0	0	0	0	0	0	1	0	0	0.13	0.33
	comp65977_c0	2.41	comp65977_c0_seq1	0	NO MATCH	1175	0	0	0	0	0	0	1	0	0	3.33	3.29
	comp79295_c0	2.41	comp79295_c0_seq8	0	NO MATCH	1108	0	0	0	0	0	0	1	0	0	0.63	0.38
	comp91465_c0	2.41	comp91465_c0_seq4	0	NO MATCH	1153	0	0	0	0	0	0	1	0	0	3.58	3.54
	comp95624_c2	2.41	comp95624_c2_seq1	0	NO MATCH	726	0	0	0	0	0	0	1	0	0	1.88	1.9
	comp83029_c0	2.4	comp83029_c0_seq15	0	NO MATCH	1209	0	0	0	0	0	0	1	0	0.01	0.06	0.1
	comp83426_c1	2.4	comp83426_c1_seq1	0	NO MATCH	1039	0	0	0	0	0	0	1	0	0	1.91	2.27
	comp85464_c0	2.4	comp85464_c0_seq2	0	NO MATCH	1107	0	0	0	0	0	0	1	0	0	2.18	2.06
	comp90843_c2	2.4	comp90843_c2_seq3	XP_001653127	ion channel nompc [Aedes aegypti] >gi|108875922|gb|EAT40147.1| AAEL008117-PA [Aedes aegypti]	3648	1297	397	3.92424e-29	109	188	0	1	0	0	9.43	9.4
	comp91642_c1	2.4	comp91642_c1_seq5	0	NO MATCH	1972	0	0	0	0	0	0	1	0	0	1.26	1.32
	comp97101_c0	2.4	comp97101_c0_seq1	0	NO MATCH	446	0	0	0	0	0	0	1	0	0	2.7	2.66
	comp97227_c0	2.4	comp97227_c0_seq3	0	NO MATCH	628	0	0	0	0	0	0	1	0	0	0.57	0.46
	comp73933_c0	2.39	comp73933_c0_seq3	0	NO MATCH	1233	0	0	0	0	0	0	1	0	0	1.82	1.86
	comp79265_c0	2.39	comp79265_c0_seq1	0	NO MATCH	1122	0	0	0	0	0	0	1	0	0.01	0.34	0.52
	comp81001_c0	2.39	comp81001_c0_seq2	XP_001862441	pol-like protein [Culex quinquefasciatus] >gi|167873663|gb|EDS37046.1| pol-like protein [Culex quinquefasciatus]	1214	315	183	1.18592e-27	65	110	0	1	0.01	0	1.72	1.83
	comp81409_c0	2.39	comp81409_c0_seq8	0	NO MATCH	1148	0	0	0	0	0	0	1	0	0.01	0.45	0.28
	comp82202_c0	2.39	comp82202_c0_seq12	0	NO MATCH	1850	0	0	0	0	0	0	1	0.01	0	0.63	0.37
	comp84090_c0	2.39	comp84090_c0_seq10	XP_003730886	PREDICTED: uncharacterized protein K02A2.6-like [Strongylocentrotus purpuratus]	5574	1381	1374	0	523	767	0	1	0	0	1.58	1.78
	comp85495_c0	2.39	comp85495_c0_seq1	XP_002086044	GE11323 [Drosophila yakuba] >gi|194185903|gb|EDW99514.1| GE11323 [Drosophila yakuba]	696	553	220	7.1531e-20	63	106	0	1	0.01	0	0.58	0.69
	comp86344_c0	2.39	comp86344_c0_seq9	0	NO MATCH	1046	0	0	0	0	0	0	1	0	0	1.74	1.59
	comp87120_c0	2.39	comp87120_c0_seq4	XP_001660185	hypothetical protein AaeL_AAEL009520 [Aedes aegypti] >gi|108874377|gb|EAT38602.1| AAEL009520-PA [Aedes aegypti]	5026	793	753	5.36523e-173	334	472	0	1	0	0	10.18	10.19
	comp89425_c1	2.39	comp89425_c1_seq22	0	NO MATCH	659	0	0	0	0	0	0	1	0	0	2.21	2.26
	comp94797_c0	2.39	comp94797_c0_seq9	0	NO MATCH	990	0	0	0	0	0	0	1	0	0	2.35	2.15
	comp95755_c3	2.39	comp95755_c3_seq3	0	NO MATCH	1215	0	0	0	0	0	0	1	0	0	1.65	1.61
	comp96968_c0	2.39	comp96968_c0_seq1	0	NO MATCH	973	0	0	0	0	0	0	1	0	0	1.6	1.3
	comp66930_c0	2.38	comp66930_c0_seq1	XP_001653232	Histone H2A, putative [Aedes aegypti] >gi|108875611|gb|EAT39836.1| AAEL008385-PA [Aedes aegypti]	367	124	93	1.34479e-34	75	86	0	1	0	0	1.41	1.39
	comp77184_c2	2.38	comp77184_c2_seq1	0	NO MATCH	1051	0	0	0	0	0	0	1	0.01	0.01	3.26	3.28
	comp84851_c0	2.38	comp84851_c0_seq1	0	NO MATCH	323	0	0	0	0	0	0	1	0	0.01	-0.05	0.16
	comp96002_c0	2.38	comp96002_c0_seq6	0	NO MATCH	2403	0	0	0	0	0	0	1	0.01	0	0.01	-0.17
	comp97139_c1	2.38	comp97139_c1_seq1	B56679	probable reverse transcriptase - house mosquito >gi|403081|gb|AAA28291.1| reverse transcriptase [Culex pipiens]	1927	887	359	4.57313e-97	181	242	0	1	0	0	4.49	4.49
	comp37883_c0	2.37	comp37883_c0_seq1	0	NO MATCH	235	0	0	0	0	0	0	1	0	0	2.32	2.44
	comp61381_c1	2.37	comp61381_c1_seq1	0	NO MATCH	524	0	0	0	0	0	0	1	0.01	0	1.54	1.74
	comp77566_c0	2.37	comp77566_c0_seq2	0	NO MATCH	351	0	0	0	0	0	0	1	0.01	0	0.25	0.19
	comp79545_c0	2.37	comp79545_c0_seq1	0	NO MATCH	927	0	0	0	0	0	0	1	0	0	2.09	2.13
	comp87018_c0	2.37	comp87018_c0_seq1	0	NO MATCH	3183	0	0	0	0	0	0	1	0	0.01	1.06	1.02
	comp89942_c0	2.37	comp89942_c0_seq1	0	NO MATCH	1497	0	0	0	0	0	0	1	0.01	0.02	4.71	4.67
	comp68577_c0	2.36	comp68577_c0_seq3	0	NO MATCH	1062	0	0	0	0	0	0	1	0.01	0	0.69	0.57
	comp74260_c1	2.36	comp74260_c1_seq1	0	NO MATCH	435	0	0	0	0	0	0	1	0	0.01	1.67	1.65
	comp75921_c0	2.36	comp75921_c0_seq1	S70430	hypothetical protein 4 - fruit fly (Drosophila melanogaster) retrotransposon mgd1	748	1186	249	1.31838e-89	156	199	0	1	0	0	0.16	0.6
	comp82491_c2	2.36	comp82491_c2_seq1	XP_001657459	hypothetical protein AaeL_AAEL000961 [Aedes aegypti] >gi|108883732|gb|EAT47957.1| AAEL000961-PA [Aedes aegypti]	1111	2335	62	3.01035e-11	32	38	0	1	0	0	2.9	2.84
	comp86743_c0	2.36	comp86743_c0_seq2	0	NO MATCH	1042	0	0	0	0	0	0	1	0	0	2.23	2.31
	comp90129_c0	2.36	comp90129_c0_seq8	0	NO MATCH	1260	0	0	0	0	0	0	1	0	0	3.01	3
	comp92211_c3	2.36	comp92211_c3_seq11	0	NO MATCH	1440	0	0	0	0	0	0	1	0	0	1.66	1.86
	comp79878_c0	2.35	comp79878_c0_seq4	0	NO MATCH	1511	0	0	0	0	0	0	1	0	0	0.15	0.07
	comp97109_c1	2.35	comp97109_c1_seq5	XP_006625252	PREDICTED: titin-like [Apis dorsata]	2944	395	171	2.70545e-09	43	84	0	1	0	0	3.17	3.09
	comp61804_c0	2.34	comp61804_c0_seq2	XP_004521125	PREDICTED: uncharacterized protein LOC101450825 [Ceratitis capitata]	1255	285	128	4.89368e-08	44	70	0	1	0.01	0.01	1.68	1.82
	comp82111_c0	2.34	comp82111_c0_seq1	AAL56547	gag polyprotein [Anopheles gambiae]	1518	476	180	2.59338e-57	107	141	0	1	0	0	1.02	1.3
	comp82203_c0	2.34	comp82203_c0_seq6	0	NO MATCH	614	0	0	0	0	0	0	1	0	0.04	-0.48	-0.11
	comp91650_c0	2.34	comp91650_c0_seq4	XP_001654909	hypothetical protein AaeL_AAEL010806 [Aedes aegypti] >gi|108872947|gb|EAT37172.1| AAEL010806-PA, partial [Aedes aegypti]	3058	103	102	1.63399e-49	94	98	0	1	0	0	4.42	4.26
	comp96990_c0	2.34	comp96990_c0_seq1	XP_001656027	ccaat/enhancer binding protein [Aedes aegypti] >gi|108881722|gb|EAT45947.1| AAEL002853-PA [Aedes aegypti]	3943	367	325	9.91555e-119	240	242	0	1	0	0	5.78	5.82
	comp99460_c0	2.34	comp99460_c0_seq1	XP_001648587	hypothetical protein AaeL_AAEL004181 [Aedes aegypti] >gi|108880235|gb|EAT44460.1| AAEL004181-PA, partial [Aedes aegypti]	9035	2805	2837	0	1783	2162	0	1	0	0	4.6	4.6
	comp71124_c0	2.33	comp71124_c0_seq2	XP_003376808	retrovirus-related Pol polyprotein from transposon TNT 1-94 [Trichinella spiralis] >gi|316974460|gb|EFV57947.1| retrovirus-related Pol polyprotein from transposon TNT 1-94 [Trichinella spiralis]	1145	1324	189	1.198e-10	68	93	0	1	0	0	2.45	2.41
	comp79683_c0	2.33	comp79683_c0_seq1	XP_001649276	valacyclovir hydrolase [Aedes aegypti] >gi|108879877|gb|EAT44102.1| AAEL004487-PA [Aedes aegypti]	1610	311	305	3.33642e-151	261	276	0	1	0.01	0.01	0.25	0.15
	comp84798_c0	2.33	comp84798_c0_seq1	0	NO MATCH	614	0	0	6.74161e-120	0	0	0	1	0	0	4.74	4.7
	comp87501_c0	2.33	comp87501_c0_seq1	0	NO MATCH	1136	0	0	0	0	0	0	1	0	0	1.19	1.15
	comp91437_c2	2.33	comp91437_c2_seq1	0	NO MATCH	514	0	0	0	0	0	0	1	0.02	0.01	0.07	0.44
	comp29523_c0	2.32	comp29523_c0_seq1	0	NO MATCH	521	0	0	0	0	0	0	1	0.01	0.01	0.57	0.19
	comp89108_c0	2.32	comp89108_c0_seq1	XP_001660383	glucosyl/glucuronosyl transferases [Aedes aegypti] >gi|108882818|gb|EAT47043.1| AAEL001822-PA [Aedes aegypti]	1783	528	528	0	432	466	0	1	0.01	0	6.45	6.45
	comp91396_c0	2.32	comp91396_c0_seq1	XP_008274567	PREDICTED: elastin-like isoform X4 [Stegastes partitus]	1641	936	73	1.44919e-08	29	43	0	1	0	0	1.86	1.86
	comp92256_c0	2.32	comp92256_c0_seq17	0	NO MATCH	3177	0	0	0	0	0	0	1	0	0	5.26	5.3
	comp94578_c1	2.32	comp94578_c1_seq5	0	NO MATCH	1332	0	0	0	0	0	0	1	0	0	4.51	4.54
	comp77116_c0	2.31	comp77116_c0_seq2	0	NO MATCH	1333	0	0	0	0	0	0	1	0.02	0	0.51	0.48
	comp85675_c2	2.31	comp85675_c2_seq5	0	NO MATCH	1539	0	0	0	0	0	0	1	0	0	2.66	2.46
	comp85689_c1	2.31	comp85689_c1_seq1	0	NO MATCH	520	0	0	0	0	0	0	1	0.01	0.01	0.54	0.6
	comp86466_c1	2.31	comp86466_c1_seq1	XP_001658000	glutathione-s-transferase theta, gst [Aedes aegypti]	937	218	217	3.18266e-90	164	185	0	1	0	0	10.3	10.3
	comp89435_c1	2.31	comp89435_c1_seq11	0	NO MATCH	1196	0	0	0	0	0	0	1	0.01	0.01	0.76	1
	comp51161_c0	2.3	comp51161_c0_seq1	0	NO MATCH	283	0	0	0	0	0	0	1	0.02	0	-0.18	-0.25
	comp61472_c1	2.3	comp61472_c1_seq1	0	NO MATCH	1074	0	0	0	0	0	0	1	0	0	0.99	0.7
	comp79402_c0	2.3	comp79402_c0_seq3	0	NO MATCH	1480	0	0	0	0	0	0	1	0.01	0	-0.13	0.24
	comp80674_c0	2.3	comp80674_c0_seq1	0	NO MATCH	479	0	0	0	0	0	0	1	0.01	0.01	1.19	1.41
	comp81470_c0	2.3	comp81470_c0_seq2	CCX34027	Similar to Ankyrin repeat domain-containing protein 50; acc. no. Q9ULJ7 [Pyronema omphalodes CBS 100304]	839	996	274	1.54191e-34	87	153	0	1	0	0.01	0.76	0.66
	comp94990_c0	2.3	comp94990_c0_seq2	XP_005159218	PREDICTED: uncharacterized protein LOC101883233 [Danio rerio]	570	1908	98	1.049e-07	35	52	0	1	0	0	1.74	1.69
	comp69934_c0	2.29	comp69934_c0_seq6	0	NO MATCH	1427	0	0	0	0	0	0	1	0.04	0.02	0.58	0.71
	comp80759_c1	2.29	comp80759_c1_seq7	0	NO MATCH	1359	0	0	0	0	0	0	1	0.01	0	1.01	0.65
	comp86765_c0	2.29	comp86765_c0_seq2	0	NO MATCH	981	0	0	0	0	0	0	1	0	0	1.54	1.52
	comp93044_c1	2.29	comp93044_c1_seq6	XP_001662697	maltose phosphorylase [Aedes aegypti] >gi|108871043|gb|EAT35268.1| AAEL012554-PA [Aedes aegypti]	2356	1438	381	1.33994e-141	249	296	0	1	0	0	4.03	4.11
	comp96233_c1	2.29	comp96233_c1_seq2	0	NO MATCH	1096	0	0	0	0	0	0	1	0	0	2.72	2.64
	comp66632_c0	2.28	comp66632_c0_seq1	XP_002611812	hypothetical protein BRAFLDRAFT_103034 [Branchiostoma floridae] >gi|229297184|gb|EEN67821.1| hypothetical protein BRAFLDRAFT_103034 [Branchiostoma floridae]	2378	674	565	8.08902e-70	173	282	0	1	0	0.02	0.87	0.85
	comp82632_c0	2.28	comp82632_c0_seq7	0	NO MATCH	751	0	0	0	0	0	0	1	0	0	1.69	1.77
	comp85472_c1	2.28	comp85472_c1_seq1	0	NO MATCH	1055	0	0	0	0	0	0	1	0	0.01	2.5	2.55
	comp86742_c0	2.28	comp86742_c0_seq5	0	NO MATCH	604	0	0	0	0	0	0	1	0	0	2.22	2.41
	comp87153_c1	2.28	comp87153_c1_seq6	0	NO MATCH	2372	0	0	0	0	0	0	1	0	0.01	2.62	2.69
	comp91089_c1	2.28	comp91089_c1_seq12	0	NO MATCH	908	0	0	0	0	0	0	1	0	0	2.71	2.72
	comp94112_c2	2.28	comp94112_c2_seq9	0	NO MATCH	1510	0	0	0	0	0	0	1	0	0	2.55	2.5
	comp59178_c0	2.27	comp59178_c0_seq1	0	NO MATCH	504	0	0	0	0	0	0	1	0	0	0.31	0.63
	comp79151_c0	2.27	comp79151_c0_seq3	XP_001658678	hypothetical protein AaeL_AAEL007834 [Aedes aegypti] >gi|403182902|gb|EJY57706.1| AAEL007834-PB [Aedes aegypti]	1500	363	304	3.60514e-128	236	243	0	1	0	0	4.54	4.63
	comp83344_c0	2.27	comp83344_c0_seq2	0	NO MATCH	1508	0	0	0	0	0	0	1	0	0.01	0.6	0.59
	comp85563_c1	2.27	comp85563_c1_seq9	0	NO MATCH	1618	0	0	0	0	0	0	1	0	0	1.71	1.71
	comp90186_c2	2.27	comp90186_c2_seq2	0	NO MATCH	864	0	0	0	0	0	0	1	0	0	2.08	1.84
	comp69838_c0	2.26	comp69838_c0_seq1	XP_003730886	PREDICTED: uncharacterized protein K02A2.6-like [Strongylocentrotus purpuratus]	6055	1381	1097	0	438	626	0	1	0	0	2.1	2.17
	comp74050_c0	2.26	comp74050_c0_seq2	0	NO MATCH	269	0	0	0	0	0	0	1	0.02	0	-0.21	-0.04
	comp77361_c1	2.26	comp77361_c1_seq3	EJY57933	AAEL017299-PA [Aedes aegypti]	1523	894	192	1.23824e-75	139	159	0	1	0.01	0	1.04	1.16
	comp81015_c0	2.26	comp81015_c0_seq1	0	NO MATCH	476	0	0	0	0	0	0	1	0.01	0.01	0.92	0.92
	comp84201_c4	2.26	comp84201_c4_seq1	0	NO MATCH	229	0	0	0	0	0	0	1	0	0	1.15	1.01
	comp84309_c1	2.26	comp84309_c1_seq1	AAO52668	putative gag-pol polyprotein [Aster yellows phytoplasma]	2969	291	125	4.64373e-25	67	88	0	1	0	0	2.61	2.57
	comp84410_c0	2.26	comp84410_c0_seq18	0	NO MATCH	1504	0	0	0	0	0	0	1	0	0	2.05	1.9
	comp85749_c0	2.26	comp85749_c0_seq7	0	NO MATCH	1072	0	0	0	0	0	0	1	0	0	3.63	3.69
	comp86136_c0	2.26	comp86136_c0_seq1	CAA04050	RNase H [Drosophila melanogaster]	6886	1217	1189	0	459	677	0	1	0	0	2.19	2.18
	comp92820_c0	2.26	comp92820_c0_seq25	0	NO MATCH	2151	0	0	0	0	0	0	1	0	0	2.8	2.76
	comp96438_c2	2.26	comp96438_c2_seq5	XP_001322356	PT repeat family protein [Trichomonas vaginalis G3] >gi|121905201|gb|EAY10133.1| PT repeat family protein [Trichomonas vaginalis G3]	1672	607	279	2.00383e-13	85	118	0	1	0	0	0.33	0.7
	comp96925_c3	2.26	comp96925_c3_seq1	0	NO MATCH	466	0	0	0	0	0	0	1	0	0	0.48	0.64
	comp99493_c0	2.26	comp99493_c0_seq1	0	NO MATCH	224	0	0	0	0	0	0	1	0	0	3.27	3.18
	comp64106_c0	2.25	comp64106_c0_seq1	0	NO MATCH	508	0	0	0	0	0	0	1	0	0.03	0.94	0.92
	comp81545_c0	2.25	comp81545_c0_seq2	XP_007504736	PREDICTED: RNA-binding protein 33 isoform X12 [Monodelphis domestica]	738	1259	83	4.07347e-11	42	44	0	1	0	0	7.11	7.13
	comp85048_c0	2.25	comp85048_c0_seq1	0	NO MATCH	663	0	0	0	0	0	0	1	0	0.01	0.27	0.29
	comp86171_c2	2.25	comp86171_c2_seq26	0	NO MATCH	2414	0	0	0	0	0	0	1	0	0.01	3.72	3.7
	comp88049_c3	2.25	comp88049_c3_seq3	0	NO MATCH	1401	0	0	0	0	0	0	1	0	0	2.87	2.81
	comp88439_c1	2.25	comp88439_c1_seq4	0	NO MATCH	1021	0	0	0	0	0	0	1	0	0	1.87	1.82
	comp72929_c0	2.24	comp72929_c0_seq2	0	NO MATCH	505	0	0	0	0	0	0	1	0	0	1.18	0.96
	comp76788_c0	2.24	comp76788_c0_seq1	XP_001651643	SPASIC protein, putative [Aedes aegypti] >gi|108883817|gb|EAT48042.1| AAEL000863-PA [Aedes aegypti]	1114	471	371	0	318	352	0	1	0	0	1.55	1.56
	comp82445_c2	2.24	comp82445_c2_seq2	EFN89995	hypothetical protein EAI_13241 [Harpegnathos saltator]	1111	325	202	1.18378e-07	57	96	0	1	0	0.01	2.06	1.89
	comp83370_c0	2.24	comp83370_c0_seq2	0	NO MATCH	639	0	0	0	0	0	0	1	0.01	0	1.04	0.81
	comp89062_c0	2.24	comp89062_c0_seq6	EFA12776	hypothetical protein TcasGA2_TC005019 [Tribolium castaneum]	3454	1226	170	5.17433e-07	49	83	0	1	0	0	3.32	3.31
	comp91598_c0	2.24	comp91598_c0_seq17	0	NO MATCH	1186	0	0	0	0	0	0	1	0	0	4.68	4.65
	comp94413_c0	2.24	comp94413_c0_seq1	XP_001660378	macroglobulin/complement [Aedes aegypti] >gi|108882813|gb|EAT47038.1| AAEL001794-PB, partial [Aedes aegypti]	3482	1270	793	0	401	548	0	1	0	0	5.8	5.77
	comp97653_c1	2.24	comp97653_c1_seq9	XP_001659578	coagulation factor X, putative [Aedes aegypti] >gi|108875056|gb|EAT39281.1| AAEL008904-PA [Aedes aegypti]	2288	267	230	1.08256e-63	126	168	0	1	0	0	3.46	3.41
	comp97661_c1	2.24	comp97661_c1_seq2	XP_001651896	hypothetical protein AaeL_AAEL006323 [Aedes aegypti] >gi|108877898|gb|EAT42123.1| AAEL006323-PA [Aedes aegypti]	2616	842	785	0	585	655	0	1	0	0	3.25	3.21
	comp68604_c0	2.23	comp68604_c0_seq1	EFA12979	hypothetical protein TcasGA2_TC004282 [Tribolium castaneum]	3964	1175	812	2.58294e-175	332	492	0	1	0	0	0.8	0.98
	comp72545_c0	2.23	comp72545_c0_seq2	0	NO MATCH	1737	0	0	0	0	0	0	1	0	0.01	1.89	1.84
	comp79708_c2	2.23	comp79708_c2_seq19	0	NO MATCH	1190	0	0	0	0	0	0	1	0	0.03	2.93	2.75
	comp82428_c1	2.23	comp82428_c1_seq3	XP_001655283	larval cuticle protein, putative [Aedes aegypti] >gi|108882141|gb|EAT46366.1| AAEL002441-PA [Aedes aegypti]	1850	163	157	4.94375e-08	49	68	0	1	0	0	3.67	3.59
	comp88688_c1	2.23	comp88688_c1_seq4	0	NO MATCH	745	0	0	0	0	0	0	1	0.01	0	1.1	1.09
	comp93784_c0	2.23	comp93784_c0_seq1	ADY68483	cytochrome P450 [Aedes albopictus]	2987	499	483	0	468	469	0	1	0	0	8.95	8.94
	comp96925_c1	2.23	comp96925_c1_seq1	0	NO MATCH	1333	0	0	0	0	0	0	1	0	0	1.45	1.32
	comp97607_c0	2.23	comp97607_c0_seq3	0	NO MATCH	3643	0	0	0	0	0	0	1	0	0	3.6	3.59
	comp74796_c1	2.22	comp74796_c1_seq6	0	NO MATCH	629	0	0	0	0	0	0	1	0	0	1.39	1.41
	comp77230_c0	2.22	comp77230_c0_seq1	XP_001848083	conserved hypothetical protein [Culex quinquefasciatus] >gi|167864193|gb|EDS27576.1| conserved hypothetical protein [Culex quinquefasciatus]	1833	299	166	6.91652e-71	137	151	0	1	0.02	0	0.03	-0.2
	comp78387_c0	2.22	comp78387_c0_seq3	0	NO MATCH	655	0	0	0	0	0	0	1	0	0	6.52	6.52
	comp87127_c0	2.22	comp87127_c0_seq3	0	NO MATCH	1536	0	0	0	0	0	0	1	0.01	0	2.86	2.78
	comp93434_c0	2.22	comp93434_c0_seq2	XP_001654109	hypothetical protein AaeL_AAEL009912 [Aedes aegypti] >gi|108873955|gb|EAT38180.1| AAEL009912-PA [Aedes aegypti]	2439	687	481	0	385	415	0	1	0	0	6.83	6.83
	comp97699_c0	2.22	comp97699_c0_seq2	XP_001656468	V-1 protein, putative [Aedes aegypti] >gi|108884345|gb|EAT48570.1| AAEL000447-PA [Aedes aegypti]	7922	334	331	8.48964e-136	240	279	0	1	0	0	4.38	4.4
	comp72825_c0	2.21	comp72825_c0_seq4	0	NO MATCH	1444	0	0	0	0	0	0	1	0	0.01	1.56	1.53
	comp76343_c0	2.21	comp76343_c0_seq1	0	NO MATCH	638	0	0	0	0	0	0	1	0	0.01	0.59	0.72
	comp81083_c0	2.21	comp81083_c0_seq2	0	NO MATCH	918	0	0	0	0	0	0	1	0.01	0	-0.15	-0.14
	comp81969_c0	2.21	comp81969_c0_seq3	WP_018199564	MULTISPECIES: hypothetical protein [Hydrogenedentes]	1009	1836	135	2.65484e-08	47	60	0	1	0	0.01	2.96	3.03
	comp87243_c1	2.21	comp87243_c1_seq7	0	NO MATCH	1524	0	0	0	0	0	0	1	0	0	2.21	2.27
	comp88412_c0	2.21	comp88412_c0_seq1	0	NO MATCH	1477	0	0	0	0	0	0	1	0.01	0	0.54	0.46
	comp89157_c0	2.21	comp89157_c0_seq5	0	NO MATCH	470	0	0	0	0	0	0	1	0	0.01	0.96	0.55
	comp89164_c1	2.21	comp89164_c1_seq3	CCH14900	endonuclease-reverse transcriptase [Blattella germanica]	2035	976	373	3.47333e-26	102	171	0	1	0	0	1.61	1.77
	comp16520_c0	2.2	comp16520_c0_seq1	0	NO MATCH	422	0	0	0	0	0	0	1	0.02	0.01	0.64	0.8
	comp72135_c0	2.2	comp72135_c0_seq1	BAC82628	pol-like protein [Anopheles gambiae]	3354	1077	987	1.32969e-100	283	477	0	1	0	0	1.07	0.85
	comp84986_c0	2.2	comp84986_c0_seq3	0	NO MATCH	2380	0	0	0	0	0	0	1	0.01	0	0.86	0.9
	comp86505_c3	2.2	comp86505_c3_seq1	0	NO MATCH	433	0	0	0	0	0	0	1	0	0	0.47	0.51
	comp88230_c0	2.2	comp88230_c0_seq2	0	NO MATCH	1087	0	0	0	0	0	0	1	0	0.01	1.2	1.15
	comp94700_c1	2.2	comp94700_c1_seq2	0	NO MATCH	1145	0	0	0	0	0	0	1	0	0.01	0.74	0.68
	comp69974_c0	2.19	comp69974_c0_seq4	0	NO MATCH	1192	0	0	0	0	0	0	1	0.01	0	0.38	0.39
	comp78512_c0	2.19	comp78512_c0_seq1	XP_001661167	purine nucleoside phosphorylase [Aedes aegypti] >gi|108882341|gb|EAT46566.1| AAEL002269-PA [Aedes aegypti]	382	298	36	2.06001e-11	34	36	0	1	0	0	3.45	3.47
	comp80178_c0	2.19	comp80178_c0_seq1	XP_001660377	macroglobulin/complement [Aedes aegypti] >gi|108882812|gb|EAT47037.1| AAEL001794-PA, partial [Aedes aegypti]	782	1334	251	7.50261e-70	142	175	0	1	0.01	0	3.76	3.71
	comp83787_c1	2.19	comp83787_c1_seq2	0	NO MATCH	1063	0	0	0	0	0	0	1	0	0	4.03	4.05
	comp88391_c2	2.19	comp88391_c2_seq10	EJY57408	AAEL017571-PA [Aedes aegypti]	1815	539	232	1.29322e-53	104	151	0	1	0	0	1.76	1.62
	comp93767_c7	2.19	comp93767_c7_seq1	0	NO MATCH	504	0	0	0	0	0	0	1	0	0.01	0.5	0.48
	comp97620_c1	2.19	comp97620_c1_seq5	0	NO MATCH	1160	0	0	0	0	0	0	1	0	0	1.82	1.65
	comp98386_c1	2.19	comp98386_c1_seq6	XP_001842433	leucine rich protein [Culex quinquefasciatus] >gi|167880640|gb|EDS44023.1| leucine rich protein [Culex quinquefasciatus]	378	315	96	2.28406e-10	39	49	0	1	0	0	3.54	3.43
	comp51169_c0	2.18	comp51169_c0_seq2	0	NO MATCH	347	0	0	0	0	0	0	1	0	0.01	0.67	0.71
	comp64786_c0	2.18	comp64786_c0_seq1	0	NO MATCH	320	0	0	0	0	0	0	1	0.01	0	0.29	0.32
	comp69001_c1	2.18	comp69001_c1_seq1	0	NO MATCH	581	0	0	0	0	0	0	1	0.01	0.01	1.33	1.24
	comp71234_c1	2.18	comp71234_c1_seq15	0	NO MATCH	965	0	0	0	0	0	0	1	0.01	0.01	-0.02	-0.22
	comp81258_c1	2.18	comp81258_c1_seq3	0	NO MATCH	534	0	0	0	0	0	0	1	0.01	0	2.31	2.49
	comp83842_c0	2.18	comp83842_c0_seq6	0	NO MATCH	1215	0	0	0	0	0	0	1	0.01	0.01	2.3	2.26
	comp84479_c0	2.18	comp84479_c0_seq7	0	NO MATCH	1014	0	0	0	0	0	0	1	0	0.01	1.17	1.14
	comp89236_c0	2.18	comp89236_c0_seq2	0	NO MATCH	321	0	0	0	0	0	0	1	0	0	0.84	0.83
	comp94339_c0	2.18	comp94339_c0_seq2	XP_001650237	acetyl-coa synthetase [Aedes aegypti] >gi|157130018|ref|XP_001655519.1| acetyl-coa synthetase [Aedes aegypti] >gi|108868536|gb|EAT32761.1| AAEL015010-PA [Aedes aegypti] >gi|108884402|gb|EAT48627.1| AAEL000321-PA [Aedes aegypti]	3021	668	516	0	507	513	0	1	0	0	8.08	8.06
	comp76469_c0	2.17	comp76469_c0_seq1	XP_001649745	acyl-coa dehydrogenase [Aedes aegypti] >gi|108879622|gb|EAT43847.1| AAEL004778-PA [Aedes aegypti]	273	621	72	2.259e-18	49	54	0	1	0	0	2.43	2.45
	comp77445_c0	2.17	comp77445_c0_seq4	0	NO MATCH	2157	0	0	0	0	0	0	1	0	0.01	2.73	2.72
	comp77457_c0	2.17	comp77457_c0_seq5	XP_001654952	hypothetical protein AaeL_AAEL002189 [Aedes aegypti] >gi|108882387|gb|EAT46612.1| AAEL002189-PA [Aedes aegypti]	378	119	55	6.63021e-18	45	47	0	1	0	0	4.7	4.69
	comp80267_c0	2.17	comp80267_c0_seq1	XP_001655406	Cdc42 protein, putative [Aedes aegypti] >gi|157129520|ref|XP_001655407.1| Cdc42 protein, putative [Aedes aegypti] >gi|157129522|ref|XP_001655408.1| Cdc42 protein, putative [Aedes aegypti] >gi|108872183|gb|EAT36408.1| AAEL011500-PA [Aedes aegypti] >gi|108872184|gb|EAT36409.1| AAEL011500-PC [Aedes aegypti] >gi|108872185|gb|EAT36410.1| AAEL011500-PB [Aedes aegypti]	842	187	176	9.35944e-56	110	136	0	1	0	0	0.79	1.02
	comp82678_c0	2.17	comp82678_c0_seq18	XP_002141139	hypothetical protein [Cryptosporidium muris RN66] >gi|209556745|gb|EEA06790.1| hypothetical protein CMU_014660 [Cryptosporidium muris RN66]	955	876	110	3.73316e-09	34	52	0	1	0	0	1.42	1.49
	comp85384_c0	2.17	comp85384_c0_seq2	0	NO MATCH	536	0	0	0	0	0	0	1	0.01	0	0.39	0.68
	comp87372_c0	2.17	comp87372_c0_seq3	0	NO MATCH	1343	0	0	0	0	0	0	1	0	0.01	1.39	1.38
	comp90108_c1	2.17	comp90108_c1_seq2	0	NO MATCH	1445	0	0	0	0	0	0	1	0	0	4.07	4.01
	comp92361_c2	2.17	comp92361_c2_seq1	0	NO MATCH	1849	0	0	0	0	0	0	1	0.01	0.01	2.87	2.9
	comp98718_c2	2.17	comp98718_c2_seq13	AAB92389	non-LTR retrotransposon reverse transcriptase [Drosophila subobscura]	2624	467	300	2.51632e-27	92	150	0	1	0	0	4.67	4.64
	comp71562_c0	2.16	comp71562_c0_seq3	0	NO MATCH	2003	0	0	0	0	0	0	1	0.02	0	-0.01	0.3
	comp72351_c1	2.16	comp72351_c1_seq1	0	NO MATCH	242	0	0	0	0	0	0	1	0.01	0.01	0.08	0
	comp75157_c0	2.16	comp75157_c0_seq3	XP_001658527	hypothetical protein AaeL_AAEL001237 [Aedes aegypti] >gi|108883437|gb|EAT47662.1| AAEL001237-PA, partial [Aedes aegypti]	979	455	294	4.50578e-66	152	156	0	1	0.03	0.01	0.88	0.83
	comp75808_c0	2.16	comp75808_c0_seq5	0	NO MATCH	2578	0	0	0	0	0	0	1	0	0.01	3.73	3.72
	comp83591_c0	2.16	comp83591_c0_seq2	0	NO MATCH	2032	0	0	0	0	0	0	1	0	0	1.41	0.86
	comp84522_c0	2.16	comp84522_c0_seq3	0	NO MATCH	334	0	0	0	0	0	0	1	0	0.01	0.83	1.09
	comp94032_c4	2.16	comp94032_c4_seq5	XP_001865516	conserved hypothetical protein [Culex quinquefasciatus] >gi|167878461|gb|EDS41844.1| conserved hypothetical protein [Culex quinquefasciatus]	2827	95	93	1.72461e-13	50	62	0	1	0	0	3.63	3.58
	comp98258_c1	2.16	comp98258_c1_seq1	EJY57968	AAEL017167-PA, partial [Aedes aegypti]	1093	723	336	8.97206e-178	305	323	0	1	0.01	0.01	0.42	0.33
	comp59567_c1	2.15	comp59567_c1_seq3	0	NO MATCH	2374	0	0	0	0	0	0	1	0	0.02	-0.48	0.01
	comp63394_c0	2.15	comp63394_c0_seq2	0	NO MATCH	473	0	0	0	0	0	0	1	0.01	0	1.19	1.22
	comp71075_c0	2.15	comp71075_c0_seq1	XP_001648622	glucosyl/glucuronosyl transferases [Aedes aegypti] >gi|108869123|gb|EAT33348.1| AAEL014371-PA [Aedes aegypti]	359	519	61	3.57527e-19	49	53	0	1	0	0	1.57	1.64
	comp76909_c0	2.15	comp76909_c0_seq1	XP_001656768	antibacterial peptide, putative [Aedes aegypti] >gi|108881136|gb|EAT45361.1| AAEL003389-PA [Aedes aegypti]	1134	265	267	3.34692e-114	201	225	0	1	0	0.01	5.14	5.17
	comp77326_c0	2.15	comp77326_c0_seq1	XP_001851001	conserved hypothetical protein [Culex quinquefasciatus] >gi|167869509|gb|EDS32892.1| conserved hypothetical protein [Culex quinquefasciatus]	642	547	51	2.73256e-17	39	41	0	1	0	0	6.62	6.63
	comp97610_c0	2.15	comp97610_c0_seq3	XP_001647863	macroglobulin/complement [Aedes aegypti] >gi|108884695|gb|EAT48920.1| AAEL000087-PA [Aedes aegypti]	4632	888	891	0	519	656	0	1	0	0	8.19	8.2
	comp77201_c0	2.14	comp77201_c0_seq1	0	NO MATCH	324	0	0	0	0	0	0	1	0.01	0.02	0.73	0.86
	comp78051_c0	2.14	comp78051_c0_seq1	0	NO MATCH	899	0	0	0	0	0	0	1	0	0	8.83	8.82
	comp78111_c0	2.14	comp78111_c0_seq1	AAC28744	env-like protein [Ceratitis capitata]	1362	501	282	9.78452e-13	70	127	0	1	0.01	0.01	1.1	1.07
	comp79770_c1	2.14	comp79770_c1_seq2	0	NO MATCH	987	0	0	0	0	0	0	1	0.01	0	3.13	2.97
	comp84558_c1	2.14	comp84558_c1_seq6	0	NO MATCH	1458	0	0	0	0	0	0	1	0.01	0	0.48	0.42
	comp88243_c1	2.14	comp88243_c1_seq11	0	NO MATCH	2317	0	0	0	0	0	0	1	0	0.01	2.39	2.32
	comp88559_c0	2.14	comp88559_c0_seq17	0	NO MATCH	1397	0	0	0	0	0	0	1	0	0.01	0.93	1.16
	comp91591_c4	2.14	comp91591_c4_seq8	0	NO MATCH	2210	0	0	0	0	0	0	1	0	0	5.24	5.31
	comp95138_c1	2.14	comp95138_c1_seq14	0	NO MATCH	1323	0	0	0	0	0	0	1	0	0	1.2	0.93
	comp96370_c0	2.14	comp96370_c0_seq6	AAA29365	unknown [Anopheles gambiae]	5985	1222	292	4.3547e-36	104	149	0	1	0	0	7.88	7.91
	comp99825_c0	2.14	comp99825_c0_seq1	0	NO MATCH	509	0	0	0	0	0	0	1	0.01	0.01	0.44	0.24
	comp83366_c0	2.13	comp83366_c0_seq12	0	NO MATCH	3965	0	0	0	0	0	0	1	0	0	3.03	3.12
	comp83835_c2	2.13	comp83835_c2_seq4	0	NO MATCH	489	0	0	0	0	0	0	1	0.02	0.02	1.49	1.5
	comp87084_c0	2.13	comp87084_c0_seq23	AAZ15237	reverse transcriptase [Aedes aegypti]	1452	725	82	2.30795e-07	31	48	0	1	0	0	2.51	2.56
	comp95210_c1	2.13	comp95210_c1_seq1	0	NO MATCH	2650	0	0	0	0	0	0	1	0	0	4.24	4.16
	comp72932_c1	2.12	comp72932_c1_seq3	0	NO MATCH	2388	0	0	0	0	0	0	1	0	0.03	0.73	0.84
	comp80882_c0	2.12	comp80882_c0_seq2	0	NO MATCH	1096	0	0	0	0	0	0	1	0.01	0	1.69	1.81
	comp81747_c0	2.12	comp81747_c0_seq1	XP_001660978	phosphoribosylamine-glycine ligase [Aedes aegypti] >gi|108873132|gb|EAT37357.1| AAEL010640-PA [Aedes aegypti]	417	1372	30	3.17228e-07	28	28	0	1	0.01	0.01	0.84	0.97
	comp84341_c0	2.12	comp84341_c0_seq1	XP_001650237	acetyl-coa synthetase [Aedes aegypti] >gi|157130018|ref|XP_001655519.1| acetyl-coa synthetase [Aedes aegypti] >gi|108868536|gb|EAT32761.1| AAEL015010-PA [Aedes aegypti] >gi|108884402|gb|EAT48627.1| AAEL000321-PA [Aedes aegypti]	1162	668	170	7.23829e-96	167	168	0	1	0	0	6.33	6.28
	comp86340_c2	2.12	comp86340_c2_seq10	XP_004904239	PREDICTED: uncharacterized transmembrane protein DDB_G0289901-like [Heterocephalus glaber]	3207	310	292	3.40601e-13	89	139	0	1	0	0	4.29	4.34
	comp90130_c0	2.12	comp90130_c0_seq1	XP_001648622	glucosyl/glucuronosyl transferases [Aedes aegypti] >gi|108869123|gb|EAT33348.1| AAEL014371-PA [Aedes aegypti]	1273	519	235	7.49087e-113	195	215	0	1	0	0	9.29	9.3
	comp92098_c1	2.12	comp92098_c1_seq18	0	NO MATCH	4227	0	0	0	0	0	0	1	0.01	0.01	4.73	4.75
	comp93834_c0	2.12	comp93834_c0_seq1	XP_001653687	cytochrome P450 [Aedes aegypti]	677	499	114	1.94985e-51	97	108	0	1	0	0.01	3.81	3.83
	comp97147_c2	2.12	comp97147_c2_seq1	XP_007962524	PREDICTED: uncharacterized protein LOC103216661 [Chlorocebus sabaeus]	1116	397	189	3.4756e-07	48	80	0	1	0.01	0.01	3.2	3.26
	comp97161_c0	2.12	comp97161_c0_seq3	XP_001649932	cytochrome P450 [Aedes aegypti] >gi|108868643|gb|EAT32868.1| AAEL014893-PA [Aedes aegypti]	4028	507	506	0	453	490	0	1	0	0	10.12	10.13
	comp97888_c0	2.12	comp97888_c0_seq1	AAK53386	reverse transcriptase-like polymerase [Drosophila melanogaster]	2960	1059	331	5.17257e-101	181	243	0	1	0.01	0.02	3.71	3.77
	comp66381_c0	2.11	comp66381_c0_seq1	XP_001845114	cuticle protein [Culex quinquefasciatus] >gi|167875895|gb|EDS39278.1| cuticle protein [Culex quinquefasciatus]	458	127	37	7.44326e-12	37	37	0	1	0	0	1.69	2.07
	comp78722_c0	2.11	comp78722_c0_seq4	0	NO MATCH	967	0	0	0	0	0	0	1	0	0	1.49	1.4
	comp83988_c4	2.11	comp83988_c4_seq7	XP_008190207	PREDICTED: uncharacterized protein LOC103312011 [Acyrthosiphon pisum]	1413	1374	65	7.86799e-13	37	48	0	1	0	0	1.32	1.06
	comp85049_c0	2.11	comp85049_c0_seq1	0	NO MATCH	924	0	0	0	0	0	0	1	0.01	0	1.81	1.78
	comp85641_c1	2.11	comp85641_c1_seq2	0	NO MATCH	629	0	0	0	0	0	0	1	0.01	0	2.69	2.74
	comp89719_c0	2.11	comp89719_c0_seq12	XP_001648105	hypothetical protein AaeL_AAEL003978 [Aedes aegypti] >gi|108880460|gb|EAT44685.1| AAEL003978-PA [Aedes aegypti]	1822	580	391	0	323	335	0	1	0	0	4.57	4.58
	comp92036_c0	2.11	comp92036_c0_seq1	0	NO MATCH	2035	0	0	0	0	0	0	1	0	0	4.01	3.99
	comp94965_c1	2.11	comp94965_c1_seq1	XP_001851507	conserved hypothetical protein [Culex quinquefasciatus] >gi|167870259|gb|EDS33642.1| conserved hypothetical protein [Culex quinquefasciatus]	1501	284	172	1.19246e-30	67	111	0	1	0	0	6.74	6.76
	comp63336_c0	2.1	comp63336_c0_seq1	XP_001865885	conserved hypothetical protein [Culex quinquefasciatus] >gi|167879066|gb|EDS42449.1| conserved hypothetical protein [Culex quinquefasciatus]	2515	607	267	1.22566e-23	84	128	0	1	0.01	0.01	0.34	0.38
	comp78264_c0	2.1	comp78264_c0_seq1	XP_001660575	hypothetical protein AaeL_AAEL010026 [Aedes aegypti] >gi|108873815|gb|EAT38040.1| AAEL010026-PA [Aedes aegypti]	1282	177	164	1.56907e-17	59	85	0	1	0.01	0.01	0.48	0.5
	comp78384_c0	2.1	comp78384_c0_seq1	XP_001655727	serine protease [Aedes aegypti] >gi|108881987|gb|EAT46212.1| AAEL002624-PA [Aedes aegypti]	682	383	64	7.71919e-16	40	47	0	1	0	0	5.38	5.31
	comp81929_c0	2.1	comp81929_c0_seq1	0	NO MATCH	763	0	0	0	0	0	0	1	0	0.01	1.59	1.46
	comp82265_c2	2.1	comp82265_c2_seq4	0	NO MATCH	1148	0	0	0	0	0	0	1	0	0	1.95	1.87
	comp83471_c5	2.1	comp83471_c5_seq2	0	NO MATCH	653	0	0	0	0	0	0	1	0.01	0	0.63	1.02
	comp85961_c2	2.1	comp85961_c2_seq2	XP_003730203	PREDICTED: uncharacterized protein LOC764806 [Strongylocentrotus purpuratus]	918	2175	202	8.54603e-08	61	76	0	1	0.01	0	1.36	1.48
	comp87445_c0	2.1	comp87445_c0_seq12	0	NO MATCH	3248	0	0	0	0	0	0	1	0.01	0.01	3.23	3.21
	comp96732_c2	2.1	comp96732_c2_seq16	0	NO MATCH	2155	0	0	0	0	0	0	1	0	0	2.72	2.66
	comp86028_c1	2.09	comp86028_c1_seq2	0	NO MATCH	1398	0	0	0	0	0	0	1	0	0	3.51	3.47
	comp90022_c0	2.09	comp90022_c0_seq1	0	NO MATCH	1031	0	0	0	0	0	0	1	0.01	0.01	0.7	1.1
	comp95472_c0	2.09	comp95472_c0_seq7	0	NO MATCH	2168	0	0	0	0	0	0	1	0	0	4.08	4.05
	comp97236_c0	2.09	comp97236_c0_seq2	XP_001650903	aaa atpase [Aedes aegypti] >gi|108878840|gb|EAT43065.1| AAEL005454-PA [Aedes aegypti]	1205	399	64	1.94066e-14	44	48	0	1	0	0	5.04	4.98
	comp84170_c0	2.08	comp84170_c0_seq5	AAZ15235	reverse transcriptase [Aedes aegypti]	1035	358	49	1.4258e-12	37	42	0	1	0	0	2.14	2.28
	comp91568_c0	2.08	comp91568_c0_seq3	0	NO MATCH	1287	0	0	0	0	0	0	1	0	0.01	0.7	0.57
	comp93669_c0	2.08	comp93669_c0_seq11	0	NO MATCH	3117	0	0	0	0	0	0	1	0.01	0	2.02	2.16
	comp97265_c1	2.08	comp97265_c1_seq2	XP_001653609	hypothetical protein AaeL_AAEL008955 [Aedes aegypti] >gi|108874990|gb|EAT39215.1| AAEL008955-PA [Aedes aegypti]	841	654	228	4.42428e-82	151	183	0	1	0.01	0.01	4.46	4.47
	comp63157_c0	2.07	comp63157_c0_seq1	XP_001660236	hypothetical protein AaeL_AAEL009576 [Aedes aegypti] >gi|108874326|gb|EAT38551.1| AAEL009576-PA [Aedes aegypti]	864	238	127	6.47298e-07	48	63	0	1	0.01	0	0.65	0.8
	comp65491_c0	2.07	comp65491_c0_seq1	XP_001650719	myosin light chain kinase [Aedes aegypti] >gi|108878983|gb|EAT43208.1| AAEL005319-PA [Aedes aegypti]	410	4604	137	2.03491e-62	123	129	0	1	0.01	0	3.13	3.13
	comp72211_c0	2.07	comp72211_c0_seq1	AAZ15239	reverse transcriptase [Aedes aegypti]	1041	685	367	4.0403e-23	98	178	0	1	0.02	0	0.01	0.1
	comp73355_c0	2.07	comp73355_c0_seq2	0	NO MATCH	1971	0	0	0	0	0	0	1	0.02	0.01	2.88	2.94
	comp77475_c0	2.07	comp77475_c0_seq1	XP_001650457	hypothetical protein AaeL_AAEL005156 [Aedes aegypti] >gi|108879178|gb|EAT43403.1| AAEL005156-PA [Aedes aegypti]	554	153	158	3.19113e-35	85	109	0	1	0	0	5.28	5.24
	comp84274_c2	2.07	comp84274_c2_seq25	XP_002788250	hypothetical protein Pmar_PMAR007307 [Perkinsus marinus ATCC 50983] >gi|239903513|gb|EER20046.1| hypothetical protein Pmar_PMAR007307 [Perkinsus marinus ATCC 50983]	334	464	82	6.27031e-08	22	51	0	1	0.03	0.02	1.37	1.32
	comp89059_c0	2.07	comp89059_c0_seq1	XP_001654620	glutathione-s-transferase theta, gst [Aedes aegypti] >gi|14495354|gb|AAK64286.1|AF384858_1 glutathione S-transferase [Aedes aegypti] >gi|108873306|gb|EAT37531.1| AAEL010500-PA [Aedes aegypti]	1167	218	209	1.78964e-110	198	205	0	1	0	0	3.72	3.7
	comp96562_c0	2.07	comp96562_c0_seq1	XP_001656138	prolylcarboxypeptidase, putative [Aedes aegypti] >gi|108871004|gb|EAT35229.1| AAEL012590-PA [Aedes aegypti]	1733	489	489	0	417	444	0	1	0	0	5.73	5.78
	comp97673_c0	2.07	comp97673_c0_seq2	ETN57733	nova [Anopheles darlingi]	2435	484	61	6.26501e-17	49	54	0	1	0	0	3.2	3.14
	comp98508_c1	2.07	comp98508_c1_seq9	0	NO MATCH	3096	0	0	0	0	0	0	1	0	0	3.43	3.43
	comp84419_c0	2.06	comp84419_c0_seq10	0	NO MATCH	750	0	0	0	0	0	0	1	0.01	0.02	0.79	0.15
	comp84903_c1	2.06	comp84903_c1_seq10	0	NO MATCH	1553	0	0	0	0	0	0	1	0	0.01	1.4	1.84
	comp86830_c0	2.06	comp86830_c0_seq4	0	NO MATCH	2009	0	0	0	0	0	0	1	0.01	0	2.22	2.29
	comp88512_c0	2.06	comp88512_c0_seq4	0	NO MATCH	897	0	0	0	0	0	0	1	0	0.01	1.65	1.66
	comp89467_c0	2.06	comp89467_c0_seq6	0	NO MATCH	1020	0	0	0	0	0	0	1	0	0	1.97	1.88
	comp92873_c0	2.06	comp92873_c0_seq1	XP_001663018	hypothetical protein AaeL_AAEL012859 [Aedes aegypti] >gi|108870713|gb|EAT34938.1| AAEL012859-PA [Aedes aegypti]	1252	240	239	4.40711e-126	212	229	0	1	0	0	6.14	6.15
	comp93076_c2	2.06	comp93076_c2_seq2	XP_001647940	ornithine decarboxylase [Aedes aegypti] >gi|108884772|gb|EAT48997.1| AAEL000044-PB [Aedes aegypti]	445	437	67	1.85961e-23	53	60	0	1	0	0.01	3.17	3.22
	comp71850_c0	2.05	comp71850_c0_seq1	XP_001649550	hypothetical protein AaeL_AAEL004684 [Aedes aegypti] >gi|108879686|gb|EAT43911.1| AAEL004684-PA [Aedes aegypti]	386	209	27	1.41961e-07	26	26	0	1	0	0.01	2.79	2.68
	comp79424_c0	2.05	comp79424_c0_seq3	0	NO MATCH	1464	0	0	0	0	0	0	1	0.02	0.01	0.27	0.29
	comp91239_c0	2.05	comp91239_c0_seq2	XP_001863803	conserved hypothetical protein [Culex quinquefasciatus] >gi|167875771|gb|EDS39154.1| conserved hypothetical protein [Culex quinquefasciatus]	1780	519	494	1.34484e-55	149	257	0	1	0	0	3.63	3.61
	comp92736_c0	2.05	comp92736_c0_seq2	0	NO MATCH	1008	0	0	0	0	0	0	1	0.01	0.01	1.6	1.54
	comp92874_c0	2.05	comp92874_c0_seq5	0	NO MATCH	2895	0	0	0	0	0	0	1	0	0	4.04	4.05
	comp94041_c1	2.05	comp94041_c1_seq2	XP_001660345	hypothetical protein AaeL_AAEL009792 [Aedes aegypti] >gi|108874064|gb|EAT38289.1| AAEL009792-PA [Aedes aegypti]	1249	299	173	5.76071e-17	56	92	0	1	0	0	5.47	5.52
	comp15317_c0	2.04	comp15317_c0_seq1	0	NO MATCH	328	0	0	0	0	0	0	1	0.01	0	0.75	0.83
	comp75286_c0	2.04	comp75286_c0_seq5	0	NO MATCH	839	0	0	0	0	0	0	1	0.01	0	0.48	0.72
	comp77399_c1	2.04	comp77399_c1_seq9	0	NO MATCH	1534	0	0	0	0	0	0	1	0	0.01	0.91	0.89
	comp80653_c4	2.04	comp80653_c4_seq1	0	NO MATCH	580	0	0	0	0	0	0	1	0	0	2.85	2.85
	comp88607_c0	2.04	comp88607_c0_seq1	XP_001651964	amsh [Aedes aegypti] >gi|108877831|gb|EAT42056.1| AAEL006370-PA [Aedes aegypti]	1160	405	179	2.93871e-97	174	177	0	1	0	0	2.78	2.75
	comp76134_c0	2.03	comp76134_c0_seq3	AAB65093	Lian-Aa1 retrotransposon protein [Aedes aegypti]	1023	1189	102	6.04441e-24	65	73	0	1	0.02	0.01	0.92	0.6
	comp84485_c0	2.03	comp84485_c0_seq3	0	NO MATCH	2020	0	0	0	0	0	0	1	0.02	0.01	1.11	0.99
	comp86509_c0	2.03	comp86509_c0_seq6	AAL16724	putative transposase [Anopheles gambiae]	1801	336	195	2.49583e-49	92	122	0	1	0.01	0.02	0.73	0.64
	comp87199_c0	2.03	comp87199_c0_seq3	0	NO MATCH	1368	0	0	0	0	0	0	1	0.01	0.01	1.95	2.14
	comp89308_c0	2.03	comp89308_c0_seq1	AEB77680	cytochrome P450 [Aedes albopictus]	1601	491	319	2.35586e-173	301	306	0	1	0	0	8.2	8.19
	comp92173_c1	2.03	comp92173_c1_seq1	0	NO MATCH	728	0	0	0	0	0	0	1	0.03	0.05	0.74	0.87
	comp95142_c1	2.03	comp95142_c1_seq7	0	NO MATCH	1849	0	0	0	0	0	0	1	0	0.01	1.78	1.81
	comp95297_c0	2.03	comp95297_c0_seq3	XP_001655715	hypothetical protein AaeL_AAEL002599 [Aedes aegypti] >gi|108881975|gb|EAT46200.1| AAEL002599-PA [Aedes aegypti]	2080	154	141	6.49671e-36	81	88	0	1	0	0	4.36	4.32
	comp86139_c0	2.02	comp86139_c0_seq1	0	NO MATCH	228	0	0	0	0	0	0	1	0	0.02	0.61	0.53
	comp90404_c0	2.02	comp90404_c0_seq1	XP_001652285	UDP-galactose transporter [Aedes aegypti] >gi|157114469|ref|XP_001652286.1| UDP-galactose transporter [Aedes aegypti] >gi|108877275|gb|EAT41500.1| AAEL006855-PA [Aedes aegypti] >gi|108877276|gb|EAT41501.1| AAEL006855-PB [Aedes aegypti]	2046	339	339	1.61364e-164	298	303	0	1	0	0	5.92	5.87
	comp90877_c4	2.02	comp90877_c4_seq10	0	NO MATCH	1965	0	0	0	0	0	0	1	0	0.01	1.65	1.57
	comp98758_c0	2.02	comp98758_c0_seq1	0	NO MATCH	579	0	0	0	0	0	0	1	0.01	0.01	4.99	5.06
	comp26375_c0	2.01	comp26375_c0_seq1	0	NO MATCH	1035	0	0	0	0	0	0	1	0	0	3.85	3.86
	comp60520_c0	2.01	comp60520_c0_seq1	XP_001662813	ATP-binding cassette sub-family A member 3, putative [Aedes aegypti] >gi|108870887|gb|EAT35112.1| AAEL012702-PA [Aedes aegypti]	208	1669	69	3.74189e-29	65	67	0	1	0.03	0.03	1.3	1.27
	comp75912_c0	2.01	comp75912_c0_seq5	0	NO MATCH	1929	0	0	0	0	0	0	1	0.01	0.05	0.71	1.1
	comp77435_c1	2.01	comp77435_c1_seq2	0	NO MATCH	1159	0	0	0	0	0	0	1	0	0	1.69	1.78
	comp79038_c0	2.01	comp79038_c0_seq20	AAL16723	putative transposase [Ochlerotatus atropalpus]	2287	336	67	2.28512e-13	35	47	0	1	0.03	0.01	0.22	0.21
	comp88057_c0	2.01	comp88057_c0_seq5	0	NO MATCH	721	0	0	0	0	0	0	1	0.01	0	4.44	4.47
	comp95631_c0	2.01	comp95631_c0_seq7	XP_001849599	conserved hypothetical protein [Culex quinquefasciatus] >gi|167867162|gb|EDS30545.1| conserved hypothetical protein [Culex quinquefasciatus]	1365	232	140	4.26815e-08	39	60	0	1	0	0	3.07	3.04
	comp66636_c0	2	comp66636_c0_seq2	0	NO MATCH	1394	0	0	0	0	0	0	1	0.02	0	0.75	0.32
	comp68225_c1	2	comp68225_c1_seq1	0	NO MATCH	553	0	0	0	0	0	0	1	0.04	0.04	2.09	2.1
	comp68560_c0	2	comp68560_c0_seq1	0	NO MATCH	399	0	0	0	0	0	0	1	0	0.01	0.97	0.98
	comp85936_c2	2	comp85936_c2_seq2	AGY80342	glycoprotein [North Creek virus]	1293	522	99	6.06325e-09	36	51	0	1	0.01	0.01	2.41	2.51
	comp86791_c1	2	comp86791_c1_seq8	0	NO MATCH	1290	0	0	0	0	0	0	1	0.01	0.02	3.78	3.8
	comp90693_c0	2	comp90693_c0_seq19	XP_001654213	hypothetical protein AaeL_AAEL001892 [Aedes aegypti] >gi|108882742|gb|EAT46967.1| AAEL001892-PA [Aedes aegypti]	2932	288	287	1.65918e-67	144	190	0	1	0	0	7.57	7.56
	comp93476_c0	2	comp93476_c0_seq11	XP_001659665	hypothetical protein AaeL_AAEL009015 [Aedes aegypti] >gi|108874933|gb|EAT39158.1| AAEL009015-PA [Aedes aegypti]	1486	209	132	1.10515e-12	54	71	0	1	0.01	0.01	2.07	2.14
	comp95408_c0	2	comp95408_c0_seq1	KFB38662	hypothetical protein ZHAS_00006055 [Anopheles sinensis]	1523	592	458	7.14626e-15	97	185	0	1	0	0.01	2.31	2.13
	comp98149_c0	2	comp98149_c0_seq3	0	NO MATCH	1801	0	0	0	0	0	0	1	0	0	2.46	2.6
	DOWN REGULATED IN Tem-GR strain, compared to Par-GR								0
	comp60059_c2	-2	comp60059_c2_seq1	AHF46691	myosin heavy chain [Aedes aegypti]	2705	1940	748	7.13808e-12	650	657	0	1	0.01	0.02	0.61	0.8
	comp69205_c0	-2	comp69205_c0_seq2	ABZ81820	sodium-dependent nutrient amino acid transporter 2 [Aedes aegypti]	1266	615	371	0	352	359	0	1	0.03	0.02	0.09	0.02
	comp80787_c0	-2	comp80787_c0_seq3	0	NO MATCH	547	0	0	0	0	0	0	1	0.01	0	4.42	4.44
	comp84748_c0	-2	comp84748_c0_seq12	XP_008776481	PREDICTED: uncharacterized protein LOC103696587 [Phoenix dactylifera]	552	292	130	0	49	69	0	1	0	0	3.6	3.56
	comp92107_c1	-2	comp92107_c1_seq2	XP_008481757	PREDICTED: uncharacterized protein K02A2.6-like [Diaphorina citri]	1713	871	554	0	232	348	0	1	0	0.01	1.52	1.32
	comp93906_c0	-2	comp93906_c0_seq1	XP_001662496	lipase 1 precursor [Aedes aegypti] >gi|108871263|gb|EAT35488.1| AAEL012344-PA [Aedes aegypti]	2166	397	397	0	383	390	0	1	0.02	0.02	6.79	6.79
	comp97477_c1	-2	comp97477_c1_seq1	XP_001649965	cyclin g [Aedes aegypti] >gi|108879486|gb|EAT43711.1| AAEL004865-PA [Aedes aegypti]	688	476	228	0	198	200	0	1	0.03	0.03	1.4	1.37
	comp71754_c0	-2.01	comp71754_c0_seq1	0	NO MATCH	522	0	0	0	0	0	0	1	0.02	0.03	0.92	0.81
	comp72982_c0	-2.01	comp72982_c0_seq7	0	NO MATCH	658	0	0	0	0	0	0	1	0.05	0.02	1.67	1.82
	comp78204_c0	-2.01	comp78204_c0_seq2	0	NO MATCH	1041	0	0	7.94739e-105	0	0	0	1	0	0.04	0.47	0.16
	comp82543_c0	-2.01	comp82543_c0_seq1	XP_001661097	hypothetical protein AaeL_AAEL010857 [Aedes aegypti] >gi|108872883|gb|EAT37108.1| AAEL010857-PA [Aedes aegypti]	439	1096	69	3.24322e-07	41	41	0	1	0.04	0.01	-0.27	-0.1
	comp85639_c0	-2.01	comp85639_c0_seq1	XP_001651956	chymotrypsin, putative [Aedes aegypti] >gi|108877823|gb|EAT42048.1| AAEL006383-PA [Aedes aegypti]	1412	294	295	1.6006e-171	210	229	0	1	0.01	0.02	5.47	5.49
	comp80348_c0	-2.02	comp80348_c0_seq5	EFA13453	hypothetical protein TcasGA2_TC010684 [Tribolium castaneum]	2611	1376	661	8.98083e-86	184	306	0	1	0	0.02	0.51	0.74
	comp86191_c0	-2.02	comp86191_c0_seq1	XP_001660686	NADH:ubiquinone dehydrogenase, putative [Aedes aegypti] >gi|108873582|gb|EAT37807.1| AAEL010230-PA [Aedes aegypti]	734	146	146	0	141	143	0	1	0.02	0.03	3.21	3.29
	comp89881_c0	-2.02	comp89881_c0_seq4	XP_001656572	hypothetical protein AaeL_AAEL013291 [Aedes aegypti] >gi|108870239|gb|EAT34464.1| AAEL013291-PA [Aedes aegypti]	1666	440	255	0	174	178	0	1	0	0	4.34	4.36
	comp93055_c0	-2.02	comp93055_c0_seq2	ABF18431	glutaminyl-peptide cyclotransferase [Aedes aegypti]	1166	346	255	1.86288e-117	216	231	0	1	0.03	0	2.96	2.98
	comp95094_c0	-2.02	comp95094_c0_seq9	AAZ15236	reverse transcriptase [Aedes aegypti]	1640	265	65	0	35	49	0	1	0	0	2.54	2.54
	comp83195_c0	-2.03	comp83195_c0_seq3	XP_001662085	hypothetical protein AaeL_AAEL011936 [Aedes aegypti] >gi|108871717|gb|EAT35942.1| AAEL011936-PA [Aedes aegypti]	511	247	169	0	155	164	0	1	0.04	0.03	4.59	4.58
	comp87312_c1	-2.03	comp87312_c1_seq6	XP_006822105	PREDICTED: RNA-directed DNA polymerase from mobile element jockey-like, partial [Saccoglossus kowalevskii]	4422	394	366	0	138	214	0	1	0	0.02	3.05	2.99
	comp87528_c0	-2.03	comp87528_c0_seq1	XP_001655061	hypothetical protein AaeL_AAEL010973 [Aedes aegypti] >gi|108872761|gb|EAT36986.1| AAEL010973-PA [Aedes aegypti]	1012	686	300	0	210	231	0	1	0	0	2.26	2.41
	comp96528_c0	-2.03	comp96528_c0_seq1	XP_001660879	sugar transporter [Aedes aegypti] >gi|108873319|gb|EAT37544.1| AAEL010485-PA [Aedes aegypti]	2337	474	474	0	434	448	0	1	0.01	0.01	4.51	4.53
	comp76501_c0	-2.04	comp76501_c0_seq1	XP_001653452	hypothetical protein AaeL_AAEL008833 [Aedes aegypti] >gi|108875116|gb|EAT39341.1| AAEL008833-PA [Aedes aegypti]	400	325	131	0	119	125	0	1	0.01	0.01	0.43	1.01
	comp92155_c5	-2.04	comp92155_c5_seq9	XP_002385618	LINE-1 retrotransposon-like element, putative [Aspergillus flavus NRRL3357] >gi|220687926|gb|EED44706.1| LINE-1 retrotransposon-like element, putative [Aspergillus flavus NRRL3357]	777	435	134	0	68	84	0	1	0.01	0	1.95	1.97
	comp77046_c0	-2.05	comp77046_c0_seq1	XP_001652504	DNA replication licensing factor MCM2 [Aedes aegypti] >gi|108877134|gb|EAT41359.1| AAEL007007-PA [Aedes aegypti]	502	886	167	0	162	165	0	1	0.04	0.01	1.59	1.63
	comp80677_c1	-2.05	comp80677_c1_seq1	0	NO MATCH	728	0	0	0	0	0	0	1	0	0	3.65	3.69
	comp87718_c0	-2.05	comp87718_c0_seq19	0	NO MATCH	3161	0	0	0	0	0	0	1	0	0	3.55	3.57
	comp94607_c1	-2.05	comp94607_c1_seq2	XP_001664089	synaptic vesicle protein [Aedes aegypti] >gi|108869617|gb|EAT33842.1| AAEL013884-PA [Aedes aegypti]	1071	544	225	0	210	219	0	1	0	0.01	2.21	2.19
	comp66140_c0	-2.06	comp66140_c0_seq1	0	NO MATCH	328	0	0	0	0	0	0	1	0.01	0.03	0.39	0.13
	comp81069_c0	-2.06	comp81069_c0_seq1	XP_001663752	cytochrome P450 [Aedes aegypti] >gi|108869961|gb|EAT34186.1| AAEL013554-PA [Aedes aegypti]	551	510	87	0	79	85	0	1	0.01	0	2.26	2.29
	comp82904_c0	-2.06	comp82904_c0_seq3	XP_001653511	hypothetical protein AaeL_AAEL008882 [Aedes aegypti] >gi|108875082|gb|EAT39307.1| AAEL008882-PA [Aedes aegypti]	1118	1167	375	0	213	218	0	1	0.04	0.02	1.5	1.51
	comp94155_c0	-2.06	comp94155_c0_seq1	XP_001661721	sucrose transport protein [Aedes aegypti] >gi|108872176|gb|EAT36401.1| AAEL011519-PA [Aedes aegypti]	2653	551	551	9.35901e-12	450	475	0	1	0	0	4.62	4.61
	comp97550_c1	-2.06	comp97550_c1_seq5	XP_008194613	PREDICTED: LOW QUALITY PROTEIN: uncharacterized protein LOC658801 [Tribolium castaneum]	1602	2160	288	0	133	182	0	1	0.02	0.02	0.89	1.07
	comp62037_c0	-2.07	comp62037_c0_seq1	XP_001652910	lamin b receptor [Aedes aegypti] >gi|108876232|gb|EAT40457.1| AAEL007803-PA [Aedes aegypti]	352	664	117	0	88	89	0	1	0.03	0.03	0.86	1.36
	comp93963_c0	-2.07	comp93963_c0_seq1	XP_001657217	actin binding [Aedes aegypti] >gi|108880701|gb|EAT44926.1| AAEL003754-PB [Aedes aegypti]	741	913	247	0	243	245	0	1	0.04	0.02	0.86	1.12
	comp99770_c0	-2.07	comp99770_c0_seq1	0	NO MATCH	1010	0	0	0	0	0	0	1	0.01	0	1.03	1
	comp85746_c0	-2.08	comp85746_c0_seq3	XP_001660781	protein serine/threonine kinase, putative [Aedes aegypti] >gi|108882634|gb|EAT46859.1| AAEL002007-PA [Aedes aegypti]	791	128	62	3.15644e-46	60	61	0	1	0	0	6.07	6.03
	comp80638_c0	-2.09	comp80638_c0_seq1	0	NO MATCH	502	0	0	0	0	0	0	1	0.02	0.02	0.51	0.31
	comp82076_c0	-2.09	comp82076_c0_seq1	XP_001649901	hypothetical protein AaeL_AAEL004852 [Aedes aegypti] >gi|108879513|gb|EAT43738.1| AAEL004852-PA [Aedes aegypti]	521	352	128	0	122	124	0	1	0.04	0.03	0.32	0.31
	comp82201_c0	-2.09	comp82201_c0_seq1	XP_001651639	zinc finger protein [Aedes aegypti] >gi|108883813|gb|EAT48038.1| AAEL000869-PA [Aedes aegypti]	910	540	304	0	227	230	0	1	0.02	0.03	0.14	0.06
	comp93691_c0	-2.09	comp93691_c0_seq1	XP_001648504	acyl-coa dehydrogenase [Aedes aegypti] >gi|108880277|gb|EAT44502.1| AAEL004127-PA [Aedes aegypti]	1957	405	407	4.57372e-10	368	376	0	1	0.01	0.01	4.25	4.23
	comp71896_c0	-2.1	comp71896_c0_seq1	XP_001657583	hypothetical protein AaeL_AAEL006207 [Aedes aegypti] >gi|108878028|gb|EAT42253.1| AAEL006207-PA [Aedes aegypti]	229	856	75	0	64	69	0	1	0.02	0.03	2.39	2.3
	comp75988_c0	-2.1	comp75988_c0_seq2	0	NO MATCH	434	0	0	2.16774e-36	0	0	0	1	0.02	0.01	0.64	0.66
	comp83902_c0	-2.1	comp83902_c0_seq1	XP_001661696	Odorant-binding protein 50c, putative [Aedes aegypti] >gi|108872193|gb|EAT36418.1| AAEL011483-PA [Aedes aegypti]	760	193	193	0	145	159	0	1	0.01	0.01	2.36	2.31
	comp91808_c0	-2.1	comp91808_c0_seq10	AAB65093	Lian-Aa1 retrotransposon protein [Aedes aegypti]	2866	1189	177	4.45881e-158	88	110	0	1	0	0.02	2.18	2.18
	comp54095_c2	-2.11	comp54095_c2_seq1	0	NO MATCH	494	0	0	0	0	0	0	1	0.03	0.02	0.61	0.78
	comp87794_c0	-2.11	comp87794_c0_seq1	XP_001660272	hypothetical protein AaeL_AAEL009592 [Aedes aegypti] >gi|108874312|gb|EAT38537.1| AAEL009592-PA [Aedes aegypti]	812	428	252	0	195	208	0	1	0.02	0	1.87	1.65
	comp87935_c0	-2.11	comp87935_c0_seq3	XP_001650414	tetraspanin, putative [Aedes aegypti] >gi|94468706|gb|ABF18202.1| tetraspanin [Aedes aegypti] >gi|108879192|gb|EAT43417.1| AAEL005137-PA [Aedes aegypti]	1178	235	136	0	112	112	0	1	0	0	2.75	2.88
	comp69105_c0	-2.12	comp69105_c0_seq1	XP_001656187	60S ribosomal protein L24 [Aedes aegypti] >gi|108870892|gb|EAT35117.1| AAEL012681-PA [Aedes aegypti]	452	193	47	0	36	38	0	1	0.01	0	1.82	2.09
	comp79051_c0	-2.12	comp79051_c0_seq1	XP_001651055	hypothetical protein AaeL_AAEL005529 [Aedes aegypti] >gi|108878779|gb|EAT43004.1| AAEL005529-PA [Aedes aegypti]	323	3217	110	0	98	102	0	1	0.01	0.01	0.62	0.75
	comp79484_c2	-2.12	comp79484_c2_seq1	1PZ4_A	Chain A, The Structural Determination Of An Insect (Mosquito) Sterol Carrier Protein-2 With A Ligand Bound C16 Fatty Acid At 1.35 A Resolution	565	116	73	3.57298e-14	70	71	0	1	0.04	0.04	8.42	8.43
	comp81381_c2	-2.12	comp81381_c2_seq10	XP_001655074	hypothetical protein AaeL_AAEL011030 [Aedes aegypti] >gi|108872699|gb|EAT36924.1| AAEL011030-PA [Aedes aegypti]	3207	745	361	6.12844e-09	251	256	0	1	0.01	0	4.73	4.77
	comp83576_c0	-2.12	comp83576_c0_seq1	XP_001870679	predicted protein [Culex quinquefasciatus] >gi|167870423|gb|EDS33806.1| predicted protein [Culex quinquefasciatus]	592	185	75	0	47	57	0	1	0.01	0	1	0.93
	comp86870_c0	-2.12	comp86870_c0_seq6	AAF20019	pol-like protein [Aedes aegypti]	3975	1208	1208	5.3784e-38	412	643	0	1	0	0.02	1.12	1.17
	comp88458_c0	-2.12	comp88458_c0_seq1	XP_008179019	PREDICTED: uncharacterized protein LOC100573291 [Acyrthosiphon pisum]	1704	1727	568	0	222	321	0	1	0	0.03	0.23	0.11
	comp91206_c0	-2.12	comp91206_c0_seq1	XP_001656234	brain chitinase and chia [Aedes aegypti] >gi|108881571|gb|EAT45796.1| AAEL002972-PA [Aedes aegypti]	1473	586	462	0	410	414	0	1	0	0	4.41	4.32
	comp94688_c0	-2.12	comp94688_c0_seq2	XP_001649044	hypothetical protein AaeL_AAEL014568 [Aedes aegypti] >gi|108868947|gb|EAT33172.1| AAEL014568-PA [Aedes aegypti]	2632	892	346	1.82999e-11	239	259	0	1	0	0.01	3.33	3.34
	comp68047_c0	-2.13	comp68047_c0_seq1	XP_001661683	galactose-specific C-type lectin, putative [Aedes aegypti] >gi|108872246|gb|EAT36471.1| AAEL011453-PA [Aedes aegypti]	597	153	153	1.13464e-24	91	118	0	1	0.02	0.01	0.11	0.42
	comp83929_c0	-2.13	comp83929_c0_seq1	XP_001658260	hypothetical protein AaeL_AAEL007246 [Aedes aegypti] >gi|108876877|gb|EAT41102.1| AAEL007246-PA [Aedes aegypti]	546	329	182	0	141	155	0	1	0.03	0.01	2.13	2.2
	comp8840_c0	-2.13	comp8840_c0_seq1	XP_001841734	Eftud2 protein [Culex quinquefasciatus] >gi|167862304|gb|EDS25687.1| Eftud2 protein [Culex quinquefasciatus]	2662	1027	327	0	96	158	0	1	0.02	0.01	-0.02	-0.19
	comp83910_c0	-2.14	comp83910_c0_seq1	XP_001658442	DNA polymerase delta small subunit [Aedes aegypti] >gi|108876529|gb|EAT40754.1| AAEL007541-PB [Aedes aegypti]	485	455	133	0	123	128	0	1	0.03	0	0.19	0.34
	comp88061_c0	-2.14	comp88061_c0_seq1	XP_001651058	hypothetical protein AaeL_AAEL005518 [Aedes aegypti] >gi|108878782|gb|EAT43007.1| AAEL005518-PA [Aedes aegypti]	737	791	246	0	207	216	0	1	0.01	0.02	0.51	0.3
	comp91651_c0	-2.14	comp91651_c0_seq4	EZA57529	hypothetical protein X777_02063 [Cerapachys biroi]	630	236	161	0	53	90	0	1	0	0.04	0.59	0.68
	comp67613_c0	-2.15	comp67613_c0_seq1	XP_001656729	actin [Aedes aegypti] >gi|108881097|gb|EAT45322.1| AAEL003383-PA [Aedes aegypti]	374	376	124	0	122	123	0	1	0.03	0.02	0.54	0.64
	comp68854_c0	-2.15	comp68854_c0_seq1	XP_320461	AGAP012063-PA [Anopheles gambiae str. PEST] >gi|157013229|gb|EAA43303.4| AGAP012063-PA [Anopheles gambiae str. PEST]	455	328	127	0	111	112	0	1	0.01	0.03	0.03	0.13
	comp80393_c0	-2.15	comp80393_c0_seq1	AAL55241	polyprotein [Anopheles gambiae]	2306	786	589	1.8135e-34	220	321	0	1	0.01	0.03	0.1	-0.12
	comp81303_c1	-2.16	comp81303_c1_seq2	XP_001660089	hypothetical protein AaeL_AAEL009463 [Aedes aegypti] >gi|108874441|gb|EAT38666.1| AAEL009463-PA, partial [Aedes aegypti]	918	319	245	0	98	137	0	1	0.01	0	0.4	0.56
	comp85071_c0	-2.16	comp85071_c0_seq1	XP_001648198	cytochrome P450 [Aedes aegypti] >gi|157114441|ref|XP_001652272.1| cytochrome P450 [Aedes aegypti] >gi|108869293|gb|EAT33518.1| AAEL014208-PA [Aedes aegypti] >gi|108877262|gb|EAT41487.1| AAEL006875-PA [Aedes aegypti]	1508	536	440	1.31804e-29	427	434	0	1	0.01	0	0.43	0.49
	comp85652_c0	-2.16	comp85652_c0_seq3	0	NO MATCH	913	0	0	0	0	0	0	1	0.01	0.01	2.42	2.36
	comp77846_c0	-2.18	comp77846_c0_seq1	XP_001847343	conserved hypothetical protein [Culex quinquefasciatus] >gi|167862652|gb|EDS26035.1| conserved hypothetical protein [Culex quinquefasciatus]	648	445	199	0	104	115	0	1	0.01	0.03	0	0.16
	comp84387_c0	-2.18	comp84387_c0_seq1	XP_001651463	AMP dependent ligase [Aedes aegypti] >gi|108878457|gb|EAT42682.1| AAEL005793-PA [Aedes aegypti]	821	884	67	0	65	66	0	1	0.03	0.04	3.06	2.9
	comp93403_c3	-2.18	comp93403_c3_seq2	0	NO MATCH	900	0	0	0	0	0	0	1	0	0.02	0.33	0.3
	comp93877_c0	-2.18	comp93877_c0_seq1	EJY57324	AAEL017443-PA [Aedes aegypti]	1921	789	534	0	471	502	0	1	0	0	1.92	2.03
	comp99647_c0	-2.18	comp99647_c0_seq1	XP_001663162	tripartite motif protein trim2,3 [Aedes aegypti] >gi|108881414|gb|EAT45639.1| AAEL003104-PA [Aedes aegypti]	553	1293	183	1.3563e-21	143	146	0	1	0	0.02	0.16	-0.13
	comp68015_c1	-2.19	comp68015_c1_seq1	XP_001649643	hypothetical protein AaeL_AAEL014816 [Aedes aegypti] >gi|108868727|gb|EAT32952.1| AAEL014816-PA [Aedes aegypti]	401	513	133	3.48258e-23	113	117	0	1	0.03	0.01	0.63	0.57
	comp84269_c0	-2.19	comp84269_c0_seq1	AAM97775	Toll-related protein [Aedes aegypti]	615	1124	205	0	176	180	0	1	0.03	0.01	1.43	1.53
	comp87708_c0	-2.19	comp87708_c0_seq1	XP_001654562	mitochondrial processing peptidase alpha subunit [Aedes aegypti] >gi|108882534|gb|EAT46759.1| AAEL002068-PA [Aedes aegypti]	1046	546	239	4.37126e-34	212	219	0	1	0.01	0.05	1.98	1.93
	comp73098_c0	-2.2	comp73098_c0_seq1	0	NO MATCH	469	0	0	0	0	0	0	1	0	0.01	0.66	0.77
	comp75866_c0	-2.2	comp75866_c0_seq1	XP_001652965	hypothetical protein AaeL_AAEL007881 [Aedes aegypti] >gi|108876166|gb|EAT40391.1| AAEL007881-PA [Aedes aegypti]	739	415	235	0	230	233	0	1	0	0.04	1.59	1.65
	comp84158_c0	-2.2	comp84158_c0_seq1	0	NO MATCH	1076	0	0	0	0	0	0	1	0.02	0	2.17	2.16
	comp84563_c1	-2.2	comp84563_c1_seq2	XP_002385618	LINE-1 retrotransposon-like element, putative [Aspergillus flavus NRRL3357] >gi|220687926|gb|EED44706.1| LINE-1 retrotransposon-like element, putative [Aspergillus flavus NRRL3357]	474	435	82	0	64	71	0	1	0	0.04	0.2	0.19
	comp88958_c1	-2.2	comp88958_c1_seq1	0	NO MATCH	306	0	0	2.37131e-08	0	0	0	1	0.04	0.05	4.54	4.38
	comp79728_c0	-2.21	comp79728_c0_seq1	XP_001650214	hypothetical protein AaeL_AAEL005017 [Aedes aegypti] >gi|108879320|gb|EAT43545.1| AAEL005017-PA [Aedes aegypti]	548	580	161	0	129	134	0	1	0.01	0	0.86	0.74
	comp84313_c0	-2.21	comp84313_c0_seq1	XP_001650623	Trypsin, putative [Aedes aegypti] >gi|108868452|gb|EAT32677.1| AAEL015104-PA [Aedes aegypti]	1288	279	278	0	228	245	0	1	0	0	5.34	5.35
	comp84453_c0	-2.21	comp84453_c0_seq1	XP_001660705	hypothetical protein AaeL_AAEL010268 [Aedes aegypti] >gi|108873545|gb|EAT37770.1| AAEL010268-PA [Aedes aegypti]	2700	593	594	0	498	521	0	1	0.01	0.04	0.24	0.21
	comp91673_c1	-2.21	comp91673_c1_seq2	0	NO MATCH	1237	0	0	0	0	0	0	1	0	0	2.03	2.06
	comp71687_c0	-2.22	comp71687_c0_seq2	0	NO MATCH	524	0	0	5.15271e-11	0	0	0	1	0	0	1.37	1.31
	comp93396_c0	-2.22	comp93396_c0_seq29	XP_003376808	retrovirus-related Pol polyprotein from transposon TNT 1-94 [Trichinella spiralis] >gi|316974460|gb|EFV57947.1| retrovirus-related Pol polyprotein from transposon TNT 1-94 [Trichinella spiralis]	3849	1324	157	0	81	105	0	1	0	0	1.78	1.75
	comp51712_c0	-2.23	comp51712_c0_seq1	ETN63026	dihydropyrimidinase [Anopheles darlingi]	400	596	132	1.05599e-55	120	125	0	1	0.02	0.02	0.36	0.23
	comp71690_c0	-2.23	comp71690_c0_seq1	0	NO MATCH	273	0	0	2.33588e-10	0	0	0	1	0	0.01	3.37	3.3
	comp83935_c1	-2.23	comp83935_c1_seq15	0	NO MATCH	948	0	0	8.73485e-32	0	0	0	1	0	0	1.55	1.34
	comp85226_c1	-2.23	comp85226_c1_seq2	XP_001857839	translation elongation factor EF-1 alpha/Tu [Culex quinquefasciatus] >gi|167871381|gb|EDS34764.1| translation elongation factor EF-1 alpha/Tu [Culex quinquefasciatus]	1129	380	188	4.42543e-21	87	126	0	1	0	0	1.16	1.36
	comp16446_c0	-2.24	comp16446_c0_seq1	0	NO MATCH	868	0	0	0	0	0	0	1	0	0	7.14	7.12
	comp72975_c0	-2.24	comp72975_c0_seq1	XP_314483	AGAP010510-PA [Anopheles gambiae str. PEST] >gi|157016818|gb|EAA09971.5| AGAP010510-PA [Anopheles gambiae str. PEST]	202	454	66	0	48	48	0	1	0	0.02	0.19	0.52
	comp85369_c0	-2.24	comp85369_c0_seq1	XP_001863738	NADH dehydrogenase iron-sulfur protein 3, mitochondrial [Culex quinquefasciatus] >gi|167875613|gb|EDS38996.1| NADH dehydrogenase iron-sulfur protein 3, mitochondrial [Culex quinquefasciatus]	1025	491	250	0	224	240	0	1	0.01	0.01	3.51	3.43
	comp96155_c0	-2.24	comp96155_c0_seq1	XP_001652254	glutamate semialdehyde dehydrogenase [Aedes aegypti] >gi|108877298|gb|EAT41523.1| AAEL006834-PA [Aedes aegypti]	1723	801	483	8.24141e-09	475	481	0	1	0	0	2.57	2.51
	comp65204_c0	-2.25	comp65204_c0_seq1	XP_001658604	app binding protein [Aedes aegypti] >gi|108876320|gb|EAT40545.1| AAEL007738-PA [Aedes aegypti]	349	522	116	0	108	111	0	1	0.02	0	0.2	0.08
	comp82573_c0	-2.25	comp82573_c0_seq1	XP_001664093	26S proteasome non-atpase regulatory subunit [Aedes aegypti] >gi|108869609|gb|EAT33834.1| AAEL013890-PA [Aedes aegypti]	522	228	119	0	107	115	0	1	0.02	0.02	0.96	0.98
	comp85471_c0	-2.25	comp85471_c0_seq1	ETN63170	hypothetical protein AND_005123 [Anopheles darlingi]	815	950	90	1.29687e-39	44	50	0	1	0.01	0	0.25	0.12
	comp58004_c0	-2.26	comp58004_c0_seq3	EFA13106	hypothetical protein TcasGA2_TC016329 [Tribolium castaneum]	1309	1320	231	0	118	163	0	1	0.01	0.02	0.08	0.2
	comp81503_c0	-2.26	comp81503_c0_seq6	0	NO MATCH	864	0	0	0	0	0	0	1	0.03	0	-0.32	-0.15
	comp84230_c0	-2.26	comp84230_c0_seq1	XP_001662289	activin receptor type I, putative [Aedes aegypti] >gi|108871473|gb|EAT35698.1| AAEL012152-PA, partial [Aedes aegypti]	1372	509	456	0	449	450	0	1	0.05	0.02	1.19	1.16
	comp87006_c0	-2.26	comp87006_c0_seq1	XP_001648973	hypothetical protein AaeL_AAEL014546 [Aedes aegypti] >gi|108868967|gb|EAT33192.1| AAEL014546-PA [Aedes aegypti]	1801	573	560	0	529	536	0	1	0.01	0	4.12	4.12
	comp78317_c0	-2.27	comp78317_c0_seq1	0	NO MATCH	1100	0	0	0	0	0	0	1	0.01	0	0.55	0.63
	comp83045_c0	-2.27	comp83045_c0_seq5	0	NO MATCH	2369	0	0	0	0	0	0	1	0	0	5.28	5.29
	comp88183_c0	-2.27	comp88183_c0_seq1	XP_001661538	abc transporter [Aedes aegypti] >gi|108872443|gb|EAT36668.1| AAEL011265-PA [Aedes aegypti]	1085	787	361	0	317	318	0	1	0.01	0.01	1.31	1.26
	comp88375_c0	-2.27	comp88375_c0_seq2	0	NO MATCH	466	0	0	0	0	0	0	1	0.01	0.01	0.28	0.23
	comp90060_c0	-2.27	comp90060_c0_seq1	XP_001661310	cysteine-rich protein, putative [Aedes aegypti] >gi|108872719|gb|EAT36944.1| AAEL011022-PA [Aedes aegypti]	1013	178	178	2.14048e-156	171	176	0	1	0	0	5.25	5.22
	comp73153_c0	-2.28	comp73153_c0_seq1	XP_001651665	hypothetical protein AaeL_AAEL000890 [Aedes aegypti] >gi|108883839|gb|EAT48064.1| AAEL000890-PA [Aedes aegypti]	379	265	40	6.43944e-14	39	40	0	1	0.03	0.04	3.62	3.63
	comp86963_c5	-2.28	comp86963_c5_seq1	XP_001655082	galactose-specific C-type lectin, putative [Aedes aegypti] >gi|108872650|gb|EAT36875.1| AAEL011079-PA [Aedes aegypti]	1257	160	155	0	116	129	0	1	0	0	3.84	3.9
	comp96901_c0	-2.28	comp96901_c0_seq2	EJY57431	AAEL017460-PA, partial [Aedes aegypti]	2306	641	647	0	581	605	0	1	0.03	0.03	8.41	8.41
	comp51989_c0	-2.29	comp51989_c0_seq1	XP_001660974	poly(A)-binding protein, putative [Aedes aegypti] >gi|108873128|gb|EAT37353.1| AAEL010642-PA [Aedes aegypti]	869	326	127	7.61755e-07	125	126	0	1	0	0	4.68	4.55
	comp62739_c0	-2.29	comp62739_c0_seq1	0	NO MATCH	705	0	0	0	0	0	0	1	0.02	0	0.14	0
	comp77196_c0	-2.29	comp77196_c0_seq2	0	NO MATCH	1345	0	0	0	0	0	0	1	0.02	0	0.75	0.58
	comp80535_c0	-2.29	comp80535_c0_seq1	NP_001286402	prosap, isoform C [Drosophila melanogaster] >gi|599126927|gb|AHN56200.1| prosap, isoform C [Drosophila melanogaster]	877	1725	348	0	201	224	0	1	0.02	0	0.71	0.83
	comp82743_c2	-2.29	comp82743_c2_seq1	0	NO MATCH	570	0	0	0	0	0	0	1	0.01	0	0.75	0.75
	comp70434_c0	-2.3	comp70434_c0_seq1	XP_001655106	alcohol dehydrogenase [Aedes aegypti] >gi|108872595|gb|EAT36820.1| AAEL011129-PA [Aedes aegypti]	605	364	57	0	57	57	0	1	0	0.02	0.78	0.89
	comp74072_c0	-2.3	comp74072_c0_seq1	XP_001648267	hypothetical protein AaeL_AAEL014248 [Aedes aegypti] >gi|108869252|gb|EAT33477.1| AAEL014248-PA [Aedes aegypti]	264	545	86	2.66801e-26	51	60	0	1	0.01	0.02	-0.15	-0.17
	comp86552_c0	-2.3	comp86552_c0_seq1	XP_001663472	hypothetical protein AaeL_AAEL013323 [Aedes aegypti] >gi|108870206|gb|EAT34431.1| AAEL013323-PA [Aedes aegypti]	986	256	185	0	182	185	0	1	0	0	1.21	1.39
	comp86922_c0	-2.3	comp86922_c0_seq1	XP_001651828	hypothetical protein AaeL_AAEL006184 [Aedes aegypti] >gi|108878049|gb|EAT42274.1| AAEL006184-PA [Aedes aegypti]	910	630	307	0	228	243	0	1	0	0	0.99	1.16
	comp90340_c0	-2.3	comp90340_c0_seq2	XP_001650328	GTP binding protein [Aedes aegypti] >gi|108879293|gb|EAT43518.1| AAEL005071-PA [Aedes aegypti]	1824	587	458	0	428	437	0	1	0	0.01	5.33	5.35
	comp79639_c0	-2.31	comp79639_c0_seq1	0	NO MATCH	729	0	0	2.71941e-09	0	0	0	1	0	0	1.27	1.19
	comp90351_c0	-2.31	comp90351_c0_seq4	EZA46815	hypothetical protein X777_01384, partial [Cerapachys biroi]	2735	639	255	1.17241e-47	90	129	0	1	0.02	0	0.57	0.82
	comp79676_c0	-2.33	comp79676_c0_seq1	0	NO MATCH	722	0	0	0	0	0	0	1	0.01	0	1.52	1.39
	comp80730_c0	-2.33	comp80730_c0_seq1	XP_001652254	glutamate semialdehyde dehydrogenase [Aedes aegypti] >gi|108877298|gb|EAT41523.1| AAEL006834-PA [Aedes aegypti]	464	801	154	0	154	154	0	1	0	0	1.43	1.33
	comp77715_c0	-2.34	comp77715_c0_seq1	XP_001862550	galactose-specific C-type lectin [Culex quinquefasciatus] >gi|167873805|gb|EDS37188.1| galactose-specific C-type lectin [Culex quinquefasciatus]	862	162	159	0	75	98	0	1	0	0	3.46	3.45
	comp79071_c0	-2.34	comp79071_c0_seq3	XP_003708371	PREDICTED: uncharacterized protein K02A2.6-like [Megachile rotundata]	2636	1345	772	0	421	562	0	1	0	0.01	0.17	0.23
	comp84144_c0	-2.34	comp84144_c0_seq3	KFB53643	hypothetical protein ZHAS_00021886 [Anopheles sinensis]	2018	293	269	0	90	135	0	1	0.01	0	0.47	0.52
	comp87378_c1	-2.34	comp87378_c1_seq1	XP_001864723	heat shock protein 70 B2 [Culex quinquefasciatus] >gi|167877233|gb|EDS40616.1| heat shock protein 70 B2 [Culex quinquefasciatus]	895	640	298	0	279	286	0	1	0.01	0.01	4.25	4.2
	comp91073_c0	-2.34	comp91073_c0_seq1	0	NO MATCH	889	0	0	0	0	0	0	1	0.02	0	-0.11	0.43
	comp62941_c0	-2.35	comp62941_c0_seq1	XP_001647805	Niemann-Pick Type C-2, putative [Aedes aegypti] >gi|108868235|gb|EAT32473.1| AAEL015136-PA [Aedes aegypti]	424	149	99	0	91	98	0	1	0.01	0.01	-0.05	0.2
	comp68132_c0	-2.35	comp68132_c0_seq1	XP_001662492	lipase 1 precursor [Aedes aegypti] >gi|108871259|gb|EAT35484.1| AAEL012345-PA [Aedes aegypti]	300	399	95	0	87	90	0	1	0.01	0.01	2.14	2.11
	comp71488_c0	-2.35	comp71488_c0_seq1	XP_001849189	conserved hypothetical protein [Culex quinquefasciatus] >gi|167866391|gb|EDS29774.1| conserved hypothetical protein [Culex quinquefasciatus]	392	503	115	0	83	92	0	1	0.01	0.01	0.53	0.43
	comp77941_c0	-2.35	comp77941_c0_seq1	0	NO MATCH	873	0	0	0	0	0	0	1	0.01	0.04	-0.13	-0.32
	comp84841_c0	-2.35	comp84841_c0_seq1	XP_001851519	ubiquitin carboxyl-terminal hydrolase 34 [Culex quinquefasciatus] >gi|167870271|gb|EDS33654.1| ubiquitin carboxyl-terminal hydrolase 34 [Culex quinquefasciatus]	780	4222	263	0	247	248	0	1	0.01	0.01	0.05	0.14
	comp85597_c0	-2.35	comp85597_c0_seq3	XP_001662699	serine collagenase 1 precursor, putative [Aedes aegypti] >gi|108871032|gb|EAT35257.1| AAEL012560-PA [Aedes aegypti]	972	301	219	9.21327e-34	197	205	0	1	0.01	0.01	6.31	6.34
	comp97513_c1	-2.35	comp97513_c1_seq4	0	NO MATCH	1070	0	0	0	0	0	0	1	0	0	4.55	4.47
	comp30972_c0	-2.36	comp30972_c0_seq1	XP_967348	PREDICTED: tubulin beta chain [Tribolium castaneum] >gi|270010216|gb|EFA06664.1| hypothetical protein TcasGA2_TC009590 [Tribolium castaneum]	224	453	74	1.40661e-178	74	74	0	1	0.01	0.02	0.1	0.33
	comp86698_c0	-2.37	comp86698_c0_seq1	0	NO MATCH	762	0	0	0	0	0	0	1	0	0	1.29	1.5
	comp88267_c0	-2.37	comp88267_c0_seq1	AAW72439	IAP-antagonist michelob_x [Aedes albopictus]	986	106	100	9.78945e-126	52	52	0	1	0	0	1.19	1.3
	comp64290_c0	-2.38	comp64290_c0_seq1	0	NO MATCH	246	0	0	0	0	0	0	1	0	0	2.31	2.34
	comp79291_c0	-2.38	comp79291_c0_seq1	XP_001658561	partitioning defective 3, par-3 [Aedes aegypti] >gi|108876409|gb|EAT40634.1| AAEL007658-PA, partial [Aedes aegypti]	510	1323	197	0	119	121	0	1	0.01	0	1.19	1.11
	comp80109_c0	-2.38	comp80109_c0_seq1	ABF18439	peripilin [Aedes aegypti]	878	301	150	7.95333e-37	72	86	0	1	0	0	0.64	0.71
	comp86920_c0	-2.38	comp86920_c0_seq1	XP_001657442	hypothetical protein AaeL_AAEL006106 [Aedes aegypti] >gi|108878137|gb|EAT42362.1| AAEL006106-PA [Aedes aegypti]	1653	352	284	5.25757e-23	248	265	0	1	0.01	0.02	6.81	6.82
	comp97834_c0	-2.38	comp97834_c0_seq1	XP_001660273	expressed protein (HR3) [Aedes aegypti] >gi|108874313|gb|EAT38538.1| AAEL009588-PA [Aedes aegypti]	5875	468	60	0	60	60	0	1	0.04	0.02	3.52	3.55
	comp98819_c1	-2.38	comp98819_c1_seq2	0	NO MATCH	671	0	0	0	0	0	0	1	0	0	1.09	1.24
	comp37592_c0	-2.39	comp37592_c0_seq1	XP_001850831	conserved hypothetical protein [Culex quinquefasciatus] >gi|167869313|gb|EDS32696.1| conserved hypothetical protein [Culex quinquefasciatus]	1693	340	297	0	133	141	0	1	0.01	0.01	3.92	3.94
	comp59962_c0	-2.39	comp59962_c0_seq3	0	NO MATCH	355	0	0	0	0	0	0	1	0	0.01	0.44	0.53
	comp75553_c0	-2.39	comp75553_c0_seq3	0	NO MATCH	447	0	0	0	0	0	0	1	0.01	0	-0.05	-0.01
	comp92141_c0	-2.39	comp92141_c0_seq1	EEZ97440	hypothetical protein TcasGA2_TC011271 [Tribolium castaneum]	1463	1355	214	0	86	142	0	1	0.01	0.02	0.8	0.64
	comp35460_c0	-2.4	comp35460_c0_seq1	XP_966492	PREDICTED: tubulin alpha-1 chain [Tribolium castaneum] >gi|270002901|gb|EEZ99348.1| tubulin alpha 1-like protein [Tribolium castaneum]	264	450	88	0	88	88	0	1	0.03	0.01	0.79	0.67
	comp67481_c0	-2.4	comp67481_c0_seq1	XP_001652225	cytochrome P450 [Aedes aegypti] >gi|108877351|gb|EAT41576.1| AAEL006802-PA [Aedes aegypti]	230	534	76	2.4814e-16	71	75	0	1	0.01	0	1.03	1.04
	comp87650_c0	-2.4	comp87650_c0_seq1	KFM61875	Retrovirus-related Pol polyprotein from transposon 17.6, partial [Stegodyphus mimosarum]	1596	2930	422	0	148	224	0	1	0	0	0.55	0.83
	comp96833_c0	-2.4	comp96833_c0_seq1	XP_001659854	glycoside hydrolases [Aedes aegypti] >gi|108874683|gb|EAT38908.1| AAEL009243-PA [Aedes aegypti]	2753	530	530	0	473	502	0	1	0	0	9.17	9.17
	comp78534_c0	-2.41	comp78534_c0_seq1	XP_001656112	NFkappaB essential modulator, putative [Aedes aegypti] >gi|108871086|gb|EAT35311.1| AAEL012510-PA [Aedes aegypti]	529	492	143	0	41	69	0	1	0	0	3.01	2.88
	comp78502_c0	-2.42	comp78502_c0_seq3	XP_008190241	PREDICTED: uncharacterized protein K02A2.6-like [Acyrthosiphon pisum]	2728	895	590	1.07426e-24	208	326	0	1	0	0.01	0.42	0.12
	comp83839_c0	-2.42	comp83839_c0_seq2	XP_001661701	hypothetical protein AaeL_AAEL011487 [Aedes aegypti] >gi|108872198|gb|EAT36423.1| AAEL011487-PA [Aedes aegypti]	689	195	186	2.85603e-90	145	158	0	1	0	0.01	0.91	1.07
	comp92130_c0	-2.42	comp92130_c0_seq1	XP_001648987	alpha-glucosidase [Aedes aegypti] >gi|108880018|gb|EAT44243.1| AAEL004369-PA [Aedes aegypti]	1137	641	361	0	245	299	0	1	0	0	5.7	5.67
	comp35158_c0	-2.43	comp35158_c0_seq1	0	NO MATCH	1333	0	0	0	0	0	0	1	0.02	0.03	-0.29	0.01
	comp81268_c0	-2.43	comp81268_c0_seq1	XP_001663163	elongase, putative [Aedes aegypti] >gi|108881415|gb|EAT45640.1| AAEL003093-PA [Aedes aegypti]	811	431	199	8.5782e-31	153	159	0	1	0	0.01	1.79	1.81
	comp85774_c0	-2.43	comp85774_c0_seq2	XP_001648637	hypothetical protein AaeL_AAEL014384 [Aedes aegypti] >gi|108869107|gb|EAT33332.1| AAEL014384-PA [Aedes aegypti]	973	102	102	9.90854e-127	86	90	0	1	0	0	3.04	3.01
	comp38437_c0	-2.45	comp38437_c0_seq1	0	NO MATCH	407	0	0	0	0	0	0	1	0.01	0	-0.11	0.15
	comp79982_c0	-2.45	comp79982_c0_seq1	XP_001661691	wd-repeat protein [Aedes aegypti] >gi|108872188|gb|EAT36413.1| AAEL011493-PA [Aedes aegypti]	538	307	179	0	166	175	0	1	0.01	0	0.52	0.52
	comp60764_c0	-2.46	comp60764_c0_seq1	XP_001654996	hypothetical protein AaeL_AAEL010818 [Aedes aegypti] >gi|108872921|gb|EAT37146.1| AAEL010818-PA [Aedes aegypti]	458	201	108	0	77	81	0	1	0	0.03	1.71	1.76
	comp62288_c0	-2.46	comp62288_c0_seq1	XP_001655539	hypothetical protein AaeL_AAEL000328 [Aedes aegypti] >gi|108884422|gb|EAT48647.1| AAEL000328-PA [Aedes aegypti]	749	408	249	5.79177e-168	247	249	0	1	0.04	0	1.6	1.76
	comp70008_c0	-2.46	comp70008_c0_seq1	XP_001656015	kakapo [Aedes aegypti] >gi|108881710|gb|EAT45935.1| AAEL002829-PA, partial [Aedes aegypti]	412	7342	137	7.26117e-09	135	137	0	1	0.01	0.01	0.54	0.4
	comp75724_c0	-2.46	comp75724_c0_seq1	XP_001661261	leucine-rich transmembrane protein [Aedes aegypti] >gi|108882321|gb|EAT46546.1| AAEL002295-PA [Aedes aegypti]	473	512	157	0	133	135	0	1	0.01	0.01	0.89	0.88
	comp85591_c0	-2.46	comp85591_c0_seq11	0	NO MATCH	1032	0	0	5.66399e-09	0	0	0	1	0	0	0.33	0.22
	comp88731_c0	-2.46	comp88731_c0_seq1	XP_001656737	ATP synthase beta subunit [Aedes aegypti] >gi|108881105|gb|EAT45330.1| AAEL003393-PA [Aedes aegypti]	856	504	245	0	199	203	0	1	0.04	0	5.11	5.11
	comp35723_c0	-2.48	comp35723_c0_seq1	0	NO MATCH	546	0	0	0	0	0	0	1	0.01	0	-0.1	0.3
	comp83995_c0	-2.48	comp83995_c0_seq1	XP_001654351	neurogenic locus notch (notch) [Aedes aegypti] >gi|108873616|gb|EAT37841.1| AAEL010210-PA [Aedes aegypti]	767	2599	255	2.50147e-30	252	253	0	1	0	0.01	0.39	0.6
	comp85571_c0	-2.48	comp85571_c0_seq1	XP_001662076	serine-type enodpeptidase, putative [Aedes aegypti] >gi|157167788|ref|XP_001662077.1| serine-type enodpeptidase, putative [Aedes aegypti] >gi|108871732|gb|EAT35957.1| AAEL011919-PA [Aedes aegypti] >gi|108871733|gb|EAT35958.1| AAEL011913-PA [Aedes aegypti]	2028	258	258	8.93816e-60	223	233	0	1	0.01	0	5.31	5.36
	comp100230_c0	-2.49	comp100230_c0_seq1	AAK12626	unknown protein [Aedes aegypti]	677	1298	225	3.45753e-09	149	181	0	1	0	0.01	-0.25	-0.24
	comp82452_c0	-2.49	comp82452_c0_seq1	XP_001659247	gamma-tubulin complex component 3 (gcp-3) [Aedes aegypti] >gi|108875530|gb|EAT39755.1| AAEL008465-PA [Aedes aegypti]	894	889	186	8.32882e-38	183	184	0	1	0	0.01	0.01	0.11
	comp84114_c1	-2.49	comp84114_c1_seq1	XP_001655162	zinc finger protein [Aedes aegypti] >gi|108882226|gb|EAT46451.1| AAEL002390-PA [Aedes aegypti]	667	701	222	1.83608e-85	169	170	0	1	0	0.04	2.24	2.04
	comp87212_c0	-2.49	comp87212_c0_seq1	XP_001648271	cytochrome P450 [Aedes aegypti]	1777	504	504	0	429	458	0	1	0	0	3.92	3.88
	comp87798_c0	-2.49	comp87798_c0_seq1	XP_555903	AGAP000904-PA [Anopheles gambiae str. PEST] >gi|333469477|gb|EAL39769.4| AGAP000904-PA [Anopheles gambiae str. PEST]	961	3571	349	0	155	192	0	1	0.01	0.05	2.07	2.02
	comp71630_c0	-2.5	comp71630_c0_seq2	XP_008194613	PREDICTED: LOW QUALITY PROTEIN: uncharacterized protein LOC658801 [Tribolium castaneum]	350	2160	93	0	34	57	0	1	0	0.01	0.02	0.02
	comp95807_c0	-2.5	comp95807_c0_seq1	XP_001869329	specifically Rac-associated protein [Culex quinquefasciatus] >gi|167865614|gb|EDS28997.1| specifically Rac-associated protein [Culex quinquefasciatus]	572	671	129	0	118	119	0	1	0	0	0.44	0.45
	comp89954_c0	-2.51	comp89954_c0_seq1	XP_001659051	serine collagenase 1 precursor, putative [Aedes aegypti] >gi|108875819|gb|EAT40044.1| AAEL008212-PA [Aedes aegypti]	1002	296	296	0	263	272	0	1	0.05	0.04	5.99	5.93
	comp70127_c0	-2.52	comp70127_c0_seq1	XP_001655767	serine-type enodpeptidase, putative [Aedes aegypti] >gi|108871773|gb|EAT35998.1| AAEL011891-PA [Aedes aegypti]	312	272	103	4.68589e-16	90	94	0	1	0.02	0	1.79	1.97
	comp82346_c0	-2.52	comp82346_c0_seq1	XP_001648014	aldehyde dehydrogenase [Aedes aegypti] >gi|108869413|gb|EAT33638.1| AAEL014080-PA [Aedes aegypti]	1389	489	423	0	405	409	0	1	0.02	0.02	6.58	6.58
	comp85773_c0	-2.52	comp85773_c0_seq1	XP_001657672	beta-alanine synthase, putative [Aedes aegypti] >gi|108884638|gb|EAT48863.1| AAEL000105-PA [Aedes aegypti]	1299	278	278	0	248	266	0	1	0	0	6.18	6.2
	comp71584_c1	-2.53	comp71584_c1_seq1	XP_001850721	pupal cuticle protein 78E [Culex quinquefasciatus] >gi|167869119|gb|EDS32502.1| pupal cuticle protein 78E [Culex quinquefasciatus]	399	121	32	0	29	31	0	1	0.01	0	-0.2	0.01
	comp75420_c0	-2.53	comp75420_c0_seq5	AAA53489	putative reverse transcriptase [Anopheles gambiae]	1107	1049	307	0	118	174	0	1	0	0	0.68	0.65
	comp83495_c0	-2.53	comp83495_c0_seq1	XP_001654410	aliphatic nitrilase, putative [Aedes aegypti] >gi|108873526|gb|EAT37751.1| AAEL010284-PA [Aedes aegypti]	636	386	106	0	103	106	0	1	0.01	0	3.61	3.58
	comp89742_c0	-2.53	comp89742_c0_seq1	XP_001649650	5-methyltetrahydrofolate:homocysteine methyltransferase [Aedes aegypti] >gi|108879631|gb|EAT43856.1| AAEL004728-PA [Aedes aegypti]	1215	315	315	0	292	306	0	1	0	0.01	2.17	2.19
	comp85631_c0	-2.54	comp85631_c0_seq1	XP_001662492	lipase 1 precursor [Aedes aegypti] >gi|108871259|gb|EAT35484.1| AAEL012345-PA [Aedes aegypti]	995	399	311	0	283	289	0	1	0	0	4.39	4.28
	comp88484_c0	-2.54	comp88484_c0_seq1	XP_001654005	hypothetical protein AaeL_AAEL009705 [Aedes aegypti] >gi|108874172|gb|EAT38397.1| AAEL009705-PA [Aedes aegypti]	3122	762	718	1.25436e-31	694	711	0	1	0	0	2.04	1.95
	comp74616_c0	-2.55	comp74616_c0_seq1	XP_001647804	hypothetical protein AaeL_AAEL015140 [Aedes aegypti] >gi|108868234|gb|EAT32472.1| AAEL015140-PA [Aedes aegypti]	1047	156	156	4.6245e-10	138	143	0	1	0.02	0.03	5.53	5.48
	comp77249_c0	-2.55	comp77249_c0_seq2	XP_001654635	hypothetical protein AaeL_AAEL010526 [Aedes aegypti] >gi|108873273|gb|EAT37498.1| AAEL010526-PA [Aedes aegypti]	564	1925	187	0	171	177	0	1	0.01	0	0.05	0.32
	comp80478_c0	-2.55	comp80478_c0_seq1	XP_001844951	hypothetical protein CpipJ_CPIJ002795 [Culex quinquefasciatus] >gi|167875463|gb|EDS38846.1| hypothetical protein CpipJ_CPIJ002795 [Culex quinquefasciatus]	635	177	176	0	83	100	0	1	0	0.03	1	1.17
	comp83048_c0	-2.55	comp83048_c0_seq3	XP_001660762	protein serine/threonine kinase, putative [Aedes aegypti] >gi|108882615|gb|EAT46840.1| AAEL001981-PA [Aedes aegypti]	657	159	128	0	113	115	0	1	0	0.03	2.51	2.33
	comp71307_c0	-2.56	comp71307_c0_seq1	KFB37668	hypothetical protein ZHAS_00004928 [Anopheles sinensis]	693	239	201	0	97	117	0	1	0	0	3.53	3.47
	comp79138_c0	-2.56	comp79138_c0_seq1	CCO30980	Retrovirus-related Pol polyprotein from transposon TNT 1-94 Includes: RecName: Full=Protease [Rhizoctonia solani AG-1 IB]	2224	742	199	1.66602e-130	78	137	0	1	0	0	0.85	0.93
	comp70022_c0	-2.57	comp70022_c0_seq1	XP_001651055	hypothetical protein AaeL_AAEL005529 [Aedes aegypti] >gi|108878779|gb|EAT43004.1| AAEL005529-PA [Aedes aegypti]	232	3217	91	0	41	54	0	1	0	0	0.17	0.34
	comp90902_c0	-2.57	comp90902_c0_seq1	XP_001661594	hypothetical protein AaeL_AAEL011337 [Aedes aegypti] >gi|108872363|gb|EAT36588.1| AAEL011337-PA [Aedes aegypti]	1154	297	296	0	240	268	0	1	0	0	6.23	6.28
	comp78810_c0	-2.58	comp78810_c0_seq1	XP_001849875	conserved hypothetical protein [Culex quinquefasciatus] >gi|167867615|gb|EDS30998.1| conserved hypothetical protein [Culex quinquefasciatus]	1073	48	48	1.20955e-17	32	40	0	1	0	0	5.38	5.37
	comp86123_c0	-2.58	comp86123_c0_seq3	XP_001650747	hypothetical protein AaeL_AAEL015128 [Aedes aegypti] >gi|108868431|gb|EAT32656.1| AAEL015128-PA [Aedes aegypti]	2345	601	556	0	397	466	0	1	0	0	1	0.99
	comp58641_c1	-2.59	comp58641_c1_seq1	XP_003730886	PREDICTED: uncharacterized protein K02A2.6-like [Strongylocentrotus purpuratus]	3016	1381	892	2.59717e-78	294	455	0	1	0	0	0.71	0.97
	comp80214_c0	-2.61	comp80214_c0_seq1	XP_001654828	ubiquitin specific proteinase [Aedes aegypti] >gi|108882453|gb|EAT46678.1| AAEL002171-PA, partial [Aedes aegypti]	308	1556	74	0	38	38	0	1	0	0	0.38	0.62
	comp82023_c0	-2.61	comp82023_c0_seq1	XP_001663430	zinc carboxypeptidase [Aedes aegypti] >gi|108870269|gb|EAT34494.1| AAEL013269-PA [Aedes aegypti]	787	353	199	0	187	191	0	1	0	0	2.24	2.2
	comp82448_c0	-2.61	comp82448_c0_seq1	XP_001655635	glycerol kinase [Aedes aegypti] >gi|108871992|gb|EAT36217.1| AAEL011697-PA [Aedes aegypti]	601	595	200	0	175	179	0	1	0.01	0	-0.17	0.08
	comp84988_c0	-2.61	comp84988_c0_seq1	XP_001663538	alkaline phosphatase [Aedes aegypti] >gi|108881200|gb|EAT45425.1| AAEL003313-PA [Aedes aegypti]	643	556	196	0	160	179	0	1	0	0	0.91	0.88
	comp90659_c1	-2.61	comp90659_c1_seq1	XP_001655366	hypothetical protein AaeL_AAEL002481 [Aedes aegypti] >gi|108882101|gb|EAT46326.1| AAEL002481-PA [Aedes aegypti]	1409	364	367	9.19864e-57	182	225	0	1	0	0	0.83	0.92
	comp62918_c0	-2.62	comp62918_c0_seq1	XP_001662464	hypothetical protein AaeL_AAEL002817 [Aedes aegypti] >gi|108881749|gb|EAT45974.1| AAEL002817-PA [Aedes aegypti]	363	186	62	0	57	61	0	1	0	0	0.8	0.88
	comp81061_c0	-2.62	comp81061_c0_seq5	XP_001662906	2-deoxyglucose-6-phosphate phosphatase [Aedes aegypti] >gi|108881523|gb|EAT45748.1| AAEL003006-PA [Aedes aegypti]	2665	577	204	0	123	154	0	1	0	0	1.31	1.4
	comp82998_c0	-2.63	comp82998_c0_seq7	0	NO MATCH	1351	0	0	0	0	0	0	1	0	0	1.47	1.53
	comp76872_c0	-2.64	comp76872_c0_seq2	XP_001862269	conserved hypothetical protein [Culex quinquefasciatus] >gi|167873424|gb|EDS36807.1| conserved hypothetical protein [Culex quinquefasciatus]	1576	795	189	2.21217e-15	107	138	0	1	0	0	0.95	1.07
	comp75896_c1	-2.65	comp75896_c1_seq1	BAD01590	hypothetical protein [Drosophila simulans]	4162	1818	666	0	267	384	0	1	0	0	2.6	2.68
	comp80684_c0	-2.65	comp80684_c0_seq1	ADV40012	esterase lipase [Aedes albopictus]	538	198	165	0	165	165	0	1	0.04	0.01	4.66	4.69
	comp90314_c0	-2.65	comp90314_c0_seq1	XP_001655105	alcohol dehydrogenase [Aedes aegypti] >gi|108872594|gb|EAT36819.1| AAEL011126-PA [Aedes aegypti]	1487	362	362	0	329	342	0	1	0	0	2.25	2.24
	comp71107_c0	-2.66	comp71107_c0_seq1	0	NO MATCH	299	0	0	0	0	0	0	1	0	0.01	-0.37	-0.13
	comp75733_c0	-2.66	comp75733_c0_seq2	0	NO MATCH	726	0	0	0	0	0	0	1	0	0	0.3	0.18
	comp68994_c0	-2.67	comp68994_c0_seq2	CAB53562	protease [Anopheles merus]	550	233	94	0	64	71	0	1	0	0.01	0.18	0.16
	comp67948_c0	-2.68	comp67948_c0_seq1	XP_001662698	serine collagenase 1 precursor, putative [Aedes aegypti] >gi|108871031|gb|EAT35256.1| AAEL012558-PA [Aedes aegypti]	399	304	37	2.98449e-67	34	36	0	1	0.01	0	2.52	2.54
	comp81451_c0	-2.68	comp81451_c0_seq2	XP_008178271	PREDICTED: uncharacterized protein LOC103307771 [Acyrthosiphon pisum]	3053	1701	322	6.32519e-33	115	186	0	1	0	0	0.35	0.48
	comp99076_c0	-2.68	comp99076_c0_seq1	EZA58140	hypothetical protein X777_01868 [Cerapachys biroi]	435	170	72	0	32	46	0	1	0	0	0.42	0.64
	comp72902_c0	-2.69	comp72902_c0_seq1	0	NO MATCH	448	0	0	0	0	0	0	1	0	0	1.1	0.98
	comp73878_c0	-2.69	comp73878_c0_seq1	XP_001656860	mitochondrial intermediate peptidase [Aedes aegypti] >gi|108881029|gb|EAT45254.1| AAEL003461-PA [Aedes aegypti]	451	701	150	0	149	149	0	1	0	0	0.17	0.09
	comp18630_c0	-2.7	comp18630_c0_seq1	ABF18365	putative phosphatidylethanolamine-binding protein [Aedes aegypti]	425	212	84	0	60	71	0	1	0	0	0.57	0.44
	comp82009_c0	-2.7	comp82009_c0_seq1	0	NO MATCH	501	0	0	0	0	0	0	1	0	0	0.14	0.38
	comp86384_c0	-2.7	comp86384_c0_seq1	XP_001658744	hypothetical protein AaeL_AAEL007959 [Aedes aegypti] >gi|108876072|gb|EAT40297.1| AAEL007959-PA [Aedes aegypti]	756	303	132	0	105	105	0	1	0	0	0.88	0.92
	comp31964_c0	-2.71	comp31964_c0_seq1	XP_001649098	cytochrome P450 [Aedes aegypti] >gi|108868903|gb|EAT33128.1| AAEL014613-PA [Aedes aegypti]	221	536	73	0	56	64	0	1	0	0	1.35	1.01
	comp98443_c0	-2.71	comp98443_c0_seq1	0	NO MATCH	3659	0	0	0	0	0	0	1	0.01	0.01	4.53	4.55
	comp13583_c0	-2.73	comp13583_c0_seq1	0	NO MATCH	201	0	0	0	0	0	0	1	0	0	0.73	0.83
	comp70751_c0	-2.73	comp70751_c0_seq1	0	NO MATCH	406	0	0	0	0	0	0	1	0	0.02	-0.19	-0.29
	comp75901_c0	-2.73	comp75901_c0_seq1	0	NO MATCH	557	0	0	0	0	0	0	1	0.01	0	0.58	0.63
	comp78178_c0	-2.73	comp78178_c0_seq1	XP_001649538	mitochondrial solute carrier protein, putative [Aedes aegypti] >gi|108868766|gb|EAT32991.1| AAEL014753-PA [Aedes aegypti]	557	357	67	0	67	67	0	1	0	0	0.41	0.52
	comp80207_c0	-2.73	comp80207_c0_seq1	0	NO MATCH	1732	0	0	0	0	0	0	1	0	0	2.16	2.35
	comp82412_c3	-2.74	comp82412_c3_seq2	0	NO MATCH	1367	0	0	0	0	0	0	1	0	0	0.73	0.54
	comp87612_c0	-2.74	comp87612_c0_seq3	AAK12626	unknown protein [Aedes aegypti]	1084	1298	80	0	38	52	0	1	0.01	0	0.85	1.01
	comp88178_c0	-2.74	comp88178_c0_seq1	XP_001662508	hypothetical protein AaeL_AAEL012357 [Aedes aegypti] >gi|403183274|gb|EJY57977.1| AAEL012357-PB [Aedes aegypti]	789	250	213	1.27226e-76	116	154	0	1	0.01	0.01	1.48	1.23
	comp73052_c0	-2.75	comp73052_c0_seq1	XP_001655162	zinc finger protein [Aedes aegypti] >gi|108882226|gb|EAT46451.1| AAEL002390-PA [Aedes aegypti]	510	701	138	0	108	113	0	1	0	0	0.61	0.91
	comp79842_c0	-2.75	comp79842_c0_seq1	0	NO MATCH	738	0	0	0	0	0	0	1	0	0	1.22	1.54
	comp84840_c1	-2.75	comp84840_c1_seq2	0	NO MATCH	580	0	0	0	0	0	0	1	0	0	0.87	0.91
	comp73268_c0	-2.76	comp73268_c0_seq1	XP_001843935	conserved hypothetical protein [Culex quinquefasciatus] >gi|167871884|gb|EDS35267.1| conserved hypothetical protein [Culex quinquefasciatus]	2009	734	351	0	168	217	0	1	0	0	0.6	0.29
	comp70307_c0	-2.77	comp70307_c0_seq2	0	NO MATCH	725	0	0	0	0	0	0	1	0.01	0	0.67	0.59
	comp74451_c0	-2.77	comp74451_c0_seq1	0	NO MATCH	407	0	0	0	0	0	0	1	0	0	1.84	1.76
	comp77330_c0	-2.77	comp77330_c0_seq1	0	NO MATCH	898	0	0	0	0	0	0	1	0	0	0.42	-0.24
	comp95743_c0	-2.77	comp95743_c0_seq1	XP_001664290	cytochrome P450 [Aedes aegypti] >gi|108880578|gb|EAT44803.1| AAEL003890-PA [Aedes aegypti]	2013	499	499	0	460	478	0	1	0	0	5.42	5.43
	comp18940_c0	-2.78	comp18940_c0_seq1	0	NO MATCH	928	0	0	0	0	0	0	1	0	0	2.78	2.83
	comp74416_c0	-2.78	comp74416_c0_seq1	0	NO MATCH	343	0	0	0	0	0	0	1	0	0	0.76	0.81
	comp90453_c2	-2.78	comp90453_c2_seq1	XP_001649713	pupal cuticle protein, putative [Aedes aegypti] >gi|108879590|gb|EAT43815.1| AAEL004780-PA [Aedes aegypti]	845	200	178	1.80983e-101	153	156	0	1	0.02	0.02	3.69	3.72
	comp98977_c1	-2.78	comp98977_c1_seq2	XP_001661383	hypothetical protein AaeL_AAEL002350 [Aedes aegypti] >gi|94469202|gb|ABF18450.1| growth and transformation-dependent protein [Aedes aegypti] >gi|108882270|gb|EAT46495.1| AAEL002350-PA [Aedes aegypti]	1522	161	165	1.66905e-13	127	134	0	1	0	0	4.55	4.58
	comp70511_c0	-2.79	comp70511_c0_seq4	0	NO MATCH	649	0	0	0	0	0	0	1	0	0	0	0.18
	comp80190_c0	-2.79	comp80190_c0_seq2	XP_001659819	galactose-specific C-type lectin, putative [Aedes aegypti] >gi|108874725|gb|EAT38950.1| AAEL009209-PA [Aedes aegypti]	904	159	151	1.30505e-10	122	139	0	1	0	0	3.7	3.81
	comp85938_c0	-2.8	comp85938_c0_seq3	XP_008183050	PREDICTED: uncharacterized protein LOC103309431 [Acyrthosiphon pisum]	1321	1739	161	0	63	85	0	1	0	0	0.35	0.54
	comp91877_c0	-2.8	comp91877_c0_seq1	XP_001663534	alkaline phosphatase [Aedes aegypti] >gi|108881196|gb|EAT45421.1| AAEL003297-PA [Aedes aegypti]	1116	500	331	0	321	327	0	1	0	0	1.5	1.59
	comp76178_c0	-2.81	comp76178_c0_seq1	XP_001664049	lysozyme P, putative [Aedes aegypti] >gi|51702892|gb|AAU09087.1| lysozyme [Aedes aegypti] >gi|108880718|gb|EAT44943.1| AAEL003712-PA [Aedes aegypti]	558	148	130	0	117	125	0	1	0	0	0.47	0.37
	comp76548_c0	-2.81	comp76548_c0_seq5	XP_004914327	PREDICTED: uncharacterized protein K02A2.6-like [Xenopus (Silurana) tropicalis]	5596	1342	633	1.95615e-53	218	332	0	1	0	0	2.23	2.07
	comp60842_c0	-2.82	comp60842_c0_seq1	0	NO MATCH	358	0	0	1.99186e-87	0	0	0	1	0	0	2.15	2.08
	comp93253_c1	-2.82	comp93253_c1_seq14	0	NO MATCH	5196	0	0	0	0	0	0	1	0	0	3.95	3.95
	comp29592_c1	-2.83	comp29592_c1_seq1	0	NO MATCH	992	0	0	2.34724e-85	0	0	0	1	0	0	1.14	1.21
	comp79921_c0	-2.83	comp79921_c0_seq1	XP_001649529	band 4.1-like protein 5, putative [Aedes aegypti] >gi|108879762|gb|EAT43987.1| AAEL004623-PA [Aedes aegypti]	461	971	68	0	55	61	0	1	0	0	-0.21	0.26
	comp94191_c0	-2.83	comp94191_c0_seq1	XP_001660878	sugar transporter [Aedes aegypti] >gi|108873318|gb|EAT37543.1| AAEL010479-PA [Aedes aegypti]	2393	480	480	1.2747e-24	457	475	0	1	0	0	4.82	4.82
	comp100156_c0	-2.85	comp100156_c0_seq1	AAK12626	unknown protein [Aedes aegypti]	1462	1298	492	0	322	385	0	1	0	0	0.46	0.67
	comp82155_c0	-2.85	comp82155_c0_seq3	XP_001653336	hypothetical protein AaeL_AAEL008603 [Aedes aegypti] >gi|108875390|gb|EAT39615.1| AAEL008603-PA [Aedes aegypti]	1871	563	242	0	225	227	0	1	0	0	1.35	1.54
	comp84470_c0	-2.85	comp84470_c0_seq1	0	NO MATCH	1018	0	0	9.32482e-18	0	0	0	1	0	0	1.47	1.54
	comp8044_c0	-2.86	comp8044_c0_seq1	XP_001868966	conserved hypothetical protein [Culex quinquefasciatus] >gi|167864670|gb|EDS28053.1| conserved hypothetical protein [Culex quinquefasciatus]	1912	576	333	1.11169e-129	102	157	0	1	0	0	-0.15	0.06
	comp85838_c0	-2.87	comp85838_c0_seq2	EFA12606	hypothetical protein TcasGA2_TC001846 [Tribolium castaneum]	3806	1134	513	0	217	316	0	1	0	0	2.63	2.64
	comp94196_c1	-2.87	comp94196_c1_seq6	XP_009173693	hypothetical protein T265_09385 [Opisthorchis viverrini] >gi|663046393|gb|KER22555.1| hypothetical protein T265_09385 [Opisthorchis viverrini]	2365	1608	291	0	83	128	0	1	0	0	2.32	2.33
	comp87848_c0	-2.88	comp87848_c0_seq1	XP_001850229	conserved hypothetical protein [Culex quinquefasciatus] >gi|167868216|gb|EDS31599.1| conserved hypothetical protein [Culex quinquefasciatus]	818	227	211	1.80097e-26	107	152	0	1	0	0	3.96	4.02
	comp51374_c0	-2.89	comp51374_c0_seq1	XP_001658750	glutathione-s-transferase theta, gst [Aedes aegypti] >gi|55977209|gb|AAV68397.1| glutathione S-transferase e4 [Aedes aegypti] >gi|108876078|gb|EAT40303.1| AAEL007962-PA [Aedes aegypti]	328	224	38	0	32	38	0	1	0	0	0.58	0.69
	comp85439_c0	-2.9	comp85439_c0_seq2	XP_001657262	metalloproteinase, putative [Aedes aegypti] >gi|108880581|gb|EAT44806.1| AAEL003834-PA [Aedes aegypti]	744	286	106	3.32799e-56	103	105	0	1	0	0	1.08	1.05
	comp71814_c0	-2.91	comp71814_c0_seq4	AAQ01581	agCP7521-like protein [Aedes albopictus]	851	602	139	0	57	83	0	1	0	0	-0.27	-0.13
	comp85116_c1	-2.91	comp85116_c1_seq7	AAL55241	polyprotein [Anopheles gambiae]	2925	786	234	0	99	135	0	1	0.01	0	2.06	2.07
	comp78113_c0	-2.92	comp78113_c0_seq1	XP_001868296	conserved hypothetical protein [Culex quinquefasciatus] >gi|167863157|gb|EDS26540.1| conserved hypothetical protein [Culex quinquefasciatus]	521	772	182	0	92	106	0	1	0	0	0.26	0.18
	comp89313_c0	-2.92	comp89313_c0_seq1	XP_001661275	long-chain-fatty-acid coa ligase [Aedes aegypti] >gi|108872742|gb|EAT36967.1| AAEL010991-PA [Aedes aegypti]	2372	712	709	0	678	685	0	1	0	0	6.26	6.25
	comp95101_c0	-2.92	comp95101_c0_seq5	0	NO MATCH	4053	0	0	4.24739e-57	0	0	0	1	0	0	2.24	2.26
	comp74101_c0	-2.93	comp74101_c0_seq2	0	NO MATCH	616	0	0	0	0	0	0	1	0	0	0.13	0.02
	comp88022_c0	-2.93	comp88022_c0_seq3	0	NO MATCH	2209	0	0	1.66667e-08	0	0	0	1	0	0	1.71	1.66
	comp76388_c0	-2.94	comp76388_c0_seq3	0	NO MATCH	911	0	0	0	0	0	0	1	0	0	0.8	0.8
	comp99563_c0	-2.94	comp99563_c0_seq1	0	NO MATCH	538	0	0	3.72611e-70	0	0	0	1	0	0	2.24	1.94
	comp72126_c0	-2.95	comp72126_c0_seq2	XP_001657320	ryanodine receptor 3, brain [Aedes aegypti] >gi|108880639|gb|EAT44864.1| AAEL003837-PA [Aedes aegypti]	253	5118	84	0	83	84	0	1	0	0.01	0.01	-0.17
	comp82672_c1	-2.95	comp82672_c1_seq7	0	NO MATCH	1607	0	0	0	0	0	0	1	0	0	0.92	1.13
	comp76080_c0	-2.96	comp76080_c0_seq1	XP_001657173	hypothetical protein AaeL_AAEL013851 [Aedes aegypti] >gi|108869654|gb|EAT33879.1| AAEL013851-PA [Aedes aegypti]	975	238	235	5.40708e-56	195	208	0	1	0	0	1.55	1.71
	comp88241_c0	-2.96	comp88241_c0_seq2	0	NO MATCH	680	0	0	0	0	0	0	1	0	0	0.28	0.54
	comp67856_c0	-2.97	comp67856_c0_seq1	XP_001857839	translation elongation factor EF-1 alpha/Tu [Culex quinquefasciatus] >gi|167871381|gb|EDS34764.1| translation elongation factor EF-1 alpha/Tu [Culex quinquefasciatus]	1181	380	235	0	95	144	0	1	0	0	1.22	1.34
	comp91828_c0	-2.97	comp91828_c0_seq2	XP_001654600	cytochrome P450 [Aedes aegypti] >gi|108882572|gb|EAT46797.1| AAEL002067-PA, partial [Aedes aegypti]	1406	498	423	5.60625e-48	391	410	0	1	0	0	0.89	1.04
	comp96157_c2	-2.97	comp96157_c2_seq1	0	NO MATCH	1024	0	0	0	0	0	0	1	0	0	1.91	2
	comp67309_c0	-2.98	comp67309_c0_seq1	0	NO MATCH	923	0	0	5.74194e-20	0	0	0	1	0	0	0.9	0.59
	comp77837_c0	-2.98	comp77837_c0_seq1	CAJ14165	BEL12_AG transposon polyprotein [Anopheles gambiae]	2531	1726	370	0	117	201	0	1	0	0	0.68	0.88
	comp60360_c0	-2.99	comp60360_c0_seq4	0	NO MATCH	407	0	0	0	0	0	0	1	0	0	-0.25	0.29
	comp83286_c1	-2.99	comp83286_c1_seq2	XP_001654842	serine-type enodpeptidase, putative [Aedes aegypti] >gi|108882467|gb|EAT46692.1| AAEL002177-PA [Aedes aegypti]	580	260	160	0	146	153	0	1	0	0	0.53	0.79
	comp99130_c0	-2.99	comp99130_c0_seq1	AAV90667	putative salivary Cys-rich secreted peptide [Aedes albopictus]	927	113	109	0	109	109	0	1	0	0	4.4	4.41
	comp72709_c0	-3	comp72709_c0_seq5	0	NO MATCH	980	0	0	0	0	0	0	1	0	0	3.57	3.53
	comp87241_c0	-3.01	comp87241_c0_seq6	0	NO MATCH	2666	0	0	0	0	0	0	1	0	0	1.97	2.02
	comp83855_c0	-3.02	comp83855_c0_seq2	XP_001863529	zinc finger protein [Culex quinquefasciatus] >gi|167875352|gb|EDS38735.1| zinc finger protein [Culex quinquefasciatus]	584	732	35	0	26	34	0	1	0	0	1.42	1.5
	comp85345_c0	-3.03	comp85345_c0_seq4	AAZ15237	reverse transcriptase [Aedes aegypti]	2130	725	232	6.74979e-117	89	132	0	1	0	0	0.85	1.06
	comp79475_c0	-3.04	comp79475_c0_seq2	0	NO MATCH	674	0	0	0	0	0	0	1	0	0	0.26	0.39
	comp27006_c0	-3.05	comp27006_c0_seq1	0	NO MATCH	277	0	0	0	0	0	0	1	0	0	0.01	-0.1
	comp78698_c2	-3.06	comp78698_c2_seq1	ADB03641	NADP+-dependent farnesol dehydrogenase 4 [Aedes aegypti] >gi|403182965|gb|EJY57753.1| AAEL017452-PA [Aedes aegypti]	722	244	124	0	116	119	0	1	0	0	3.37	3.36
	comp62609_c0	-3.07	comp62609_c0_seq1	0	NO MATCH	363	0	0	0	0	0	0	1	0	0	0.29	0.23
	comp75354_c0	-3.07	comp75354_c0_seq1	XP_001653847	RNA 3' terminal phosphate cyclase [Aedes aegypti] >gi|108874267|gb|EAT38492.1| AAEL009623-PA [Aedes aegypti]	397	359	101	0	95	99	0	1	0	0	0.23	0.39
	comp83050_c2	-3.07	comp83050_c2_seq1	ABF18121	hypothetical conserved protein [Aedes aegypti]	1081	285	293	0	162	205	0	1	0	0	0.43	0.47
	comp95223_c0	-3.08	comp95223_c0_seq3	XP_008178499	PREDICTED: uncharacterized protein K02A2.6-like [Acyrthosiphon pisum]	4472	1411	1070	0	437	662	0	1	0	0	3.17	3.2
	comp82509_c0	-3.09	comp82509_c0_seq1	XP_001647642	hypothetical protein AaeL_AAEL015565 [Aedes aegypti] >gi|108866744|gb|EAT32310.1| AAEL015565-PA [Aedes aegypti]	1295	199	165	3.65022e-14	72	113	0	1	0	0	0.49	0.44
	comp84301_c1	-3.09	comp84301_c1_seq4	EJY57768	AAEL017327-PA, partial [Aedes aegypti]	673	373	74	1.85361e-13	60	70	0	1	0	0	1.43	1.69
	comp60452_c0	-3.1	comp60452_c0_seq1	XP_001869373	ATP-binding cassette sub-family G member 4 [Culex quinquefasciatus] >gi|167865708|gb|EDS29091.1| ATP-binding cassette sub-family G member 4 [Culex quinquefasciatus]	619	581	94	9.62586e-19	51	62	0	1	0	0	0.62	0.37
	comp83265_c1	-3.11	comp83265_c1_seq2	ETW34118	hypothetical protein PFTANZ_05161 [Plasmodium falciparum Tanzania (2000708)]	975	480	147	0	38	54	0	1	0	0	1.15	1.31
	comp37955_c0	-3.12	comp37955_c0_seq1	XP_001656737	ATP synthase beta subunit [Aedes aegypti] >gi|108881105|gb|EAT45330.1| AAEL003393-PA [Aedes aegypti]	241	504	80	0	80	80	0	1	0	0	0.73	0.87
	comp77226_c0	-3.12	comp77226_c0_seq6	0	NO MATCH	1417	0	0	4.91719e-08	0	0	0	1	0	0	0.62	0.86
	comp77356_c0	-3.12	comp77356_c0_seq1	XP_001655918	Sptzle 6 (Spz6) [Aedes aegypti] >gi|108871458|gb|EAT35683.1| AAEL012164-PA [Aedes aegypti]	1850	389	389	4.9361e-63	340	341	0	1	0	0	0.11	0.1
	comp87347_c0	-3.12	comp87347_c0_seq1	XP_001661225	serine protease [Aedes aegypti] >gi|108882285|gb|EAT46510.1| AAEL002301-PA [Aedes aegypti]	1399	394	402	0	247	298	0	1	0	0	5.09	5.06
	comp81741_c0	-3.14	comp81741_c0_seq8	0	NO MATCH	1108	0	0	0	0	0	0	1	0	0	1.82	1.88
	comp88982_c2	-3.14	comp88982_c2_seq4	0	NO MATCH	1117	0	0	0	0	0	0	1	0	0	-0.07	0.1
	comp79804_c0	-3.15	comp79804_c0_seq1	XP_001657262	metalloproteinase, putative [Aedes aegypti] >gi|108880581|gb|EAT44806.1| AAEL003834-PA [Aedes aegypti]	611	286	153	0	135	146	0	1	0	0	0.91	0.68
	comp94336_c1	-3.17	comp94336_c1_seq1	XP_001657958	uroporphyrinogen decarboxylase [Aedes aegypti] >gi|108877462|gb|EAT41687.1| AAEL006693-PB [Aedes aegypti]	331	417	109	1.45324e-10	107	108	0	1	0	0	1.95	1.92
	comp31074_c0	-3.19	comp31074_c0_seq1	0	NO MATCH	387	0	0	6.67722e-15	0	0	0	1	0	0	2	2.17
	comp76554_c0	-3.19	comp76554_c0_seq1	BAD01590	hypothetical protein [Drosophila simulans]	3210	1818	1046	0	391	593	0	1	0	0	0.21	0.53
	comp78201_c0	-3.2	comp78201_c0_seq2	XP_001662089	hypothetical protein AaeL_AAEL011933 [Aedes aegypti] >gi|108871721|gb|EAT35946.1| AAEL011933-PA [Aedes aegypti]	598	443	191	0	149	169	0	1	0	0	2.15	2.28
	comp99753_c0	-3.2	comp99753_c0_seq1	XP_002070840	GK25464 [Drosophila willistoni] >gi|194166925|gb|EDW81826.1| GK25464 [Drosophila willistoni]	830	724	272	0	102	158	0	1	0	0	0.56	0.71
	comp99839_c0	-3.2	comp99839_c0_seq1	XP_008205966	PREDICTED: uncharacterized protein LOC100117878 [Nasonia vitripennis]	595	1365	146	0	73	100	0	1	0	0	0.51	0.45
	comp80362_c0	-3.21	comp80362_c0_seq1	XP_001661528	hypothetical protein AaeL_AAEL011254 [Aedes aegypti] >gi|108872456|gb|EAT36681.1| AAEL011254-PA [Aedes aegypti]	1319	257	148	0	104	112	0	1	0	0	2.94	2.65
	comp87811_c0	-3.21	comp87811_c0_seq30	0	NO MATCH	1050	0	0	0	0	0	0	1	0	0	4.38	4.45
	comp67175_c0	-3.23	comp67175_c0_seq3	0	NO MATCH	394	0	0	1.52531e-08	0	0	0	1	0	0	2.01	2.01
	comp71561_c0	-3.23	comp71561_c0_seq1	0	NO MATCH	306	0	0	0	0	0	0	1	0	0	3.83	3.85
	comp77327_c0	-3.23	comp77327_c0_seq1	XP_001649267	hypothetical protein AaeL_AAEL004494 [Aedes aegypti] >gi|108879868|gb|EAT44093.1| AAEL004494-PA, partial [Aedes aegypti]	621	889	206	2.37142e-40	206	206	0	1	0	0	0.62	0.78
	comp82570_c0	-3.23	comp82570_c0_seq5	0	NO MATCH	1498	0	0	0	0	0	0	1	0	0	0.23	0.31
	comp93559_c2	-3.23	comp93559_c2_seq1	XP_001658085	peptidoglycan recognition protein sc2 [Aedes aegypti] >gi|157114975|ref|XP_001658086.1| peptidoglycan recognition protein sc2 [Aedes aegypti] >gi|108877081|gb|EAT41306.1| AAEL007039-PA [Aedes aegypti] >gi|403182844|gb|EJY57666.1| AAEL017056-PA [Aedes aegypti]	1205	188	188	9.14408e-32	165	170	0	1	0	0	4.5	4.6
	comp99544_c0	-3.23	comp99544_c0_seq1	0	NO MATCH	538	0	0	0	0	0	0	1	0	0	2.28	2.37
	comp84339_c0	-3.24	comp84339_c0_seq4	0	NO MATCH	984	0	0	6.55512e-08	0	0	0	1	0	0	-0.19	0.24
	comp25359_c0	-3.25	comp25359_c0_seq1	0	NO MATCH	1363	0	0	0	0	0	0	1	0	0	0.06	0.25
	comp78331_c0	-3.25	comp78331_c0_seq2	XP_001658554	hypothetical protein AaeL_AAEL007648 [Aedes aegypti] >gi|108876402|gb|EAT40627.1| AAEL007648-PA [Aedes aegypti]	321	589	86	0	56	68	0	1	0	0	2.72	2.7
	comp71548_c1	-3.26	comp71548_c1_seq1	0	NO MATCH	273	0	0	4.49706e-87	0	0	0	1	0	0	0.02	0.34
	comp80064_c0	-3.26	comp80064_c0_seq1	XP_001660754	protein serine/threonine kinase, putative [Aedes aegypti] >gi|108882607|gb|EAT46832.1| AAEL001969-PA [Aedes aegypti]	401	126	52	0	51	52	0	1	0	0	2.19	2.29
	comp88722_c0	-3.26	comp88722_c0_seq1	XP_001660089	hypothetical protein AaeL_AAEL009463 [Aedes aegypti] >gi|108874441|gb|EAT38666.1| AAEL009463-PA, partial [Aedes aegypti]	1580	319	309	0	137	192	0	1	0	0	1.09	1.16
	comp77344_c0	-3.27	comp77344_c0_seq7	0	NO MATCH	690	0	0	0	0	0	0	1	0	0	0.39	0.56
	comp69721_c0	-3.28	comp69721_c0_seq1	0	NO MATCH	297	0	0	0	0	0	0	1	0	0	0.2	0.22
	comp74837_c0	-3.28	comp74837_c0_seq1	XP_001661460	hypothetical protein AaeL_AAEL011160 [Aedes aegypti] >gi|108872572|gb|EAT36797.1| AAEL011160-PA [Aedes aegypti]	1508	528	441	9.26757e-109	364	379	0	1	0	0.01	2.17	2.02
	comp93986_c0	-3.29	comp93986_c0_seq1	XP_001655593	sodium/solute symporter [Aedes aegypti] >gi|108882008|gb|EAT46233.1| AAEL002555-PA [Aedes aegypti]	861	753	287	0	252	260	0	1	0	0	0.04	0.09
	comp74838_c0	-3.31	comp74838_c0_seq4	XP_001870363	TBC1 domain family member 19 [Culex quinquefasciatus] >gi|167869916|gb|EDS33299.1| TBC1 domain family member 19 [Culex quinquefasciatus]	2438	544	237	0	218	224	0	1	0	0	0.89	1.06
	comp90795_c0	-3.32	comp90795_c0_seq6	0	NO MATCH	3365	0	0	0	0	0	0	1	0	0	3.47	3.45
	comp77163_c0	-3.33	comp77163_c0_seq1	XP_001846757	predicted protein [Culex quinquefasciatus] >gi|167881161|gb|EDS44544.1| predicted protein [Culex quinquefasciatus]	890	298	68	0	40	52	0	1	0	0	6.04	6.01
	comp79914_c0	-3.33	comp79914_c0_seq1	0	NO MATCH	368	0	0	1.12825e-143	0	0	0	1	0	0	1.5	1.28
	comp58866_c0	-3.36	comp58866_c0_seq3	0	NO MATCH	1410	0	0	8.12944e-126	0	0	0	1	0	0	1.76	1.95
	comp66406_c0	-3.37	comp66406_c0_seq2	EAT47610	AAEL001292-PA [Aedes aegypti]	1270	538	352	0	267	304	0	1	0	0	0.32	0.6
	comp76951_c1	-3.37	comp76951_c1_seq1	XP_001663424	hypothetical protein AaeL_AAEL013262 [Aedes aegypti] >gi|108870274|gb|EAT34499.1| AAEL013262-PA [Aedes aegypti]	538	178	86	0	49	60	0	1	0	0	-0.17	0.08
	comp99507_c0	-3.38	comp99507_c0_seq1	0	NO MATCH	1171	0	0	0	0	0	0	1	0.03	0.02	4.49	4.52
	comp83380_c1	-3.39	comp83380_c1_seq2	0	NO MATCH	1061	0	0	0	0	0	0	1	0	0	0.35	0.28
	comp92171_c1	-3.4	comp92171_c1_seq3	0	NO MATCH	861	0	0	0	0	0	0	1	0	0	0.88	1.02
	comp83198_c0	-3.41	comp83198_c0_seq1	ABD72267	pol polyprotein [Drosophila buzzatii]	3472	1143	772	0	285	454	0	1	0	0	1.17	1.08
	comp76197_c0	-3.43	comp76197_c0_seq2	Q9Y0Y0	RecName: Full=Cecropin-B type 1; Short=Cecropin-B1; Contains: RecName: Full=Cecropin-B; AltName: Full=AalCecB; Contains: RecName: Full=Cecropin-B amidated isoform; Flags: Precursor >gi|5006863|gb|AAD37702.1|AF145803_1 cecropin [Aedes albopictus] >gi|15029359|gb|AAK81853.1|AF394747_1 antibiotic peptide cecropin B1 [Aedes albopictus]	225	60	29	0	29	29	0	1	0	0	1.18	1.16
	comp89491_c0	-3.43	comp89491_c0_seq1	XP_004914327	PREDICTED: uncharacterized protein K02A2.6-like [Xenopus (Silurana) tropicalis]	5738	1342	889	0	271	440	0	1	0	0	2.58	2.66
	comp80376_c1	-3.44	comp80376_c1_seq14	0	NO MATCH	1875	0	0	5.23686e-97	0	0	0	1	0	0	3.96	4.06
	comp54095_c0	-3.45	comp54095_c0_seq2	0	NO MATCH	992	0	0	7.36481e-160	0	0	0	1	0	0	1.71	1.76
	comp68123_c0	-3.45	comp68123_c0_seq1	XP_001664085	heterogeneous nuclear ribonucleoprotein, putative [Aedes aegypti] >gi|108880754|gb|EAT44979.1| AAEL003721-PA [Aedes aegypti]	447	177	73	0	64	69	0	1	0	0.01	1.97	1.85
	comp87571_c1	-3.45	comp87571_c1_seq2	0	NO MATCH	1100	0	0	1.71584e-26	0	0	0	1	0	0	1.25	1.33
	comp93285_c0	-3.46	comp93285_c0_seq2	0	NO MATCH	3706	0	0	0	0	0	0	1	0	0	2.16	2.16
	comp80954_c0	-3.47	comp80954_c0_seq1	EFA13453	hypothetical protein TcasGA2_TC010684 [Tribolium castaneum]	810	1376	253	0	71	124	0	1	0	0	0.76	0.86
	comp90871_c0	-3.47	comp90871_c0_seq1	XP_001661595	hypothetical protein AaeL_AAEL011336 [Aedes aegypti] >gi|108872364|gb|EAT36589.1| AAEL011336-PA [Aedes aegypti]	1056	161	160	0	127	142	0	1	0	0	4.38	4.41
	comp70111_c0	-3.49	comp70111_c0_seq4	XP_008556682	PREDICTED: uncharacterized protein LOC103577694 [Microplitis demolitor]	865	447	144	0	79	102	0	1	0	0	1.18	1.4
	comp87663_c0	-3.49	comp87663_c0_seq3	XP_001844908	conserved hypothetical protein [Culex quinquefasciatus] >gi|167875316|gb|EDS38699.1| conserved hypothetical protein [Culex quinquefasciatus]	3128	701	461	0	189	220	0	1	0.03	0.02	4.07	4.09
	comp85920_c1	-3.5	comp85920_c1_seq1	0	NO MATCH	254	0	0	0	0	0	0	1	0	0	0.14	-0.01
	comp71734_c0	-3.52	comp71734_c0_seq1	0	NO MATCH	510	0	0	0	0	0	0	1	0	0	1.51	1.49
	comp99479_c0	-3.52	comp99479_c0_seq1	0	NO MATCH	541	0	0	0	0	0	0	1	0.02	0	5.3	5.29
	comp86763_c0	-3.53	comp86763_c0_seq2	XP_001663495	lethal(2)essential for life protein, l2efl [Aedes aegypti] >gi|108870189|gb|EAT34414.1| AAEL013338-PA [Aedes aegypti]	975	194	90	0	45	57	0	1	0	0	0.62	0.51
	comp64005_c0	-3.54	comp64005_c0_seq1	0	NO MATCH	652	0	0	5.15687e-16	0	0	0	1	0	0	0.35	0.36
	comp69253_c0	-3.54	comp69253_c0_seq1	AAL56547	gag polyprotein [Anopheles gambiae]	903	476	171	0	79	112	0	1	0	0	0.24	0.37
	comp71973_c0	-3.54	comp71973_c0_seq1	XP_001662099	alpha-esterase [Aedes aegypti] >gi|108871709|gb|EAT35934.1| AAEL011944-PA, partial [Aedes aegypti]	295	601	39	0	38	39	0	1	0	0	0.4	0.36
	comp62353_c0	-3.55	comp62353_c0_seq1	0	NO MATCH	2841	0	0	1.02889e-15	0	0	0	1	0	0	0.34	0.42
	comp77959_c0	-3.55	comp77959_c0_seq1	XP_001661541	phosphatidylethanolamine-binding protein [Aedes aegypti] >gi|108872446|gb|EAT36671.1| AAEL011263-PA [Aedes aegypti]	427	212	115	0	110	113	0	1	0	0	1.3	1.5
	comp99497_c0	-3.55	comp99497_c0_seq1	EJY57553	AAEL017453-PA [Aedes aegypti]	1149	820	182	0	84	125	0	1	0	0	5.27	5.26
	comp58645_c0	-3.56	comp58645_c0_seq1	CAJ14165	BEL12_AG transposon polyprotein [Anopheles gambiae]	1539	1726	305	3.706e-134	100	168	0	1	0	0	-0.07	-0.05
	comp70185_c0	-3.56	comp70185_c0_seq6	0	NO MATCH	836	0	0	3.68751e-09	0	0	0	1	0	0	-0.36	0.1
	comp71337_c0	-3.56	comp71337_c0_seq1	0	NO MATCH	605	0	0	0	0	0	0	1	0	0	0.11	0.03
	comp77342_c0	-3.56	comp77342_c0_seq5	0	NO MATCH	598	0	0	0	0	0	0	1	0	0	0.42	0.61
	comp74167_c0	-3.57	comp74167_c0_seq1	0	NO MATCH	582	0	0	0	0	0	0	1	0	0	-0.34	-0.36
	comp35712_c0	-3.59	comp35712_c0_seq1	XP_001868966	conserved hypothetical protein [Culex quinquefasciatus] >gi|167864670|gb|EDS28053.1| conserved hypothetical protein [Culex quinquefasciatus]	1094	576	77	0	40	56	0	1	0	0	0.91	1
	comp73847_c0	-3.61	comp73847_c0_seq5	0	NO MATCH	955	0	0	8.43894e-08	0	0	0	1	0	0	0.05	0.17
	comp94315_c0	-3.61	comp94315_c0_seq2	XP_001662477	l-asparaginase i [Aedes aegypti] >gi|108881762|gb|EAT45987.1| AAEL002796-PA [Aedes aegypti]	1702	728	360	0	208	264	0	1	0	0	1.97	1.97
	comp86344_c1	-3.62	comp86344_c1_seq1	0	NO MATCH	277	0	0	0	0	0	0	1	0	0	-0.27	0.02
	comp74112_c0	-3.63	comp74112_c0_seq1	0	NO MATCH	705	0	0	9.80157e-173	0	0	0	1	0	0	0.66	0.64
	comp90338_c0	-3.67	comp90338_c0_seq1	XP_001649786	hypothetical protein AaeL_AAEL000647 [Aedes aegypti] >gi|108884072|gb|EAT48297.1| AAEL000647-PA [Aedes aegypti]	2119	615	595	0	509	551	0	1	0	0	4.69	4.71
	comp94514_c0	-3.67	comp94514_c0_seq1	0	NO MATCH	231	0	0	0	0	0	0	1	0	0	0.31	0.5
	comp82246_c0	-3.69	comp82246_c0_seq1	0	NO MATCH	1100	0	0	0	0	0	0	1	0	0	1.17	1.09
	comp67654_c0	-3.71	comp67654_c0_seq1	0	NO MATCH	531	0	0	0	0	0	0	1	0	0	0.6	0.52
	comp69377_c0	-3.71	comp69377_c0_seq1	KDR08212	Heat shock 70 kDa protein cognate 2 [Zootermopsis nevadensis]	246	630	35	6.06192e-57	35	35	0	1	0	0	2.26	2.09
	comp75923_c0	-3.73	comp75923_c0_seq2	0	NO MATCH	1023	0	0	8.05136e-87	0	0	0	1	0	0	1.98	1.93
	comp45810_c0	-3.74	comp45810_c0_seq1	0	NO MATCH	399	0	0	4.1722e-49	0	0	0	1	0	0	1.57	1.49
	comp65186_c0	-3.74	comp65186_c0_seq1	0	NO MATCH	227	0	0	2.66737e-64	0	0	0	1	0	0	0.9	0.96
	comp63341_c0	-3.75	comp63341_c0_seq1	0	NO MATCH	809	0	0	1.49821e-148	0	0	0	1	0	0	0.17	0.1
	comp35388_c0	-3.79	comp35388_c0_seq1	XP_001870522	conserved hypothetical protein [Culex quinquefasciatus] >gi|167870867|gb|EDS34250.1| conserved hypothetical protein [Culex quinquefasciatus]	1220	734	217	0	96	143	0	1	0	0	0.63	0.54
	comp84582_c0	-3.79	comp84582_c0_seq1	XP_001652032	venom allergen [Aedes aegypti] >gi|108877678|gb|EAT41903.1| AAEL006524-PA [Aedes aegypti]	807	267	210	7.01349e-53	153	174	0	1	0	0	2.7	2.7
	comp99492_c0	-3.79	comp99492_c0_seq1	XP_001651952	trypsin-beta, putative [Aedes aegypti] >gi|108877819|gb|EAT42044.1| AAEL006368-PA [Aedes aegypti]	218	274	72	0	55	61	0	1	0	0	2.36	2.41
	comp71561_c1	-3.81	comp71561_c1_seq1	XP_001845929	conserved hypothetical protein [Culex quinquefasciatus] >gi|167878727|gb|EDS42110.1| conserved hypothetical protein [Culex quinquefasciatus]	326	239	77	0	76	77	0	1	0	0	3	3.19
	comp38586_c0	-3.82	comp38586_c0_seq1	0	NO MATCH	432	0	0	0	0	0	0	1	0	0	-0.17	-0.27
	comp74869_c0	-3.85	comp74869_c0_seq1	XP_001655085	hypothetical protein AaeL_AAEL011078 [Aedes aegypti] >gi|108872653|gb|EAT36878.1| AAEL011078-PA, partial [Aedes aegypti]	1187	198	183	2.26948e-50	183	183	0	1	0.01	0	3.76	3.75
	comp88977_c0	-3.85	comp88977_c0_seq1	EFZ10365	hypothetical protein SINV_11683 [Solenopsis invicta]	4183	1242	1242	0	495	727	0	1	0	0	4.11	4.15
	comp40368_c0	-3.86	comp40368_c0_seq2	BAD01589	hypothetical protein [Drosophila simulans]	4933	1818	1570	0	601	857	0	1	0	0	0.6	0.59
	comp75187_c0	-3.89	comp75187_c0_seq2	ABG34271	40S ribosomal protein S4 [Culex pipiens pallens]	472	262	123	4.10468e-75	51	58	0	1	0	0	0.95	1.07
	comp38597_c0	-3.9	comp38597_c0_seq1	0	NO MATCH	706	0	0	0	0	0	0	1	0	0	0.3	0.44
	comp77940_c0	-3.9	comp77940_c0_seq1	XP_001657443	hypothetical protein AaeL_AAEL006105 [Aedes aegypti] >gi|108878138|gb|EAT42363.1| AAEL006105-PA [Aedes aegypti]	1096	227	231	0	192	204	0	1	0	0	3.68	3.56
	comp78676_c1	-3.9	comp78676_c1_seq1	0	NO MATCH	348	0	0	7.74269e-146	0	0	0	1	0	0	3.02	3.14
	comp96042_c0	-3.9	comp96042_c0_seq4	0	NO MATCH	4449	0	0	0	0	0	0	1	0	0	2.6	2.67
	comp82409_c0	-3.91	comp82409_c0_seq5	XP_001688364	AGAP002803-PA [Anopheles gambiae str. PEST] >gi|333467935|gb|EDO64216.2| AGAP002803-PA [Anopheles gambiae str. PEST]	3375	1232	566	4.39035e-10	157	268	0	1	0	0	2.28	2.31
	comp53745_c0	-3.92	comp53745_c0_seq1	0	NO MATCH	242	0	0	3.18806e-07	0	0	0	1	0	0	-0.07	-0.16
	comp76000_c0	-3.94	comp76000_c0_seq1	BAK26811	putative reverse transcriptase [Culex quinquefasciatus]	2633	963	808	1.92379e-19	277	439	0	1	0	0	1.01	0.87
	comp65557_c0	-3.96	comp65557_c0_seq2	0	NO MATCH	1426	0	0	0	0	0	0	1	0	0	0.22	0.41
	comp67215_c0	-3.96	comp67215_c0_seq1	0	NO MATCH	1516	0	0	2.96363e-107	0	0	0	1	0	0	-0.06	-0.04
	comp88157_c1	-3.96	comp88157_c1_seq2	0	NO MATCH	1267	0	0	3.45109e-97	0	0	0	1	0	0	2.39	2.41
	comp78676_c2	-3.98	comp78676_c2_seq1	0	NO MATCH	937	0	0	0	0	0	0	1	0	0	5.45	5.49
	comp93895_c0	-3.98	comp93895_c0_seq1	XP_001656666	protease m1 zinc metalloprotease [Aedes aegypti] >gi|108881295|gb|EAT45520.1| AAEL003212-PA, partial [Aedes aegypti]	1604	698	493	2.52886e-37	410	442	0	1	0	0	4.74	4.73
	comp79438_c0	-4	comp79438_c0_seq2	0	NO MATCH	1724	0	0	0	0	0	0	1	0	0	2.96	3.08
	comp73158_c0	-4.02	comp73158_c0_seq2	XP_001662546	hypothetical protein AaeL_AAEL012399 [Aedes aegypti] >gi|108871208|gb|EAT35433.1| AAEL012399-PA [Aedes aegypti]	447	104	29	1.6506e-11	29	29	0	1	0	0	2.13	2.13
	comp81291_c0	-4.02	comp81291_c0_seq1	EYC05441	hypothetical protein Y032_0082g1584 [Ancylostoma ceylanicum]	3669	1392	596	0	245	377	0	1	0	0	1.96	1.9
	comp82667_c0	-4.02	comp82667_c0_seq4	XP_001653439	hypothetical protein AaeL_AAEL008746 [Aedes aegypti] >gi|108875248|gb|EAT39473.1| AAEL008746-PA [Aedes aegypti]	1007	376	215	0	134	152	0	1	0	0	1.63	1.72
	comp97999_c1	-4.02	comp97999_c1_seq2	0	NO MATCH	908	0	0	3.77401e-26	0	0	0	1	0	0	0.52	0.71
	comp83311_c0	-4.05	comp83311_c0_seq1	AAX11378	aminopeptidase N, partial [Aedes aegypti]	1202	698	226	0	162	196	0	1	0	0	3.49	3.4
	comp53329_c0	-4.06	comp53329_c0_seq2	XP_001650061	hypothetical protein AaeL_AAEL014945 [Aedes aegypti] >gi|108868594|gb|EAT32819.1| AAEL014945-PB [Aedes aegypti]	1132	188	182	0	117	140	0	1	0	0	1.5	1.75
	comp83571_c0	-4.08	comp83571_c0_seq5	XP_001654638	hypothetical protein AaeL_AAEL010552 [Aedes aegypti] >gi|108873237|gb|EAT37462.1| AAEL010552-PA [Aedes aegypti]	812	196	51	0	31	36	0	1	0	0	3.43	3.49
	comp79739_c0	-4.09	comp79739_c0_seq2	XP_001843284	conserved hypothetical protein [Culex quinquefasciatus] >gi|167868403|gb|EDS31786.1| conserved hypothetical protein [Culex quinquefasciatus]	3274	902	475	0	147	244	0	1	0	0	2.14	2.15
	comp59141_c0	-4.12	comp59141_c0_seq1	0	NO MATCH	556	0	0	0	0	0	0	1	0	0	0.16	0.45
	comp82225_c0	-4.12	comp82225_c0_seq11	BAK26811	putative reverse transcriptase [Culex quinquefasciatus]	1778	963	51	1.74396e-50	31	38	0	1	0	0	2.46	2.34
	comp66232_c0	-4.15	comp66232_c0_seq1	XP_003376808	retrovirus-related Pol polyprotein from transposon TNT 1-94 [Trichinella spiralis] >gi|316974460|gb|EFV57947.1| retrovirus-related Pol polyprotein from transposon TNT 1-94 [Trichinella spiralis]	1452	1324	473	0	207	272	0	1	0	0	0.98	1.03
	comp52624_c0	-4.16	comp52624_c0_seq1	0	NO MATCH	366	0	0	0	0	0	0	1	0	0	1.66	1.78
	comp65551_c0	-4.16	comp65551_c0_seq1	XP_001648168	hypothetical protein AaeL_AAEL014180 [Aedes aegypti] >gi|108869315|gb|EAT33540.1| AAEL014180-PA [Aedes aegypti]	930	554	308	0	265	286	0	1	0	0	0.49	0.59
	comp69606_c0	-4.16	comp69606_c0_seq1	0	NO MATCH	1230	0	0	0	0	0	0	1	0	0	4.4	4.38
	comp77743_c0	-4.18	comp77743_c0_seq1	XP_001662089	hypothetical protein AaeL_AAEL011933 [Aedes aegypti] >gi|108871721|gb|EAT35946.1| AAEL011933-PA [Aedes aegypti]	787	443	221	0	132	171	0	1	0	0	0.76	0.75
	comp13389_c0	-4.2	comp13389_c0_seq1	ABP48077	putative gag-pol protein [Drosophila ananassae]	3046	1339	996	3.20697e-139	487	654	0	1	0	0	0.11	0.06
	comp71990_c0	-4.2	comp71990_c0_seq1	0	NO MATCH	642	0	0	0	0	0	0	1	0	0	3.04	3.07
	comp88840_c0	-4.2	comp88840_c0_seq1	XP_008190241	PREDICTED: uncharacterized protein K02A2.6-like [Acyrthosiphon pisum]	2295	895	340	0	181	248	0	1	0	0	1.63	1.59
	comp76022_c1	-4.21	comp76022_c1_seq10	0	NO MATCH	1301	0	0	0	0	0	0	1	0	0	1.05	0.97
	comp80692_c0	-4.22	comp80692_c0_seq1	XP_001656587	pupal cuticle protein 78E, putative [Aedes aegypti] >gi|108881216|gb|EAT45441.1| AAEL003226-PA [Aedes aegypti]	951	124	107	2.12893e-07	83	90	0	1	0	0	2.17	2.18
	comp99844_c0	-4.22	comp99844_c0_seq1	0	NO MATCH	523	0	0	1.14974e-176	0	0	0	1	0	0	0.43	0.54
	comp80189_c0	-4.23	comp80189_c0_seq1	AAV90668	putative salivary serpin [Aedes albopictus]	1445	422	422	1.42044e-57	401	409	0	1	0	0	0.28	0.08
	comp99568_c0	-4.25	comp99568_c0_seq1	0	NO MATCH	298	0	0	0	0	0	0	1	0	0	0.84	0.87
	comp50755_c0	-4.26	comp50755_c0_seq4	XP_004084355	PREDICTED: uncharacterized protein LOC101155079 [Oryzias latipes]	549	1199	90	0	42	63	0	1	0	0	0.05	0.09
	comp83862_c1	-4.27	comp83862_c1_seq3	0	NO MATCH	2419	0	0	1.13674e-13	0	0	0	1	0	0	0.58	0.64
	comp26222_c0	-4.29	comp26222_c0_seq1	AAK12626	unknown protein [Aedes aegypti]	1782	1298	255	1.00995e-13	124	171	0	1	0	0	0.24	0.65
	comp80552_c1	-4.32	comp80552_c1_seq1	ABP48077	putative gag-pol protein [Drosophila ananassae]	3535	1339	993	0	487	665	0	1	0	0	2.88	2.88
	comp91923_c0	-4.32	comp91923_c0_seq1	XP_001863971	conserved hypothetical protein [Culex quinquefasciatus] >gi|167876040|gb|EDS39423.1| conserved hypothetical protein [Culex quinquefasciatus]	1900	178	141	9.74585e-23	55	85	0	1	0	0	2.54	2.53
	comp79720_c0	-4.33	comp79720_c0_seq2	EGT49447	hypothetical protein CAEBREN_03079 [Caenorhabditis brenneri]	1768	305	276	0	107	142	0	1	0	0	1.99	1.91
	comp60025_c0	-4.35	comp60025_c0_seq2	CAA81643	blastopia polyprotein [Drosophila melanogaster]	4952	1333	1227	0	457	714	0	1	0	0	1.15	0.99
	comp85850_c0	-4.37	comp85850_c0_seq1	0	NO MATCH	1367	0	0	0	0	0	0	1	0	0	1.15	1.23
	comp76840_c0	-4.4	comp76840_c0_seq1	0	NO MATCH	709	0	0	7.28388e-20	0	0	0	1	0	0	1.29	1.52
	comp100730_c0	-4.41	comp100730_c0_seq1	AAF20018	gag-like protein [Aedes aegypti]	1856	496	325	1.08759e-21	112	172	0	1	0	0	0.39	0.71
	comp76814_c0	-4.45	comp76814_c0_seq1	XP_001650008	hypothetical protein AaeL_AAEL004909 [Aedes aegypti] >gi|108879447|gb|EAT43672.1| AAEL004909-PA [Aedes aegypti]	1906	131	131	0	67	85	0	1	0	0	1.79	1.74
	comp62072_c0	-4.47	comp62072_c0_seq1	0	NO MATCH	967	0	0	0	0	0	0	1	0	0	1.11	1.16
	comp83767_c0	-4.5	comp83767_c0_seq2	0	NO MATCH	506	0	0	0	0	0	0	1	0	0	-0.06	0.16
	comp77146_c0	-4.57	comp77146_c0_seq1	0	NO MATCH	696	0	0	0	0	0	0	1	0	0	2.69	2.69
	comp80338_c0	-4.58	comp80338_c0_seq1	0	NO MATCH	274	0	0	1.25797e-27	0	0	0	1	0	0	0.21	0.38
	comp80778_c0	-4.63	comp80778_c0_seq5	0	NO MATCH	991	0	0	0	0	0	0	1	0	0	0.93	0.93
	comp69910_c0	-4.73	comp69910_c0_seq1	XP_001862441	pol-like protein [Culex quinquefasciatus] >gi|167873663|gb|EDS37046.1| pol-like protein [Culex quinquefasciatus]	1177	315	221	0	67	118	0	1	0	0	1	0.96
	comp74028_c0	-4.78	comp74028_c0_seq2	0	NO MATCH	690	0	0	0	0	0	0	1	0	0	0.19	0.15
	comp35536_c0	-4.79	comp35536_c0_seq1	0	NO MATCH	2902	0	0	7.78523e-117	0	0	0	1	0	0	0.23	-0.17
	comp90940_c0	-4.8	comp90940_c0_seq2	XP_001662700	serine collagenase 1 precursor, putative [Aedes aegypti] >gi|108871033|gb|EAT35258.1| AAEL012557-PA [Aedes aegypti]	1073	273	273	0	223	250	0	1	0	0	4.33	4.4
	comp101936_c0	-4.82	comp101936_c0_seq1	BAD01590	hypothetical protein [Drosophila simulans]	2808	1818	943	0	336	505	0	1	0	0	-0.04	-0.17
	comp78189_c0	-4.83	comp78189_c0_seq1	XP_001663424	hypothetical protein AaeL_AAEL013262 [Aedes aegypti] >gi|108870274|gb|EAT34499.1| AAEL013262-PA [Aedes aegypti]	662	178	176	0	114	141	0	1	0	0	4.83	4.8
	comp77771_c0	-4.84	comp77771_c0_seq2	0	NO MATCH	740	0	0	0	0	0	0	1	0	0	0.01	-0.15
	comp56658_c0	-4.86	comp56658_c0_seq1	0	NO MATCH	409	0	0	7.00803e-122	0	0	0	1	0	0	0.7	0.51
	comp74998_c1	-4.86	comp74998_c1_seq7	0	NO MATCH	1300	0	0	0	0	0	0	1	0	0	2.05	2.03
	comp66246_c0	-4.87	comp66246_c0_seq1	0	NO MATCH	335	0	0	0	0	0	0	1	0	0	0.47	0.61
	comp90894_c1	-4.9	comp90894_c1_seq1	0	NO MATCH	222	0	0	0	0	0	0	1	0	0	1.38	1.07
	comp56658_c1	-4.91	comp56658_c1_seq2	XP_001660089	hypothetical protein AaeL_AAEL009463 [Aedes aegypti] >gi|108874441|gb|EAT38666.1| AAEL009463-PA, partial [Aedes aegypti]	1448	319	290	1.29278e-71	101	147	0	1	0	0	2.28	2.12
	comp85156_c1	-4.92	comp85156_c1_seq4	0	NO MATCH	1570	0	0	0	0	0	0	1	0	0	1.15	1.34
	comp71846_c0	-4.94	comp71846_c0_seq1	XP_001658554	hypothetical protein AaeL_AAEL007648 [Aedes aegypti] >gi|108876402|gb|EAT40627.1| AAEL007648-PA [Aedes aegypti]	700	589	123	8.09341e-152	73	75	0	1	0	0	1.55	1.69
	comp82784_c2	-4.95	comp82784_c2_seq1	0	NO MATCH	1194	0	0	0	0	0	0	1	0	0	4.51	4.53
	comp88109_c1	-4.99	comp88109_c1_seq2	0	NO MATCH	506	0	0	0	0	0	0	1	0	0	-0.4	-0.26
	comp86435_c0	-5.02	comp86435_c0_seq1	XP_001658554	hypothetical protein AaeL_AAEL007648 [Aedes aegypti] >gi|108876402|gb|EAT40627.1| AAEL007648-PA [Aedes aegypti]	669	589	193	1.993e-30	136	146	0	1	0	0	1.39	1.31
	comp17559_c0	-5.04	comp17559_c0_seq1	ETN65479	cytochrome P450 4C1 [Anopheles darlingi]	267	505	37	0	27	35	0	1	0	0	0.88	0.81
	comp70169_c0	-5.08	comp70169_c0_seq1	0	NO MATCH	824	0	0	0	0	0	0	1	0	0	1.56	1.29
	comp99742_c0	-5.08	comp99742_c0_seq1	0	NO MATCH	620	0	0	0	0	0	0	1	0	0	0.5	0.62
	comp88982_c0	-5.11	comp88982_c0_seq1	0	NO MATCH	359	0	0	0	0	0	0	1	0	0	-0.25	0.11
	comp36964_c0	-5.12	comp36964_c0_seq1	0	NO MATCH	1961	0	0	0	0	0	0	1	0	0	0.3	0.11
	comp71638_c0	-5.17	comp71638_c0_seq1	0	NO MATCH	530	0	0	9.86138e-31	0	0	0	1	0	0	1.32	1.44
	comp99485_c0	-5.18	comp99485_c0_seq1	0	NO MATCH	861	0	0	1.97943e-54	0	0	0	1	0	0	5.15	5.06
	comp38142_c0	-5.24	comp38142_c0_seq1	XP_001862441	pol-like protein [Culex quinquefasciatus] >gi|167873663|gb|EDS37046.1| pol-like protein [Culex quinquefasciatus]	1040	315	213	1.76949e-125	69	122	0	1	0	0	1.04	0.96
	comp50413_c0	-5.24	comp50413_c0_seq1	0	NO MATCH	1253	0	0	2.52461e-62	0	0	0	1	0	0	0.15	0.18
	comp101186_c0	-5.26	comp101186_c0_seq1	ETP35848	hypothetical protein F442_16084 [Phytophthora parasitica P10297]	1964	1510	338	6.29824e-29	163	232	0	1	0	0	-0.02	0.18
	comp58173_c0	-5.3	comp58173_c0_seq1	XP_001652251	hypothetical protein AaeL_AAEL006846 [Aedes aegypti] >gi|157123742|ref|XP_001653872.1| hypothetical protein AaeL_AAEL009622 [Aedes aegypti] >gi|108874292|gb|EAT38517.1| AAEL009622-PA [Aedes aegypti] >gi|108877295|gb|EAT41520.1| AAEL006846-PA [Aedes aegypti]	1189	517	152	1.13334e-30	70	96	0	1	0	0	0.24	0.21
	comp53923_c0	-5.33	comp53923_c0_seq3	0	NO MATCH	752	0	0	1.98051e-33	0	0	0	1	0	0	1.77	1.58
	comp80123_c2	-5.33	comp80123_c2_seq1	0	NO MATCH	513	0	0	4.03162e-08	0	0	0	1	0	0	0.31	0.26
	comp66180_c0	-5.37	comp66180_c0_seq2	0	NO MATCH	962	0	0	0	0	0	0	1	0	0	1.6	1.69
	comp72886_c1	-5.39	comp72886_c1_seq2	0	NO MATCH	832	0	0	0	0	0	0	1	0	0	0.69	0.68
	comp97894_c0	-5.4	comp97894_c0_seq6	XP_002740782	PREDICTED: uncharacterized protein K02A2.6-like [Saccoglossus kowalevskii]	6700	1320	1007	0	350	533	0	1	0	0	3.96	3.92
	comp39342_c0	-5.42	comp39342_c0_seq2	0	NO MATCH	755	0	0	0	0	0	0	1	0	0	-0.04	-0.22
	comp78181_c0	-5.44	comp78181_c0_seq11	XP_001659586	host cell factor C1 [Aedes aegypti] >gi|108875064|gb|EAT39289.1| AAEL008905-PA [Aedes aegypti]	1199	1735	125	5.42277e-44	58	63	0	1	0	0	-0.04	-0.12
	comp88725_c1	-5.44	comp88725_c1_seq2	0	NO MATCH	325	0	0	0	0	0	0	1	0	0	0.37	0.37
	comp17928_c0	-5.45	comp17928_c0_seq1	0	NO MATCH	403	0	0	1.9221e-07	0	0	0	1	0	0	0.15	0.34
	comp96488_c0	-5.45	comp96488_c0_seq1	XP_001866496	conserved hypothetical protein [Culex quinquefasciatus] >gi|167880067|gb|EDS43450.1| conserved hypothetical protein [Culex quinquefasciatus]	1781	652	187	0	47	79	0	1	0	0	1.04	1.15
	comp76842_c0	-5.46	comp76842_c0_seq1	XP_001660130	oligopeptidase [Aedes aegypti] >gi|108884523|gb|EAT48748.1| AAEL000231-PA [Aedes aegypti]	658	736	93	1.53257e-10	44	55	0	1	0	0	1.26	1.15
	comp85996_c0	-5.47	comp85996_c0_seq1	XP_001656596	hypothetical protein AaeL_AAEL003222 [Aedes aegypti] >gi|108881225|gb|EAT45450.1| AAEL003222-PA [Aedes aegypti]	965	235	248	8.65861e-10	144	158	0	1	0	0	5.97	5.97
	comp81792_c0	-5.49	comp81792_c0_seq2	ABF18051	40S ribosomal protein S4 [Aedes aegypti]	1376	262	236	0	127	145	0	1	0	0	0.02	-0.07
	comp76482_c0	-5.51	comp76482_c0_seq1	XP_002259482	hypothetical protein, conserved in Plasmodium species [Plasmodium knowlesi strain H] >gi|193809553|emb|CAQ40255.1| hypothetical protein, conserved in Plasmodium species [Plasmodium knowlesi strain H]	1951	1130	473	0	93	205	0	1	0	0	0.07	0.15
	comp88725_c2	-5.52	comp88725_c2_seq6	0	NO MATCH	2075	0	0	1.04906e-82	0	0	0	1	0	0	3.73	3.71
	comp72620_c0	-5.53	comp72620_c0_seq3	0	NO MATCH	900	0	0	6.49543e-23	0	0	0	1	0	0	0.23	0.44
	comp101090_c0	-5.54	comp101090_c0_seq1	XP_008178685	PREDICTED: uncharacterized protein LOC100167765 [Acyrthosiphon pisum]	2066	2002	215	0	72	113	0	1	0	0	0.04	0.12
	comp70068_c1	-5.55	comp70068_c1_seq1	XP_001660185	hypothetical protein AaeL_AAEL009520 [Aedes aegypti] >gi|108874377|gb|EAT38602.1| AAEL009520-PA [Aedes aegypti]	215	793	71	1.67778e-86	36	48	0	1	0	0	1.26	1.24
	comp73855_c0	-5.56	comp73855_c0_seq1	0	NO MATCH	1591	0	0	0	0	0	0	1	0	0	0.09	0.26
	comp75064_c3	-5.56	comp75064_c3_seq1	0	NO MATCH	693	0	0	0	0	0	0	1	0	0	0.34	0.48
	comp78353_c0	-5.64	comp78353_c0_seq2	0	NO MATCH	1105	0	0	1.19141e-38	0	0	0	1	0	0	0.16	0.01
	comp60869_c0	-5.65	comp60869_c0_seq1	0	NO MATCH	871	0	0	4.26612e-109	0	0	0	1	0	0	0.43	0.56
	comp62061_c0	-5.65	comp62061_c0_seq1	0	NO MATCH	294	0	0	4.78551e-137	0	0	0	1	0	0	0.2	0.08
	comp90885_c0	-5.65	comp90885_c0_seq1	KFB42428	AGAP010097-PA-like protein [Anopheles sinensis]	824	172	95	0	88	94	0	1	0	0	4.23	4.27
	comp99577_c0	-5.65	comp99577_c0_seq1	XP_008211890	PREDICTED: uncharacterized protein K02A2.6-like, partial [Nasonia vitripennis]	1135	1436	213	0	82	112	0	1	0	0	2.51	2.49
	comp36758_c0	-5.67	comp36758_c0_seq1	XP_002740782	PREDICTED: uncharacterized protein K02A2.6-like [Saccoglossus kowalevskii]	3419	1320	1035	1.75407e-10	327	526	0	1	0	0	3.88	3.97
	comp95397_c2	-5.67	comp95397_c2_seq1	0	NO MATCH	243	0	0	1.09673e-152	0	0	0	1	0	0	1.81	1.84
	comp45880_c0	-5.71	comp45880_c0_seq2	0	NO MATCH	353	0	0	0	0	0	0	1	0	0	0.24	0.24
	comp35333_c0	-5.76	comp35333_c0_seq2	XP_001864571	conserved hypothetical protein [Culex quinquefasciatus] >gi|167877033|gb|EDS40416.1| conserved hypothetical protein [Culex quinquefasciatus]	2001	517	329	0	99	152	0	1	0	0	0.29	0.6
	comp75024_c0	-5.79	comp75024_c0_seq2	0	NO MATCH	1123	0	0	2.85354e-64	0	0	0	1	0	0	2.55	2.65
	comp99691_c0	-5.83	comp99691_c0_seq1	0	NO MATCH	393	0	0	0	0	0	0	1	0	0	0.33	0.71
	comp99613_c0	-5.89	comp99613_c0_seq1	XP_004521125	PREDICTED: uncharacterized protein LOC101450825 [Ceratitis capitata]	884	285	121	0	44	66	0	1	0	0	1.21	1.3
	comp37817_c0	-5.91	comp37817_c0_seq1	0	NO MATCH	638	0	0	2.29099e-50	0	0	0	1	0	0	1.27	1.26
	comp77563_c0	-5.94	comp77563_c0_seq1	0	NO MATCH	1351	0	0	0	0	0	0	1	0	0	0.63	0.78
	comp83157_c0	-5.95	comp83157_c0_seq3	0	NO MATCH	1644	0	0	0	0	0	0	1	0	0	0.47	0.81
	comp5312_c0	-6	comp5312_c0_seq1	0	NO MATCH	3240	0	0	0	0	0	0	1	0	0	0.5	0.55
	comp99714_c0	-6.03	comp99714_c0_seq1	XP_001658022	hypothetical protein AaeL_AAEL001053 [Aedes aegypti] >gi|108883628|gb|EAT47853.1| AAEL001053-PA [Aedes aegypti]	1710	485	376	5.43608e-60	128	184	0	1	0	0	2.2	2.24
	comp88725_c0	-6.04	comp88725_c0_seq2	0	NO MATCH	609	0	0	0	0	0	0	1	0	0	1.81	2.01
	comp99686_c0	-6.06	comp99686_c0_seq1	0	NO MATCH	569	0	0	3.26735e-126	0	0	0	1	0	0	0.87	0.9
	comp22429_c0	-6.07	comp22429_c0_seq2	CAJ14165	BEL12_AG transposon polyprotein [Anopheles gambiae]	1486	1726	298	0	92	154	0	1	0	0	0.55	0.27
	comp84283_c5	-6.17	comp84283_c5_seq2	0	NO MATCH	1078	0	0	6.8785e-99	0	0	0	1	0	0	1.01	1.03
	comp59818_c0	-6.24	comp59818_c0_seq1	0	NO MATCH	1197	0	0	0	0	0	0	1	0	0	0.73	0.57
	comp99689_c0	-6.27	comp99689_c0_seq1	0	NO MATCH	1250	0	0	0	0	0	0	1	0	0	1.82	1.87
	comp99584_c0	-6.28	comp99584_c0_seq1	0	NO MATCH	736	0	0	0	0	0	0	1	0	0	2.09	1.92
	comp68076_c0	-6.29	comp68076_c0_seq1	0	NO MATCH	987	0	0	1.52422e-49	0	0	0	1	0	0	0.94	1.1
	comp77337_c0	-6.3	comp77337_c0_seq1	0	NO MATCH	1072	0	0	2.41212e-77	0	0	0	1	0	0	1.13	1.12
	comp29820_c0	-6.41	comp29820_c0_seq1	XP_004520233	PREDICTED: uncharacterized protein LOC101449921 [Ceratitis capitata]	1582	1039	493	1.10788e-13	205	283	0	1	0	0	1.92	2
	comp72710_c0	-6.41	comp72710_c0_seq1	0	NO MATCH	983	0	0	0	0	0	0	1	0	0	1.13	1.18
	comp92066_c1	-6.41	comp92066_c1_seq1	0	NO MATCH	1067	0	0	5.09333e-27	0	0	0	1	0	0	1.25	1.24
	comp51698_c0	-6.45	comp51698_c0_seq1	AAF20019	pol-like protein [Aedes aegypti]	6903	1208	1198	7.6641e-37	552	761	0	1	0	0	5.08	5.03
	comp92155_c3	-6.45	comp92155_c3_seq1	0	NO MATCH	961	0	0	1.42299e-21	0	0	0	1	0	0	0.87	0.77
	comp76832_c0	-6.47	comp76832_c0_seq1	0	NO MATCH	872	0	0	8.72724e-140	0	0	0	1	0	0	0.92	0.88
	comp29459_c0	-6.48	comp29459_c0_seq1	XP_004530812	PREDICTED: uncharacterized protein LOC101455054 [Ceratitis capitata]	1613	888	449	1.02291e-171	170	267	0	1	0	0	1.31	1.35
	comp30151_c0	-6.59	comp30151_c0_seq1	0	NO MATCH	1118	0	0	0	0	0	0	1	0	0	1.01	0.73
	comp99648_c0	-6.6	comp99648_c0_seq1	0	NO MATCH	666	0	0	8.2591e-73	0	0	0	1	0	0	1	0.96
	comp71444_c1	-6.63	comp71444_c1_seq1	AAQ09229	polyprotein [Antheraea mylitta]	4650	1919	1586	7.41039e-47	581	859	0	1	0	0	3.28	3.36
	comp55328_c0	-6.68	comp55328_c0_seq2	0	NO MATCH	2097	0	0	1.22232e-108	0	0	0	1	0	0	1.1	1.27
	comp11012_c0	-6.72	comp11012_c0_seq1	0	NO MATCH	2482	0	0	0	0	0	0	1	0	0	1.93	1.85
	comp83553_c4	-6.75	comp83553_c4_seq3	0	NO MATCH	1602	0	0	2.19017e-103	0	0	0	1	0	0	1.16	1.15
	comp75064_c2	-6.82	comp75064_c2_seq2	0	NO MATCH	959	0	0	0	0	0	0	1	0	0	1.35	1.57
	comp93799_c2	-6.86	comp93799_c2_seq1	0	NO MATCH	2481	0	0	1.76492e-107	0	0	0	1	0	0	1.71	1.63
	comp88157_c0	-7.02	comp88157_c0_seq2	0	NO MATCH	846	0	0	0	0	0	0	1	0	0	1.39	1.38
	comp99624_c0	-7.05	comp99624_c0_seq1	0	NO MATCH	1096	0	0	1.26984e-13	0	0	0	1	0	0	1.42	1.09
	comp99499_c0	-7.08	comp99499_c0_seq1	0	NO MATCH	622	0	0	9.17251e-75	0	0	0	1	0	0	3.43	3.5
	comp101713_c0	-7.09	comp101713_c0_seq1	EZA58140	hypothetical protein X777_01868 [Cerapachys biroi]	1437	170	156	0	61	88	0	1	0	0	-0.51	-0.47
	comp99549_c0	-7.09	comp99549_c0_seq1	0	NO MATCH	611	0	0	0	0	0	0	1	0	0	2.28	2.36
	comp99523_c0	-7.15	comp99523_c0_seq1	0	NO MATCH	491	0	0	1.4455e-08	0	0	0	1	0	0	1.63	1.91
	comp81199_c0	-7.16	comp81199_c0_seq1	XP_001651765	hypothetical protein AaeL_AAEL006000 [Aedes aegypti] >gi|157111955|ref|XP_001651766.1| hypothetical protein AaeL_AAEL006000 [Aedes aegypti] >gi|157111957|ref|XP_001651767.1| hypothetical protein AaeL_AAEL006000 [Aedes aegypti] >gi|157111959|ref|XP_001651768.1| hypothetical protein AaeL_AAEL006000 [Aedes aegypti] >gi|108878236|gb|EAT42461.1| AAEL006000-PC [Aedes aegypti] >gi|108878237|gb|EAT42462.…	426	74	74	1.08038e-137	68	71	0	1	0	0	-0.53	-0.4
	comp100111_c0	-7.18	comp100111_c0_seq1	0	NO MATCH	632	0	0	0	0	0	0	1	0	0	-0.17	-0.37
	comp94625_c0	-7.21	comp94625_c0_seq5	AAK12626	unknown protein [Aedes aegypti]	2975	1298	232	1.00406e-146	106	142	0	1	0	0	1.75	1.92
	comp99875_c0	-7.21	comp99875_c0_seq1	0	NO MATCH	602	0	0	0	0	0	0	1	0	0	-0.38	-0.35
	comp39019_c0	-7.24	comp39019_c0_seq1	0	NO MATCH	1802	0	0	4.08813e-23	0	0	0	1	0	0	-0.16	-0.35
	comp100207_c0	-7.27	comp100207_c0_seq1	0	NO MATCH	764	0	0	3.49347e-178	0	0	0	1	0	0	-0.35	-0.3
	comp69707_c0	-7.3	comp69707_c0_seq1	0	NO MATCH	804	0	0	2.97445e-10	0	0	0	1	0	0	-0.15	-0.29
	comp64652_c0	-7.32	comp64652_c0_seq4	XP_003730886	PREDICTED: uncharacterized protein K02A2.6-like [Strongylocentrotus purpuratus]	5677	1381	1036	9.85772e-95	351	529	0	1	0	0	4.58	4.65
	comp36396_c0	-7.33	comp36396_c0_seq1	0	NO MATCH	1245	0	0	5.48439e-92	0	0	0	1	0	0	-0.45	-0.26
	comp98026_c2	-7.33	comp98026_c2_seq1	0	NO MATCH	518	0	0	0	0	0	0	1	0	0	-0.26	-0.27
	comp37499_c0	-7.34	comp37499_c0_seq1	0	NO MATCH	238	0	0	1.73951e-131	0	0	0	1	0	0	-0.1	-0.25
	comp73356_c0	-7.34	comp73356_c0_seq1	0	NO MATCH	588	0	0	0	0	0	0	1	0	0	0.06	-0.27
	comp70536_c0	-7.35	comp70536_c0_seq1	0	NO MATCH	586	0	0	3.77645e-119	0	0	0	1	0	0	-0.14	-0.25
	comp100533_c0	-7.36	comp100533_c0_seq1	0	NO MATCH	952	0	0	9.03238e-08	0	0	0	1	0	0	-0.21	-0.23
	comp58555_c0	-7.37	comp58555_c0_seq3	XP_001688364	AGAP002803-PA [Anopheles gambiae str. PEST] >gi|333467935|gb|EDO64216.2| AGAP002803-PA [Anopheles gambiae str. PEST]	2600	1232	817	1.37958e-84	232	391	0	1	0	0	0.41	-0.21
	comp75187_c1	-7.41	comp75187_c1_seq1	0	NO MATCH	472	0	0	0	0	0	0	1	0	0	-0.31	-0.21
	comp82348_c0	-7.42	comp82348_c0_seq1	0	NO MATCH	663	0	0	0	0	0	0	1	0	0	-0.31	-0.18
	comp58097_c0	-7.44	comp58097_c0_seq2	0	NO MATCH	1002	0	0	0	0	0	0	1	0	0	0.04	-0.15
	comp45739_c0	-7.45	comp45739_c0_seq3	0	NO MATCH	720	0	0	0	0	0	0	1	0	0	-0.04	-0.17
	comp61543_c0	-7.46	comp61543_c0_seq1	0	NO MATCH	648	0	0	0	0	0	0	1	0	0	0.08	-0.15
	comp70162_c0	-7.47	comp70162_c0_seq2	0	NO MATCH	846	0	0	0	0	0	0	1	0	0	1.83	1.86
	comp89182_c1	-7.49	comp89182_c1_seq1	AAL56548	pol polyprotein [Anopheles gambiae]	408	942	44	0	29	31	0	1	0	0	-0.13	-0.12
	comp38329_c0	-7.54	comp38329_c0_seq1	0	NO MATCH	523	0	0	3.22109e-69	0	0	0	1	0	0	0.27	-0.08
	comp87473_c2	-7.55	comp87473_c2_seq7	0	NO MATCH	679	0	0	3.16199e-36	0	0	0	1	0	0	0.02	-0.07
	comp99505_c0	-7.59	comp99505_c0_seq1	XP_001650000	hypothetical protein AaeL_AAEL004915 [Aedes aegypti] >gi|108879439|gb|EAT43664.1| AAEL004915-PA [Aedes aegypti]	789	122	95	0	66	75	0	1	0	0	3.37	3.36
	comp58197_c0	-7.6	comp58197_c0_seq2	0	NO MATCH	882	0	0	0	0	0	0	1	0	0	0.14	-0.02
	comp32337_c0	-7.65	comp32337_c0_seq2	0	NO MATCH	669	0	0	4.02146e-18	0	0	0	1	0	0	-0.16	0.01
	comp70983_c0	-7.68	comp70983_c0_seq1	0	NO MATCH	1089	0	0	1.30968e-30	0	0	0	1	0	0	0.13	0.01
	comp86554_c0	-7.69	comp86554_c0_seq1	0	NO MATCH	722	0	0	7.63492e-64	0	0	0	1	0	0	0.09	0.05
	comp73895_c0	-7.7	comp73895_c0_seq3	0	NO MATCH	575	0	0	0	0	0	0	1	0	0	-0.01	0.04
	comp99628_c0	-7.74	comp99628_c0_seq1	XP_001662133	hypothetical protein AaeL_AAEL002696 [Aedes aegypti] >gi|108881882|gb|EAT46107.1| AAEL002696-PA [Aedes aegypti]	359	828	77	3.54662e-104	34	52	0	1	0	0	-0.14	0.09
	comp61021_c0	-7.75	comp61021_c0_seq2	0	NO MATCH	292	0	0	4.55321e-162	0	0	0	1	0	0	-0.12	0.1
	comp67423_c0	-7.75	comp67423_c0_seq1	0	NO MATCH	799	0	0	0	0	0	0	1	0	0	-0.19	0.11
	comp83720_c2	-7.81	comp83720_c2_seq2	XP_008183346	PREDICTED: uncharacterized protein LOC103309521 [Acyrthosiphon pisum]	402	172	36	0	27	32	0	1	0	0	-0.06	0.12
	comp96692_c0	-7.81	comp96692_c0_seq1	0	NO MATCH	1506	0	0	1.01372e-89	0	0	0	1	0	0	-0.04	0.12
	comp85552_c2	-7.87	comp85552_c2_seq1	0	NO MATCH	1449	0	0	0	0	0	0	1	0	0	0.09	0.21
	comp93414_c3	-7.89	comp93414_c3_seq1	0	NO MATCH	1024	0	0	1.30936e-101	0	0	0	1	0	0	0.3	0.2
	comp13445_c0	-7.91	comp13445_c0_seq1	0	NO MATCH	220	0	0	5.96376e-88	0	0	0	1	0	0	0.17	0.2
	comp73424_c0	-7.94	comp73424_c0_seq1	0	NO MATCH	737	0	0	4.76186e-12	0	0	0	1	0	0	0.14	0.29
	comp78350_c1	-7.97	comp78350_c1_seq1	0	NO MATCH	1101	0	0	1.15013e-54	0	0	0	1	0	0	0.52	0.27
	comp85920_c0	-8.03	comp85920_c0_seq1	0	NO MATCH	264	0	0	1.55229e-153	0	0	0	1	0	0	-0.04	0.35
	comp92229_c0	-8.04	comp92229_c0_seq1	0	NO MATCH	420	0	0	0	0	0	0	1	0	0	0.2	0.34
	comp23360_c0	-8.1	comp23360_c0_seq1	XP_003436031	AGAP013330-PA [Anopheles gambiae str. PEST] >gi|333469718|gb|EGK97382.1| AGAP013330-PA [Anopheles gambiae str. PEST]	1081	192	114	0	47	66	0	1	0	0	0.32	0.35
	comp29520_c0	-8.16	comp29520_c0_seq1	0	NO MATCH	619	0	0	5.01314e-169	0	0	0	1	0	0	0.26	0.45
	comp58841_c0	-8.18	comp58841_c0_seq1	ADN34143	copia-type polyprotein [Cucumis melo subsp. melo]	1490	238	77	0	35	47	0	1	0	0	0.13	0.47
	comp67461_c0	-8.2	comp67461_c0_seq1	0	NO MATCH	2036	0	0	5.63855e-33	0	0	0	1	0	0	0.54	0.49
	comp57448_c0	-8.26	comp57448_c0_seq1	XP_003699528	PREDICTED: uncharacterized protein LOC100877006 [Megachile rotundata]	2084	1010	697	0	212	343	0	1	0	0	0.39	0.53
	comp64983_c1	-8.31	comp64983_c1_seq1	0	NO MATCH	676	0	0	0	0	0	0	1	0	0	0.33	0.59
	comp80464_c2	-8.32	comp80464_c2_seq3	0	NO MATCH	732	0	0	3.30963e-91	0	0	0	1	0	0	0.39	0.59
	comp99548_c0	-8.36	comp99548_c0_seq1	0	NO MATCH	275	0	0	0	0	0	0	1	0	0	0.63	0.6
	comp87634_c0	-8.39	comp87634_c0_seq1	0	NO MATCH	276	0	0	0	0	0	0	1	0	0	0.46	0.68
	comp83980_c0	-8.41	comp83980_c0_seq1	XP_008363538	PREDICTED: L-type lectin-domain containing receptor kinase IX.1-like [Malus domestica]	1280	398	82	2.90292e-92	31	44	0	1	0	0	0.53	0.66
	comp100193_c0	-8.43	comp100193_c0_seq1	0	NO MATCH	1173	0	0	3.5641e-76	0	0	0	1	0	0	0.56	0.65
	comp90358_c1	-8.44	comp90358_c1_seq1	0	NO MATCH	481	0	0	1.11486e-130	0	0	0	1	0	0	0.68	0.69
	comp62468_c0	-8.46	comp62468_c0_seq1	0	NO MATCH	790	0	0	0	0	0	0	1	0	0	0.49	0.71
	comp64983_c0	-8.47	comp64983_c0_seq1	0	NO MATCH	692	0	0	0	0	0	0	1	0	0	0.55	0.74
	comp99571_c0	-8.49	comp99571_c0_seq1	0	NO MATCH	334	0	0	1.3488e-165	0	0	0	1	0	0	0.63	0.77
	comp29243_c0	-8.59	comp29243_c0_seq1	0	NO MATCH	1352	0	0	0	0	0	0	1	0	0	1.08	0.83
	comp59599_c0	-8.59	comp59599_c0_seq1	0	NO MATCH	754	0	0	0	0	0	0	1	0	0	0.47	0.89
	comp99803_c0	-8.65	comp99803_c0_seq1	0	NO MATCH	830	0	0	4.88017e-35	0	0	0	1	0	0	0.89	0.86
	comp64706_c0	-8.66	comp64706_c0_seq1	0	NO MATCH	484	0	0	0	0	0	0	1	0	0	0.91	0.91
	comp64831_c0	-8.68	comp64831_c0_seq1	0	NO MATCH	873	0	0	6.3171e-58	0	0	0	1	0	0	1.03	0.88
	comp99566_c0	-8.75	comp99566_c0_seq1	0	NO MATCH	349	0	0	0	0	0	0	1	0	0	0.89	0.98
	comp54122_c0	-8.81	comp54122_c0_seq1	0	NO MATCH	748	0	0	0	0	0	0	1	0	0	0.9	1.02
	comp25502_c0	-8.97	comp25502_c0_seq1	0	NO MATCH	594	0	0	5.1791e-68	0	0	0	1	0	0	0.84	1.18
	comp76767_c0	-8.97	comp76767_c0_seq1	0	NO MATCH	938	0	0	5.64924e-152	0	0	0	1	0	0	1.17	1.19
	comp88067_c0	-8.99	comp88067_c0_seq2	0	NO MATCH	2734	0	0	0	0	0	0	1	0	0	1.28	1.2
	comp69403_c0	-9.02	comp69403_c0_seq1	0	NO MATCH	528	0	0	0	0	0	0	1	0	0	1.28	1.22
	comp86540_c2	-9.11	comp86540_c2_seq2	0	NO MATCH	1319	0	0	0	0	0	0	1	0	0	1.25	1.29
	comp91434_c1	-9.12	comp91434_c1_seq1	0	NO MATCH	1043	0	0	1.80428e-38	0	0	0	1	0	0	1.28	1.31
	comp99603_c0	-9.22	comp99603_c0_seq1	0	NO MATCH	610	0	0	0	0	0	0	1	0	0	1.43	1.42
	comp99567_c0	-9.36	comp99567_c0_seq1	0	NO MATCH	614	0	0	3.79941e-36	0	0	0	1	0	0	1.54	1.52
	comp80677_c0	-9.46	comp80677_c0_seq1	0	NO MATCH	282	0	0	4.13104e-07	0	0	0	1	0	0	1.64	1.62
	comp89182_c2	-9.55	comp89182_c2_seq1	0	NO MATCH	766	0	0	5.13478e-118	0	0	0	1	0	0	1.66	1.72
	comp99644_c0	-9.58	comp99644_c0_seq1	BAA57030	unnamed protein product [Drosophila simulans]	3407	1360	867	4.6083e-57	313	457	0	1	0	0	3.84	3.92
	comp56186_c0	-9.61	comp56186_c0_seq3	EFN77813	hypothetical protein EAI_06929 [Harpegnathos saltator]	2579	284	288	0	82	104	0	1	0	0	1.69	1.72
	comp85985_c0	-9.94	comp85985_c0_seq1	0	NO MATCH	1952	0	0	0	0	0	0	1	0	0	2.26	2.08
	comp99486_c0	-10.08	comp99486_c0_seq2	XP_009044743	hypothetical protein LOTGIDRAFT_135932 [Lottia gigantea] >gi|556115922|gb|ESP04574.1| hypothetical protein LOTGIDRAFT_135932 [Lottia gigantea]	1112	160	174	0	46	91	0	1	0	0	4.32	4.29
	comp99560_c0	-10.32	comp99560_c0_seq1	XP_001655369	hypothetical protein AaeL_AAEL002490 [Aedes aegypti] >gi|108882104|gb|EAT46329.1| AAEL002490-PA [Aedes aegypti]	858	258	216	1.95937e-73	85	117	0	1	0	0	2.56	2.43
									1.65832e-34
									1.38649e-19
									1.50392e-103
									1.72414e-08
									3.26796e-12
									0
									0
									8.97564e-144
									0
									0
									8.59763e-10
									0
									1.30207e-78
									0
									0
									3.02195e-26
									0
									0
									5.16142e-18
									0
									4.8543e-16
									7.60118e-83
									4.97655e-75
									0
									8.49905e-61
									0
									0
									7.34227e-65
									0
									2.99377e-71
									0
									1.64781e-131
									4.2062e-149
									0
									2.10993e-139
									1.11564e-113
									3.49578e-168
									0
									0
									6.35904e-61
									3.10282e-48
									0
									1.96393e-155
									0
									7.82289e-17
									0
									2.5142e-110
									5.41377e-151
									0
									0
									2.12977e-62
									2.61737e-68
									0
									3.98726e-90
									4.94203e-23
									1.71322e-130
									0
									2.30409e-140
									3.01935e-139
									1.10494e-55
									0
									1.32455e-110
									4.52063e-27
									0
									2.66703e-75
									1.16468e-93
									2.18098e-54
									1.049e-77
									0
									0
									1.51411e-14
									1.18973e-11
									2.64698e-17
									2.11617e-155
									1.75676e-132
									1.69374e-55
									0
									0
									2.20883e-166
									0
									3.27259e-65
									3.16133e-63
									7.84319e-91
									1.03576e-77
									1.37181e-117
									1.54088e-36
									1.53982e-136
									1.38265e-63
									0
									1.22611e-19
									0
									0
									7.58264e-08
									6.90517e-30
									1.63189e-92
									7.50187e-08
									6.50418e-53
									1.94992e-60
									6.73604e-73
									0
									3.88177e-81
									7.27484e-137
									0
									0
									0
									0
									6.74161e-120
									3.8976e-121
									0
									2.02792e-104
									0
									0
									0
									2.07313e-14
									3.20747e-115
									1.00279e-68
									5.33835e-80
									6.29618e-76
									1.72539e-121
									4.81312e-12
									2.13418e-83
									5.87435e-59
									9.84111e-112
									0
									6.19844e-64
									2.48278e-25
									6.95014e-87
									0
									0
									1.90329e-116
									0
									2.72846e-39
									2.59376e-111
									0
									3.1784e-61
									2.03434e-35
									5.18909e-131
									0
									2.76999e-27
									0
									5.6459e-65
									2.7894e-120
									0
									1.56352e-27
									0
									5.57132e-83
									2.06146e-30
									0
									2.77052e-110
									9.17899e-54
									1.85151e-07
									8.42392e-50
									1.10569e-30
									2.98218e-126
									5.41847e-21
									0
									2.69842e-98
									0
									2.37147e-126
									1.911e-53
									1.97324e-79
									3.81423e-31
									2.97976e-69
									4.09018e-112
									2.33419e-18
									9.46839e-65
									1.17996e-54
									2.32643e-106
									7.41756e-36
									0
									0
									1.01006e-35
									4.63565e-28
									0
									0
									2.88819e-73
									7.08795e-52
									5.7542e-96
									3.33455e-118
									0
									8.20329e-129
									0
									3.49946e-30
									0
									5.51138e-69
									4.75612e-131
									0
									0
									0
									4.16379e-37
									3.63387e-64
									0
									0
									8.06289e-44
									0
									1.34233e-18
									2.24026e-127
									0
									1.60516e-56
									1.70388e-53
									8.92634e-16
									9.69493e-63
									0
									0
									0
									0
									0
									2.67617e-174
									0
									9.91642e-104
									3.07985e-15
									3.70048e-64
									0
									2.80174e-66
									0
									0
									4.06441e-97
									0
									2.73536e-26
									2.51705e-17
									2.03784e-98
									5.44385e-116
									0
									0
									2.15109e-37
									0
									1.97312e-81
									2.50403e-35
									0
									1.06938e-27
									1.20053e-152
									0
									3.4467e-46
									5.40308e-44
									1.95145e-41
									0
									1.42151e-137
									3.84872e-110
									0
									5.7232e-35
									0
									2.81885e-15
									0
									1.59749e-46
									3.42638e-19
									1.72036e-142
									3.74645e-24
									0
									2.72352e-50
									0
									0
									3.2293e-41
									9.80658e-46
									3.83254e-34
									3.05523e-64
									0
									8.47725e-08
									1.66641e-98
									4.44783e-83
									8.18444e-153
									0
									4.58301e-73
									1.26128e-44
									0
									1.25936e-91
									5.48176e-31
									5.89227e-138
									1.114e-68
									4.82679e-72
									0
									3.73797e-100
									0
									6.60894e-164
									1.45965e-125
									6.43102e-79
									1.30365e-98
									8.79793e-94
									0
									7.04114e-48
									1.24281e-08
									5.77662e-62
									1.43041e-147
									6.74688e-47
									0
									2.63521e-145
									9.71933e-09
									1.51777e-55
									8.1822e-51
									1.7548e-172
									1.15214e-165
									0
									3.72978e-77
									2.76648e-90
									2.83839e-19
									5.73013e-58
									7.26744e-41
									1.1224e-41
									5.57282e-09
									1.37811e-147
									2.93848e-16
									0
									3.76123e-123
									6.84383e-07
									2.75331e-104
									1.01889e-94
									2.67611e-89
									8.72752e-105
									9.68683e-25
									1.06643e-57
									0
									3.80211e-51
									1.46787e-128
									1.94291e-92
									0
									0
									0
									1.79363e-27
									1.60205e-11
									7.32613e-50
									1.10509e-07
									0
									5.11356e-82
									1.11323e-20
									0
									1.08728e-46
									2.85411e-26
									0
									0
									0
									0
									3.49163e-29
									0
									0
									1.02689e-08
									2.62955e-62
									2.54453e-52
									0
									0
[truncated: 382 more rows]
